# Supplementary material for: Restoration of the molecular clock is tumor suppressive in neuroblastoma
Source: Nat Commun. 2021 Jun 28;12:4006. doi: 10.1038/s41467-021-24196-4 (PMC8238982; doi:10.1038/s41467-021-24196-4)
Supplement: Supplementary file 4 — Supplementary Data 1 [file 41467_2021_24196_MOESM4_ESM.xlsx]

## Sheet: RNAseq
Supplementary Data 1:		RNA-seq analysis in LAN5 cells upon SR1078 treatment
GeneSymbol	LAN5_luc_CTRL_1	LAN5_luc_CTRL_2	LAN5_luc_CTRL_3	LAN5_luc_SR1078_8h_1	LAN5_luc_SR1078_8h_2	LAN5_luc_SR1078_8h_3
LDLR	23.6765	23.7241	14.8546	1.90843	1.53969	2.25946
HMGCS1	178.038	198.984	155.583	30.3691	28.0329	29.607
INSIG1	34.5723	36.1294	33.2769	5.57966	5.25488	4.79362
GNL1	20.8379	23.8971	25.6147	3.87151	2.3209	3.6759
IDI1	89.0513	93.3775	84.1687	19.342	21.5011	20.5618
SQLE	149.545	168.728	169.036	44.6274	40.9781	42.644
MSMO1	84.3462	89.9394	91.3092	24.1985	24.8661	24.3637
MAT2A	98.7619	107.888	94.6023	30.5581	30.674	27.8767
AC006486.1	5.61463	3.25736	4.86292	1.9903e-06	0.952485	1.15481
STARD4	39.0769	40.8968	32.2146	11.6862	10.9168	12.3611
HSPA1B	18.0691	13.8743	19.7487	5.90142	5.98302	3.67791
TUBB4B	373.902	369.123	371.805	141.555	126.561	112.269
DGCR8	7.83872	8.42387	7.93341	2.26603	2.26348	1.93435
RGS4	460.286	493.4	377.071	186.343	171.976	157.717
HMGCR	167.871	181.976	154.328	68.8189	62.4182	65.6022
PIGW	21.4257	25.6739	23.7481	9.28905	8.95392	8.3557
PIGW	21.4232	25.6746	23.7528	9.28921	8.95499	8.35623
S1PR3	3.48185	4.09599	2.70996	0.7722	0.936669	0.620708
TUBA1A	3645.49	3325.94	3448.71	1470.03	1377.71	1370.05
IDH1	68.9019	71.194	72.8761	27.1235	28.5784	29.2151
RBM14	50.197	49.2354	46.4367	21.2074	18.3532	18.3966
DHCR7	41.9642	46.2918	33.5593	14.5376	17.2846	17.3829
TUBB6	33.1222	31.815	28.6698	14.212	9.98674	13.3784
CCNE2	14.5628	13.9407	13.741	5.44854	4.64033	5.92651
CCNE1	9.62917	10.7377	10.2583	3.87278	4.45452	2.83838
HSD17B7	39.8904	38.0058	38.7374	17.9449	15.7791	14.5216
SRSF2	374.295	368.916	392.578	170.274	164.686	162.62
IL17RC	5.9535	5.32756	4.76522	1.52784	2.06247	1.96301
TXNIP	9.98105	10.0242	11.1872	4.50419	4.156	3.71035
FABP3	3.56957	2.32311	2.73575	0.316231	0.766495	1.2224
CD3EAP	17.5775	16.9001	13.9208	6.04691	7.86316	6.56233
HSPA1B	23.4074	31.0127	24.3566	11.3279	9.49975	13.6784
ZNF326	18.6228	24.9028	21.4804	9.25836	9.14653	9.82569
SDF2L1	29.6317	28.7878	35.2755	15.1902	14.6851	11.8254
CHD7	11.1441	11.7457	8.68791	5.51637	3.55774	3.95299
TUBB	30.7142	28.9307	23.4766	13.5228	11.0345	12.473
FJX1	31.3921	32.1846	31.0851	14.4961	14.0884	13.8204
MVK	22.1699	20.323	21.144	9.73284	8.88488	9.61096
CBLN1	34.1866	33.6536	28.3187	14.9992	16.1999	12.6011
ASF1B	44.2807	41.9235	41.7135	22.5105	18.0772	18.3335
TUBB2A	134.004	128.934	133.299	64.7772	65.3451	58.9617
RASSF2	5.87122	6.92731	4.61953	2.67779	2.04033	2.12218
RRM2	284.497	290.642	240.08	145.762	130.026	115.653
EHD4	3.67867	3.72784	3.34356	1.29008	1.26829	1.10265
TMEM100	4.73315	4.96332	4.97842	2.22576	1.9407	1.48375
FEN1	143.169	149.685	157.045	77.9448	72.2703	68.5295
RBM12	77.7353	85.1671	60.5676	36.4594	37.5005	33.9339
FABP5	133.089	143.948	147.581	71.4875	68.6595	69.5672
DICER1	13.4613	14.9471	9.96437	6.77029	6.10988	4.7193
PAQR4	33.2024	30.5444	29.0682	17.4494	14.5674	13.0203
ARHGEF10	3.34438	4.99765	3.54321	1.57898	1.51871	1.37384
CHMP6	29.937	26.406	26.334	14.6874	12.4096	13.0773
IMPDH1	22.9855	21.6027	19.0413	9.70988	11.1002	10.0669
LSS	16.6973	16.4773	14.4357	8.23486	8.1129	6.40966
CMTM3	31.5347	29.5749	29.3866	14.6459	15.864	14.216
DIO3	7.97956	8.63394	6.62326	3.45327	3.16713	3.82627
CSRP2	143.618	159.083	153.734	78.2284	75.7456	78.7906
BTK	1.32394	1.81541	1.41337	0.457541	0.222756	0.223016
EGLN3	4.31197	3.64966	3.66626	1.54377	1.65905	1.36715
HNRNPU	306.888	358.951	303.935	178.59	165.124	159.323
AREL1	19.2953	20.6897	18.1693	10.2719	9.53487	9.15362
SCD	208.621	236.984	184.416	116.271	104.64	107.259
SLC7A6	24.3722	28.0295	18.7761	14.2968	11.6023	9.95951
AL691442.1	1.44382	1.27014	0.626608	0	0.322492	0
NES	44.1114	47.1378	40.9517	26.6853	21.9279	19.2557
POP1	19.1417	21.7568	16.7166	10.1711	9.85395	8.7812
FDFT1	429.793	419.778	421.685	223.757	218.401	230.146
ACAT2	141.836	135.837	137.392	71.6429	74.6897	72.6014
DNAJA1	394.167	426.168	427.006	225.382	219.321	217.4
DYNLL1	662.836	678.879	729.165	359.978	364.655	375.722
NEDD8-MDP1	2.10587	2.04295	3.44964	1.48395	0.664769	0.49172
GNA12	25.4974	28.1412	24.4046	15.0186	13.3853	11.8804
BRICD5	1.95346	1.2875	2.6067	0.421923	0.320403	0.993341
AC270306.4	208.662	219.721	196.666	115.062	115.576	104.207
ZDHHC16	39.126	34.0778	37.9692	20.3141	20.426	17.7492
DHCR24	155.657	160.273	139.421	85.4257	76.6579	81.8552
LYSMD4	7.95496	7.18512	7.09167	4.38376	3.10503	3.10876
LIMD2	100.462	98.3987	88.2495	60.027	49.1731	44.2788
ARPC1B	28.74	21.9696	22.7237	13.9002	13.241	11.1434
SNN	22.91	22.4714	20.9082	12.4469	11.3595	10.6238
SLC2A6	3.21512	2.90117	2.61074	1.26782	1.07579	0.997207
SLC2A6	3.21373	2.89986	2.6119	1.26767	1.07557	0.997926
KIAA0930	37.0339	35.0602	33.9862	20.2317	17.9173	18.0018
SERTAD4	7.33706	8.97205	7.52557	4.41333	3.26686	3.94807
SERTAD4	7.33885	8.96675	7.52444	4.41457	3.26739	3.94875
HSPE1	508.283	526.209	547.564	277.371	292.366	291.756
ZNF789	6.2381	6.17101	4.84418	2.44671	3.31144	2.30542
H2AFX	230.909	230.733	233.141	135.663	125.873	117.202
ACSM2B	2.53781	1.52919	2.41985	0.704351	0.979099	0.509334
PPIF	118.731	118.91	121.955	71.4525	62.9129	61.2188
UHRF1	41.8622	42.5785	37.0649	23.8321	22.2436	19.1664
HSPH1	125.554	146.127	140.158	77.3809	75.6334	71.6488
MAP6D1	4.17348	5.56237	4.65598	1.96637	2.60791	1.9732
MFSD2A	17.8365	17.9052	13.632	9.16838	8.31912	8.27022
IGF2BP3	27.4796	36.6173	27.9679	16.3478	16.4107	16.4648
SLC25A10	21.7299	19.7717	18.9703	12.7576	9.65811	9.48428
LMNB1	81.5154	90.6506	81.3065	49.3364	49.5186	39.2157
LYPLA2	26.6337	23.4105	24.7573	13.0393	14.0073	12.864
COX20	20.7845	24.068	21.9687	12.1934	10.5671	12.7818
SLC25A29	21.7065	20.2274	18.253	10.902	10.2888	10.6915
CBLN2	17.0872	19.3041	16.8312	10.6671	9.48148	7.93141
LZTS1	8.00944	8.64151	6.19872	3.99632	4.16091	3.14462
GLS	73.5502	93.5462	76.797	45.4617	38.9272	49.5216
PYCR3	3.40729	2.68339	2.64403	1.21491	1.06785	1.24999
PYCR3	3.40608	2.68244	2.6452	1.21669	1.06732	1.24976
SMARCD2	59.7823	63.5472	55.4037	35.1334	32.4567	30.6206
ARHGEF10	3.3452	4.45654	3.54677	1.57907	1.5194	1.90395
KLF16	12.645	13.7537	13.7113	7.87342	7.46132	5.71054
NBL1	7.311	6.19612	6.83779	3.51254	3.21822	3.30356
RASSF3	11.7822	11.7797	9.12327	5.02737	5.89708	6.05257
SAPCD2	25.5832	26.2517	21.8925	15.0606	12.9974	11.9693
CYP51A1	99.5849	113.56	101.912	56.4175	60.9374	58.007
TFPI2	1.7271	0.996996	1.09829	0.437689	0.146738	0.245398
NSDHL	54.7904	50.1819	52.3733	29.4032	27.8321	29.9147
WDR4	16.1586	17.469	15.8539	8.76672	8.84694	8.92015
ST3GAL2	21.4437	23.9865	20.4441	13.0489	12.1422	10.6618
TUBB	283.49	296.437	264.921	168.753	158.149	148.615
TUBB	283.538	296.463	264.942	168.825	158.159	148.588
TUBB	283.432	296.392	264.872	168.752	158.138	148.581
TUBB	283.431	296.384	264.779	168.837	158.106	148.579
TUBB	283.393	296.336	264.755	168.806	158.09	148.564
TUBB	283.359	296.278	264.741	168.794	158.076	148.534
DYNLL2	42.0004	46.6687	42.7985	26.5371	23.2653	23.1754
DNAJB1	66.3419	67.8528	66.3913	39.1695	38.7255	34.4712
STK38	16.7542	19.3241	17.1278	10.1046	10.1681	8.60484
ANKRD9	3.12081	3.95297	2.69311	1.62997	1.48492	1.13394
PCNA	584.731	600.716	636.223	344.946	351.363	337.979
RTL8B	26.1263	30.2132	27.5031	17.2865	15.8672	13.261
FAM111B	29.6309	33.3889	27.4981	17.2606	17.1573	15.8353
EFNA2	8.80647	9.3266	7.22859	5.04452	4.36534	3.78433
LYPD6	5.97586	6.33246	5.41952	3.31843	2.85454	2.66446
DLK2	6.48466	6.02545	6.00536	3.72287	2.53688	3.04022
DLX1	3.9242	4.88234	4.84148	2.35485	2.46554	1.70487
KLF11	15.7521	19.1546	14.8709	10.077	7.76685	9.36595
EIF4EBP2	54.5915	63.7476	55.2434	34.7236	32.4431	31.0603
ANKRD52	4.95315	5.59938	3.5831	2.64503	2.23734	1.95506
ZBTB8OS	24.5659	24.0352	28.4596	14.1551	15.697	13.1691
ZRANB2	50.901	59.3856	52.2359	32.7013	29.4768	30.0067
NEFH	11.2567	10.958	7.86782	6.22972	6.00031	3.79582
NDUFAF8	197.207	192.298	213.71	118.556	119.488	108.626
LUC7L3	122.615	132.114	126.794	78.677	73.1782	67.1324
FAM156B	5.29792	7.16285	7.32476	3.88788	3.51689	2.75447
PXYLP1	23.4518	25.0175	19.4548	13.5533	12.1255	12.3634
SLC35E4	2.43969	3.02087	3.72988	1.70127	1.34465	1.00944
TMEM178A	1.78952	1.75501	1.39741	0.599874	0.372996	0.626835
TUBA1B	4047.52	3946.99	3973.24	2408.54	2272.53	2255.24
SLC26A1	0.710568	0.766493	1.27073	0.246614	0.0477843	0.0426192
EGLN2	35.3284	32.8876	37.9926	22.2543	19.2514	18.9104
KPNA2	587.205	618.754	599.869	361.517	346.982	338.901
PIK3R3	21.1791	21.2989	16.9573	10.7318	11.3605	11.2072
TST	10.1396	8.87257	9.77971	5.89657	5.10033	4.49321
HS6ST1	9.31874	8.66179	8.03245	5.09775	4.56565	4.22802
PRKCH	3.46996	5.51031	4.40359	2.31178	2.42044	1.80986
CASP7	10.6266	11.9798	10.3073	6.71143	5.66541	5.54301
UTP3	30.6879	34.2139	32.5169	19.7296	19.9359	15.8348
ARGLU1	47.3614	47.097	45.0481	26.0328	27.4784	26.6294
ACSL3	85.1528	82.0302	82.6569	51.5495	49.2246	43.8454
SLX1B	43.7083	41.1494	35.2421	23.0401	25.9486	19.9086
FASTKD5	30.1128	31.4678	29.8966	16.9722	17.5137	17.8121
STRADB	37.0508	43.88	38.3989	26.0306	22.4337	20.2143
CCDC177	2.22451	2.39664	2.0593	0.754631	1.01035	0.916929
HRH3	10.9222	10.5668	9.21273	6.93088	5.07149	4.78131
NT5DC3	2.25895	2.69198	2.53636	1.02547	1.07809	1.05965
SLC5A6	53.3548	60.5966	50.0503	34.2069	33.2174	27.7531
CHAC2	12.7108	14.121	13.9169	8.32949	7.2567	7.13422
RBMXL1	38.6944	44.3932	31.9419	23.1907	24.2844	18.9395
CYB561	7.7684	8.04041	7.58431	4.14234	4.84618	3.5719
REXO2	87.582	95.9029	100.51	55.3591	53.7405	57.2103
SLC27A4	16.7456	14.9537	16.3599	10.0887	9.11265	7.92919
BASP1	42.4674	43.6205	38.5419	25.9873	24.3657	22.083
LBR	93.8087	106.979	92.2319	56.6113	59.5722	55.8647
PNP	148.661	142.898	146.663	88.2098	88.1872	81.6276
SNX25	8.36155	9.3305	8.5558	4.47692	4.32976	5.51216
HMGB3	266.52	271.247	271.586	172.476	159.776	147.018
CCND3	35.0585	33.6135	32.6181	21.2793	18.2911	19.3736
HNRNPH1	231.571	250.445	224.768	142.758	145.867	130.828
SAFB2	11.2032	9.71128	11.9012	6.02491	6.84746	5.46917
C1orf186	2.71742	1.96459	1.83252	0.789848	0.876491	1.00865
TLNRD1	11.215	11.0629	11.2612	6.4638	6.3483	5.98702
RRS1	37.5927	41.7803	41.219	25.2836	24.9256	20.6422
RTL8C	98.4344	106.035	109.227	64.7542	64.5227	57.1262
SEMA4F	9.72547	9.99154	9.00497	5.94586	5.55161	4.47778
EPOP	4.78393	5.19621	4.98034	3.05212	2.41221	2.28483
EPOP	4.7833	5.19525	4.97963	3.05181	2.41202	2.28529
CDC6	65.6686	79.4768	66.7863	43.0311	42.9257	39.7189
SPRY1	24.0517	27.0691	22.653	14.7604	13.9237	14.2862
FKBP5	69.3035	76.951	60.364	43.7153	41.2926	37.5212
ALDH1B1	46.9754	51.2425	44.9096	30.3986	26.8009	27.3103
SDC1	36.3601	41.971	33.6119	23.6345	22.5748	19.7127
TAL2	0.780831	1.36753	0.910898	0.120562	0.117376	0.395767
MRPL23	101.499	94.566	103.086	55.3747	62.9462	59.9468
BAG1	194.977	193.707	210.516	121.254	115.254	122.361
HNRNPM	319.964	372.666	349.234	204.593	218.455	202.096
MLEC	67.8209	70.8975	58.2276	39.8865	39.215	38.1243
MDN1	3.8313	5.26457	5.0118	2.5301	2.58276	2.17767
SMCO4	27.8282	30.9543	38.6353	15.4459	19.0495	22.9121
IRGQ	6.65477	5.69973	7.66028	4.04081	3.65336	3.15835
PLEKHG4	3.99701	4.04608	3.03378	1.6894	1.79947	1.98458
TSPAN17	15.5909	19.5243	14.8534	9.40322	11.0012	8.49928
CORO1A	35.6622	28.2542	29.0029	19.6237	18.1131	17.0792
IGSF11	3.84103	4.17413	4.95566	2.31114	2.31817	2.00257
TRIM26	1.53226	2.01857	2.08992	0.905922	0.51838	0.789105
ELOVL2	16.2943	17.0439	14.5809	8.93129	9.36826	9.44139
MPP6	35.3942	36.8194	30.3669	22.2732	19.3596	19.2178
SYDE1	7.1618	7.59071	7.2053	4.63306	3.92914	3.54676
POLR3H	34.6648	35.3849	30.9094	19.753	19.833	20.4208
AAMDC	24.2871	28.201	29.9603	13.9329	17.107	17.7493
PSD	7.52095	7.32269	9.73882	5.45988	4.83046	3.43326
PUS7	39.6784	47.4869	36.4673	26.9992	24.7494	22.0528
LEPROT	15.8593	16.3896	13.2259	11.2143	8.09958	7.08624
TMEM5	11.0495	11.241	13.0409	6.2484	6.90861	7.09379
MFSD5	18.46	18.0351	18.8985	12.5193	10.5815	9.33967
EFHD2	4.57803	4.58837	4.58978	2.46202	2.39867	2.31173
ENHO	20.9973	18.7634	22.1145	13.2781	11.2417	11.895
LUZP1	3.49893	4.17521	2.69576	1.83007	1.83671	1.46443
CENPB	51.2741	50.9164	53.3559	34.4066	30.9245	28.1259
METTL3	27.3246	25.4551	24.8182	15.9392	14.1518	15.9499
GINS3	42.2606	46.2597	42.7281	27.7853	26.0059	24.938
PAN2	13.5124	16.0693	14.7507	9.02122	8.34449	8.45003
RELT	5.55022	5.50076	4.92115	3.04352	2.92125	2.60667
GUCD1	21.2031	25.9977	20.7313	15.4748	12.4455	12.4244
MCL1	90.8345	101.703	92.5531	59.3171	57.7879	56.0748
GOLGA8K	2.03033	2.12964	1.64777	0.979266	0.686788	0.721626
CCNYL1	7.31725	8.67438	7.42943	4.98459	4.31042	3.87702
RHOB	24.3874	26.0951	26.4987	16.8594	16.0888	13.0288
CASC10	3.37276	4.44704	3.65911	2.14393	1.79116	1.93161
URB2	21.97	24.5087	19.1649	13.8222	12.8651	12.3661
CAMKK1	2.44455	2.51168	2.59405	1.27095	1.27011	0.924744
NDUFA6	11.7568	10.2776	9.2761	5.198	5.82111	7.03573
NDUFA6	11.7531	10.2758	9.27627	5.19573	5.82136	7.03687
NDUFA6	11.757	10.2731	9.2786	5.19855	5.81924	7.03909
NDUFA6	11.7488	10.2734	9.27747	5.19794	5.81968	7.0379
GLRX	58.0202	56.5237	52.0651	31.7012	33.8736	35.5753
SLC25A20	20.7977	21.6006	19.6201	12.0272	12.2093	12.7011
ICMT	33.2555	37.4089	32.9656	23.0669	19.9211	19.5788
HEXIM1	8.21061	8.60572	7.71122	4.88525	4.55415	4.49139
MDFI	9.51839	11.7701	10.4123	7.08234	6.10669	5.156
PPM1F	17.3965	15.6414	12.9787	10.9292	8.25588	7.98123
TUNAR	11.6539	12.7415	11.7264	7.60347	6.98294	6.49292
GMPPB	10.3632	11.372	11.6867	6.05747	6.60976	6.75191
ZNF124	15.212	18.3839	15.8856	10.1588	9.69819	9.45683
POLR3G	5.12215	6.34052	5.90801	3.57306	3.68626	2.30041
FAM20C	0.984895	1.21163	0.979779	0.233282	0.218509	0.360533
EIF4G1	85.2585	88.9552	73.072	55.8986	54.5736	41.2665
CALM1	285.795	312.109	283.225	186.206	183.358	174.348
RBM38	17.9345	17.999	18.2236	11.8885	11.4506	9.03636
JUNB	32.0748	29.1253	30.3874	20.1987	18.4793	16.8982
BEND3	3.88201	4.13233	3.28917	2.18678	1.81546	1.8586
FAM129B	14.2636	14.5724	14.3389	9.8409	8.11364	7.65535
TUBB3	385.673	375.606	371.72	245.899	233.731	221.451
BAHD1	16.7533	16.4801	15.4361	10.301	10.2188	8.50963
CABLES1	21.1598	21.7619	17.9779	14.6928	11.5679	10.3932
AL513165.2	1.26545	1.83113	1.30291	0.399634	0.999632	0.193179
GAREM2	23.0258	26.0954	18.8675	13.8245	14.9666	12.3273
SMYD5	36.423	39.8471	34.7142	26.0452	22.0485	19.7462
DYDC2	4.56153	3.85163	4.23849	2.3293	2.15735	2.24354
C1orf61	6.49131	4.4761	5.59441	3.1461	2.83894	3.17903
CD83	10.329	11.3733	10.789	6.63774	5.7258	6.71269
MPV17L2	25.1498	23.6248	22.93	15.394	14.9125	13.1692
KCNK2	12.13	15.9899	11.9442	8.72746	8.44882	6.65262
SFPQ	277.055	336.338	294.35	197.743	189.404	177.322
PUS1	22.5215	18.3721	18.8337	12.3645	12.8443	10.9346
PQLC1	20.6362	21.2757	22.3265	15.1569	12.1794	11.626
TSPAN14	47.4536	49.0263	39.1092	29.5313	28.2789	25.721
YWHAH	210.084	247.369	211.479	141.022	140.516	135.015
PDE3B	10.801	14.9148	11.8236	7.70183	6.84274	7.77642
ORAI2	20.0068	19.799	16.6438	12.5861	12.5833	8.96556
PIM2	6.57138	7.08392	6.198	4.93253	3.12449	3.21923
PLPBP	61.5681	69.2257	58.0892	42.4123	40.562	33.9032
FAM83D	53.2409	54.1049	53.0345	33.2699	33.3547	32.4498
ULK3	15.4215	14.8953	17.3918	10.3327	8.64476	9.70462
FAM109A	8.31625	7.49375	8.81198	6.33103	3.37032	4.56014
DNAJC5	25.1732	25.8824	23.4099	16.8778	14.959	13.5852
EXTL3	41.0149	43.8985	35.913	25.8385	24.09	24.5023
PCYOX1L	6.85529	6.93653	6.08456	3.90244	4.01868	3.39506
SPATA33	8.65508	8.07033	8.10628	3.87462	6.03224	4.51673
MED31	14.3915	16.2696	16.4927	10.4206	8.82721	9.15592
ORMDL3	19.0382	21.0966	19.7544	13.7589	11.6141	11.0297
C15orf39	7.51022	8.27357	6.54472	4.96582	4.70595	3.20486
HNRNPAB	205.169	222.107	212.855	141.938	132.812	125.387
SERTAD1	8.53292	7.91537	8.96726	5.17686	5.18879	4.45722
AP002373.1	2.90912	3.88255	3.03887	1.059	1.98789	2.01066
NAGK	28.667	24.6244	21.0665	15.7375	14.457	15.4129
NASP	211.156	223.056	223.487	143.9	141.747	126.689
VOPP1	26.1402	28.1232	28.5061	17.9822	17.3707	15.5651
TRAPPC1	105.462	115.258	99.4645	66.6758	78.322	55.2545
CPSF6	50.0711	60.5785	49.6942	33.8248	36.2235	29.7557
PKIA	66.4785	67.0683	62.0158	42.8201	41.607	37.5781
S100A13	1.62393	1.84417	1.62164	0.67216	0.798571	0.623463
C9orf3	110.047	108.866	109.057	71.7795	72.0875	61.5977
GMPR	0.550551	0.721767	1.07075	0.0986001	0.221237	0.046595
ASB1	15.4629	20.794	16.8778	11.7364	12.7389	7.8963
NEMP1	33.2046	36.8975	28.5865	22.08	20.3197	18.6965
RAB11FIP1	7.1401	7.32101	5.08707	4.11059	3.31044	3.80028
PSME3	248.311	269.3	222.905	163.961	156.066	145.916
MMP24	28.6708	29.9006	26.2942	19.1708	17.6195	15.6467
MRPS6	82.2287	83.8488	90.2225	53.7423	54.9647	52.0305
HMGN3	156.947	161.931	177.844	96.0774	110.868	105.637
TUBA4A	1.39432	1.58346	2.28334	0.480241	0.884994	0.851983
SLC9A3R1	29.786	30.1689	29.2268	19.7461	18.1739	17.3187
CASP3	100.721	101.827	96.5735	63.3539	61.4435	63.3726
NMRAL1	8.66475	8.18888	7.2708	5.30696	4.19829	4.66349
ZBED1	14.5581	14.6985	14.2183	9.58655	8.99185	7.84
NMRAL1	8.66759	8.18917	7.2664	5.30835	4.20535	4.66088
PFKFB3	23.0881	24.5072	19.4077	14.6708	13.6405	13.0349
NOL3	34.0344	32.0173	35.8505	25.6689	18.6262	19.2395
EXOSC6	10.8071	12.591	12.6749	8.10939	6.73927	6.94442
FAM120A	37.4402	38.8175	30.6005	25.0484	20.7737	20.8948
AC040162.1	3.54417	4.51656	4.61884	2.45309	2.62741	1.87311
CLPTM1	55.6763	55.3606	49.6691	39.1267	33.5593	28.2433
PFAS	51.5081	53.1383	43.168	32.4701	30.7108	29.608
PNMA3	7.16929	8.0704	6.6151	4.685	4.24605	3.86016
DACT1	3.41284	3.87885	3.40448	2.58981	1.58847	1.52388
ARL10	6.39348	7.34408	5.22561	3.59629	3.98264	3.37659
CISD3	12.6736	12.7112	12.4753	8.00856	6.87766	8.08078
RDH10	2.01082	2.46051	2.83347	1.33867	0.896867	1.31961
CISD3	12.6703	12.7185	12.4734	8.00979	6.91204	8.07728
ERCC6L	14.6214	17.1722	15.743	10.0168	9.30171	9.87165
ATF7IP2	6.58793	8.05123	7.40013	4.8504	4.96363	3.14255
ZBED6CL	9.14634	9.16652	8.49999	5.72125	5.43334	4.87358
CCAR1	37.9976	42.2769	48.8209	32.0194	24.653	24.6701
SC5D	39.7119	39.7741	33.0629	23.298	23.1636	24.3499
GMNN	162.348	161.623	158.446	105.811	100.146	101.132
MARCHF2	6.84506	8.09893	7.42397	4.51001	4.71051	3.98543
NDUFA4L2	3.35429	2.5811	2.33407	1.7072	1.14504	1.34792
ARVCF	10.6882	13.3974	13.1932	9.2157	6.70922	6.81487
CAMKK2	28.317	29.6757	25.1294	18.7982	17.0515	16.1967
KISS1R	8.39596	7.8253	7.96513	4.98906	5.61565	3.77773
DBI	309.569	306.304	337.471	206.327	202.95	199.779
PTRH1	8.74104	7.3125	9.48231	5.69743	5.05081	4.52819
WDR77	85.4152	86.2932	89.3649	55.9323	54.6135	55.6438
DCAF6	8.55663	9.04705	8.48522	5.21838	5.13995	5.2796
SPSB4	16.0094	17.8748	15.7311	11.3842	10.7857	8.56023
ANGPT2	3.21843	3.48334	3.1515	1.69398	1.93575	1.61122
EFNB2	4.42252	5.40243	4.03216	3.06183	2.49989	2.2473
CNP	96.9571	93.8483	89.9335	63.8921	59.4181	55.7041
MSX1	11.2724	8.00578	10.0997	6.52311	6.44825	4.81666
GTF3C6	145.784	165.481	174.904	108.681	103.249	99.3248
UNG	168.684	172.826	169.62	117.209	108.264	101.934
MTURN	38.2616	44.7347	38.0731	26.6457	24.2572	25.8342
ACTR5	10.0387	11.3061	9.36807	6.62741	5.85126	6.1983
GTF3C4	23.1762	27.4793	20.5965	16.4316	14.3876	13.956
CHPF2	13.1015	12.9133	10.2114	8.50615	7.55644	6.23037
CENPI	16.2832	17.6348	14.8195	12.5612	8.46688	9.34997
PLEKHO2	3.50308	4.04661	3.5198	2.04377	2.18185	1.85223
WDR37	6.96837	6.91608	5.4876	4.03498	4.03642	3.37605
GAREM1	2.41557	2.9189	1.79424	1.50625	0.866542	1.17601
B3GALT6	9.67063	10.2365	9.74382	7.10454	5.78016	5.23746
MLLT11	186.269	199.247	193.392	128.543	125.472	119.6
RGS16	4.45252	4.8396	4.73782	2.72862	2.85833	2.4423
TMEM14A	52.0947	52.9381	52.0136	31.0198	34.7848	34.868
C19orf57	7.172	8.14104	7.23394	4.72346	4.87172	3.96062
UBE3C	28.5668	30.2197	28.9548	21.6897	17.4525	16.6751
B4GALT2	57.6077	60.5042	60.0516	41.2746	36.8485	36.451
PAQR9	2.26938	2.43572	2.30231	1.01507	1.41349	1.07052
OAZ2	119.471	129.422	130.926	83.7569	85.3296	76.5372
HSPA5	252.794	269.126	259.779	177.035	167.441	162.283
RCC2	31.6021	34.1519	32.1283	23.2213	20.6987	18.6246
RCC2	31.6046	34.151	32.1275	23.2296	20.6948	18.6222
LRFN4	25.747	21.1286	24.1277	18.2079	14.8181	12.0584
HSPA4L	15.3524	16.4456	12.3294	10.3111	9.40537	7.92761
CSTF3	49.2417	61.8079	56.9405	37.1349	36.5836	34.535
NXPE3	18.2802	17.6921	14.9958	12.4667	10.0344	9.6202
TRAF3IP2	2.06187	1.48734	1.60235	0.728234	0.581108	0.996324
PHTF1	14.0378	12.3812	11.6215	7.99267	7.37797	8.34399
NMRK1	2.80534	2.86509	3.45992	1.80269	1.07083	2.02612
CHODL	13.8768	14.4975	13.8876	9.00909	8.49066	8.98121
CCDC85B	27.1619	24.4242	30.781	20.9646	16.8959	14.7649
DHX34	4.32655	3.88378	3.1412	2.44487	1.7715	2.13881
CDK5R1	23.6151	28.343	21.7417	18.3939	13.9255	14.7283
TBC1D4	8.49537	10.1658	7.04367	6.05938	5.04713	4.63404
SPHK2	11.6398	12.2431	11.4265	7.91425	8.15815	5.96622
GATM	2.52387	1.6303	1.7415	1.29433	0.517716	1.00265
PRRC2A	0.775032	0.546974	0.790872	0.0461641	0.118646	0.177337
MRPL24	63.3956	64.1707	68.6795	45.5041	43.7434	38.0616
TACC3	59.8767	63.991	59.6947	42.4525	38.4354	38.1747
SGSM3	26.8141	22.9721	25.1369	19.3983	14.7483	13.8511
METTL1	28.4906	29.8851	26.9414	19.9158	18.202	16.6879
GALNT7	9.15736	11.006	9.50838	6.24356	6.22181	5.9204
PCDH17	2.54848	2.27765	2.06864	1.27123	1.09791	1.10834
SLC45A3	1.47707	1.38523	1.36639	0.658458	0.403234	0.67149
CHD4	92.5631	115.475	89.4585	73.3236	64.8752	55.6041
MANF	299.791	282.354	303.495	202.447	191.304	185.308
PIMREG	143.43	144.018	143.394	96.5917	94.9637	89.6185
RASL10B	37.5515	35.7379	35.7774	25.9602	22.5132	21.9558
GNAI1	79.3519	83.9221	74.5566	53.1434	54.9845	46.6807
ANKLE1	5.65803	5.24447	4.8717	3.14883	2.84027	3.3226
CEP19	3.57678	3.21823	3.33367	1.89257	1.78013	1.94377
MTFP1	19.9111	23.7045	23.9272	17.3164	13.3569	12.6336
PSPC1	84.909	87.2673	83.3609	53.795	56.1268	56.804
RBM4	224.121	224.898	227.329	145.332	151.434	146.296
ALG8	69.2782	69.1823	70.0224	46.2018	44.3287	45.4234
JPT1	881.127	853.52	905.532	603.08	586.105	545.345
SLC25A30	15.2555	15.0589	11.5757	9.42191	8.59378	8.49774
TIMM8B	146.9	129.581	150.169	93.5823	90.4783	95.4953
MLLT6	5.76975	5.7935	4.16859	3.80503	2.91618	2.60318
MLLT6	5.77052	5.78994	4.16939	3.80431	2.91687	2.60408
CDC25A	60.5524	69.0536	59.6471	44.7653	40.1842	38.6029
RIOX1	13.4003	14.0195	13.3253	8.62879	9.10877	8.06909
DOLK	21.23	19.7669	19.0604	12.8691	13.0086	12.66
MIDN	29.0408	27.2184	22.4884	20.0392	16.2721	14.5585
CDR2	20.4128	19.4262	19.7536	14.4855	12.7874	10.9743
BPHL	54.3957	47.8611	57.0116	32.634	34.48	36.8216
MGAT3	11.1878	11.6902	9.82685	8.30471	6.35055	5.88775
SLC6A8	26.7639	27.7524	23.8772	18.4038	18.3006	13.9703
NAT8L	8.57748	9.30263	9.23228	6.37608	5.31959	5.17042
GUCA1B	1.70299	1.85561	1.64007	1.02456	0.590818	0.797915
PLEKHJ1	54.8057	52.7695	57.576	39.3527	34.0199	34.6798
SLC30A3	15.2472	17.962	15.434	11.3893	11.0167	8.70445
WEE1	56.9216	62.9209	54.1198	40.9923	35.9624	36.9312
GPR161	12.0117	13.4905	10.2812	8.53863	7.65526	6.46267
CAMK2N2	16.8135	17.7549	17.7781	11.5523	11.8385	10.2337
MAGEE1	5.00473	5.39488	4.39371	3.04915	2.81161	2.91399
CCNB1	346.03	340.688	332.795	228.355	224.34	221.385
ARHGEF4	2.30518	3.13905	2.29366	1.50866	1.60841	0.995028
DMTN	2.86693	3.05606	2.66713	1.68735	1.69143	1.29872
NCDN	9.68201	9.60429	7.20043	6.20117	5.35291	4.9844
NLRP1	21.6121	21.6066	20.8923	14.796	14.4181	12.2725
PTPRR	6.342	7.26977	6.43429	4.42661	4.29485	3.55692
HNRNPH3	472.191	532.266	486.172	346.286	316.728	324.47
PPP1R14B	274.414	252.692	281.129	190.248	178.724	166.339
LIMK1	10.929	11.5676	9.80448	7.66981	6.76159	5.99779
MSRB1	23.8916	21.9052	24.9152	16.967	15.1777	13.7935
MARCH9	11.7651	13.2234	11.5295	7.44854	8.25872	7.53591
CERK	102.168	110.752	95.4359	71.7257	68.3798	63.7523
CACYBP	267.64	288.263	290.041	181.036	184.558	195.487
UBE2N	356.037	346.334	342.511	227.259	231.919	234.42
CROT	8.04092	9.2398	8.21702	5.62933	5.63186	4.68519
LASP1	28.2637	31.3849	27.8323	21.6462	18.3289	17.2218
FAR1	34.6657	39.4648	29.7057	23.723	23.4338	20.9621
RGS19	10.5057	12.6979	12.3787	8.60913	6.63257	7.44857
CDK9	27.4233	26.7012	25.9283	17.5788	18.5491	16.1786
UBE2G2	55.839	60.5033	46.3999	36.2779	34.9552	36.1387
ACRV1	0.926776	1.39737	1.10469	0.249131	0.476387	0.555928
PIGM	8.66389	9.82667	8.06914	5.27611	5.27118	6.14473
ELOVL6	42.2975	46.2493	34.7905	28.687	31.6725	20.8307
DHRS4	12.4216	12.7515	15.4549	8.95471	7.67735	9.44875
PLCB2	1.7045	1.50289	1.89555	0.665979	0.655515	1.08217
SRRT	66.8006	66.0471	61.8729	43.7497	45.2497	39.8599
KCTD12	44.6419	54.2233	42.501	31.9588	30.8271	30.4938
CENPW	100.178	99.896	124.69	82.7245	66.5195	66.3868
NOP16	29.2684	31.718	33.1867	21.5134	20.4411	19.865
ADRA2A	5.11939	5.43792	4.28689	3.29796	2.87658	2.73263
RECQL4	20.1429	18.882	15.3991	14.0127	10.9739	10.3337
CORO2A	6.96682	7.41821	5.42529	4.63483	3.92904	3.65943
CENPM	69.7973	56.3906	62.218	43.0101	42.1685	39.6168
SMIM10	4.06551	4.40594	4.25514	2.11525	2.77083	2.61504
DARS2	36.2236	39.1777	33.929	24.8251	23.42	23.7647
KLF10	11.1089	12.4632	10.0162	6.86913	6.63384	7.93508
BRCC3	17.8995	20.1641	15.5054	12.2039	12.4792	10.1026
RTN4R	7.52353	7.80876	6.75317	5.17908	4.8842	3.70411
BLOC1S4	18.1214	18.9594	21.1946	12.994	12.1924	12.7755
HYAL2	63.0793	62.487	57.7211	43.2757	39.4184	38.8671
NOL6	26.0403	27.6795	24.428	18.7705	16.4656	16.0385
UAP1	51.7161	58.8197	52.4748	38.34	36.2385	33.4659
MVD	20.9284	22.3909	25.384	15.028	16.2442	13.7111
LCMT2	21.5405	24.3324	22.7103	15.7804	14.5423	14.5847
TUBG1	119.241	110.922	103.305	76.931	75.2902	70.0748
HMX1	12.1845	11.6524	9.71201	7.96457	7.08171	6.42677
FBLL1	19.6237	16.8871	19.6189	31.0813	27.9344	26.7126
TYW5	4.9143	5.3183	4.18884	7.5552	7.4331	8.15976
TIMM9	74.921	79.5405	74.3118	111.279	116.136	117.465
POLR3C	35.6525	34.4638	36.5697	55.2613	54.9213	51.451
CARS	41.065	47.2393	41.5873	70.1436	64.951	61.5145
MRPL10	69.9383	67.0093	67.8132	106.129	100.149	102.83
PRR5L	0.983729	0.959656	1.25117	2.45228	2.13866	1.71833
GPT2	53.4008	57.4852	40.5859	88.4289	72.4482	68.6395
TBC1D19	8.12715	8.27328	8.65381	13.7019	14.2145	11.3398
LRRC70	0.185079	0.172451	1.74142e-07	0.537303	0.890377	0.630147
UHRF1BP1	7.22458	8.07359	5.73054	11.7102	10.8911	10.6099
NOA1	14.8514	14.7606	14.6632	23.0157	23.2146	22.0872
OSER1	43.119	43.5707	42.4003	63.9987	65.6938	66.59
MT-ATP8	4867.64	5389.34	4022.38	7269.73	7186.32	7094.08
ZNF496	27.6715	25.2779	21.8979	40.8411	37.5095	36.1543
SNURF	39.8858	46.3784	32.5868	58.4498	61.196	61.4707
ZNF596	4.64353	3.5545	3.21266	6.36546	6.40586	6.00866
ZNF433	1.0158	0.769969	1.50811	2.31632	1.99292	2.21565
TRIT1	19.9461	21.511	18.0493	29.5412	29.4574	32.652
RINT1	14.6767	18.4544	14.0305	23.4294	23.592	26.1488
SLC7A1	34.8535	40.7062	29.9222	57.9389	51.8414	52.0131
LINS1	13.6332	11.6978	11.4297	19.9149	18.2828	19.2482
NPIPB2	0.480357	0.721673	0.797572	1.52708	1.25875	1.8162
USP3	31.4379	35.6449	32.4716	52.0381	49.9187	51.0766
SUPT3H	14.8542	15.6081	12.9641	21.5248	21.251	25.0188
ZNF527	5.00464	5.15418	4.4022	8.24816	7.41941	8.11529
TCP11L2	0.544793	0.616132	0.425906	1.25591	1.56886	1.17099
CFAP97	37.538	44.9574	31.3959	57.0107	58.545	59.9435
LCORL	17.6264	16.0475	15.2813	25.7305	27.0534	23.6593
MAPK10	3.53306	3.84699	3.54214	6.37136	5.50311	6.41879
CEP83	8.0309	8.93953	7.41275	13.4368	12.8807	12.5856
UGGT2	5.59232	5.45794	4.03743	7.81239	8.71117	8.22693
ZFAND2A	31.3244	31.3428	33.8019	53.0978	43.1448	53.3719
NBPF12	1.15441	1.01704	1.01276	2.38707	2.28711	1.8155
RCOR3	25.9608	26.1808	18.3187	40.2454	35.7608	33.7306
CTH	3.87328	4.52101	4.82377	6.66472	7.76168	7.47283
NCEH1	0.431084	0.467377	0.430271	1.38088	1.1034	1.16339
IFNGR1	33.4785	32.2138	28.0486	46.8945	49.7142	49.0409
PDE7B	1.3885	1.10076	1.24347	2.44775	2.4673	2.4317
CYTH2	29.8464	30.4155	30.621	48.8238	46.3167	46.2496
NCOR2	10.3588	8.93169	9.4164	17.1856	15.1298	13.4969
CCDC9	3.64993	4.3789	4.77888	8.29199	6.74829	6.29701
AGPAT4	3.72093	4.74116	3.35616	6.78177	6.36181	6.67854
ZNF408	5.96516	6.01408	5.49548	9.7679	9.32467	9.44464
CAMLG	25.417	25.2507	28.435	39.6799	41.8508	41.9459
C19orf44	1.34242	1.23902	1.58112	2.3232	2.73652	2.97769
ZNF484	3.01022	3.68625	2.69234	5.34627	4.99301	5.75867
MRPL42	124.225	128.987	124.75	190.117	192.178	202.052
ZNF628	2.15007	1.45882	1.87245	3.15249	3.90652	3.03874
SYNE1	6.25485	8.5613	5.30729	10.1783	10.6181	11.9137
CNIH1	154.242	163.792	137.82	245.685	234.909	226.442
MANBA	3.10828	3.47934	2.65167	5.41926	5.29196	5.24541
PRDM8	12.6308	13.9421	10.1477	20.8885	20.228	17.5158
BIN1	23.1996	21.0157	26.0523	39.0215	36.7432	35.0971
AL049779.1	0	0	0	0.38998	0.615275	0.659317
TRIM4	10.3042	8.12648	8.9482	15.3437	13.6354	15.2841
DRAM2	39.9704	41.7346	36.2876	60.7479	61.5688	62.9851
ITFG2	15.2869	16.7084	18.9013	24.6302	26.4898	29.8522
TMEM57	8.70607	10.2655	7.66881	14.984	13.7409	14.4715
BRAF	6.91242	7.91686	5.7866	12.6354	10.74	10.4553
TSC22D3	47.71	46.2242	46.2449	74.19	72.4242	73.7585
ZNF181	17.3408	14.9694	13.8783	24.4167	26.4134	22.9959
OGT	38.9409	42.4637	30.8354	59.4408	58.3331	59.4223
NTS	1.117	0.849889	0.948485	1.82038	1.87409	2.56496
GARS	142.758	153.22	147.34	240.076	233.734	222.763
GPR89B	11.7452	12.6181	12.7344	20.2777	19.56	20.098
RICTOR	6.17197	6.74387	4.1128	9.89977	9.18185	9.35925
ZNF627	26.4921	26.5835	24.4012	39.8364	42.2637	41.2819
YPEL2	7.39015	9.47623	6.77787	13.2487	11.7991	13.8206
LIN37	6.77124	6.8915	7.86902	12.3329	12.0471	11.2038
EIF4A2	394.776	403.251	404.621	606.099	630.884	657.417
SGF29	24.922	27.2518	28.138	43.5864	42.1582	42.3995
MTSS1L	17.3024	15.6372	9.40331	24.4855	23.7899	20.1564
NAMPT	71.5225	75.3117	61.7479	104.983	113.819	111.524
ZNF569	9.31127	9.24853	10.1314	15.5188	15.5001	15.9895
ABRAXAS1	6.4791	6.47125	5.57399	11.4752	10.893	8.6375
EDRF1	12.5427	11.5771	11.93	18.8336	19.935	19.9734
ZNF844	2.64392	2.76084	1.98964	4.78296	4.03148	4.62668
DNAJC1	5.57413	6.57893	5.97096	10.5196	9.39729	10.5414
KCMF1	42.6528	50.2372	44.9602	73.1845	66.3251	80.6106
KIZ	3.56627	4.06554	2.75635	6.3752	5.92926	5.91332
SLC7A5	85.1808	92.5979	76.8998	148.855	132.32	124.241
ZNF333	6.41787	6.11243	4.46149	9.70878	9.86124	9.13504
SPSB3	13.2256	13.2583	14.2073	21.5708	22.5075	22.2436
TFDP2	18.96	22.868	17.9168	34.5487	34.9272	27.1943
TEPSIN	7.19886	6.65915	6.29598	11.9037	11.0195	10.867
PCGF1	41.7767	42.7052	41.4912	66.4337	65.2734	70.2751
LIAS	11.967	13.1653	12.4747	20.3616	19.5497	21.6619
TRAPPC2	7.86963	9.35498	7.46739	14.2184	15.8491	10.9917
CCDC28A	15.8687	15.0128	15.8967	25.836	25.1923	25.2517
TVP23C	2.24351	2.40725	2.41576	5.10761	4.10895	3.81979
SAMD11	10.4249	10.6987	8.9456	17.0237	17.5901	15.1603
CEP57	45.0369	43.0391	40.6138	72.984	70.737	63.4759
PRR36	6.46902	6.34284	4.6487	11.6216	9.4147	8.67438
HSPA13	75.8774	82.2586	70.5317	117.718	124.686	125.455
CCDC112	11.8451	14.2428	12.6462	21.7958	20.9505	21.1776
STAM2	6.53253	6.19682	5.39555	10.6014	10.5959	9.68571
RIPK2	9.10187	9.70893	9.26087	16.5375	15.1457	15.1624
QRSL1	11.7116	12.1308	10.8683	18.9683	20.2622	18.3428
THAP3	9.31004	9.23602	8.466	16.1829	14.0515	14.9937
JUN	11.4291	11.5383	11.021	20.0406	19.0856	17.3193
CUZD1	0.676689	0.828111	0.834886	1.70886	1.72434	2.16625
ZNF34	5.35928	5.03191	4.06853	8.08423	8.49989	8.56922
SARS	304.175	308.9	292.373	502.888	489.59	470.97
ZNF383	4.23583	4.73998	2.83935	7.38088	6.8999	6.64198
ZNF850	2.1178	1.84207	2.09412	4.17782	3.76012	3.69523
PRR4	3.95408	2.81627	3.3581	5.45831	6.04686	6.72706
SLC43A1	2.921	2.58566	3.72783	6.24851	5.4836	5.0604
ZNF414	16.1481	16.9237	13.9402	29.8951	26.3234	21.7294
MAST1	8.19866	7.71483	4.90462	13.3535	11.272	10.9371
MT-CYB	1372.91	1393.44	1349.98	2365.75	2123.2	2196.94
ST7	30.7991	27.3311	24.9337	45.4879	46.4968	45.2405
NBR1	39.5451	46.0792	37.9971	71.6594	67.162	64.5131
HTR1E	0.786422	0.652765	0.558401	1.80279	1.47791	1.86414
ACAP1	0.0139758	0.0828454	0.118046	0.541114	1.02994	0.670233
NFKBIL1	3.24181	3.43531	3.62127	6.43065	6.27646	5.97538
NFKBIL1	3.24168	3.43774	3.61772	6.43142	6.27817	5.97109
NFKBIL1	3.24323	3.434	3.62033	6.43183	6.28296	5.96928
NFKBIL1	3.24278	3.43346	3.62064	6.43426	6.27999	5.9723
ZNF451	19.8147	21.7289	17.7781	30.9081	33.5398	34.2023
NFKBIL1	3.2407	3.43675	3.61651	6.43342	6.27726	5.97292
UFL1	4.79994	6.09706	5.07935	9.21985	9.76579	8.98975
TMEM79	1.83986	2.01043	2.2634	4.745	3.12487	4.017
GPC6	16.1126	14.2042	10.2517	24.7111	22.8765	20.5827
SCG2	113.02	119.608	107.895	196.372	187.816	174.242
TRIQK	23.0842	22.7228	21.3063	34.9888	34.6972	42.11
CRBN	37.9546	36.773	32.2119	61.1814	56.0901	59.7492
VLDLR	8.16359	10.75	8.94204	17.4295	14.782	15.3704
DDR2	25.2407	28.4157	18.2402	44.5012	38.6091	36.6912
DRGX	0.522955	1.00659	0.668545	2.3026	1.50389	1.72911
PDE4B	8.83281	11.9518	8.16036	19.0416	15.4745	14.9435
PNISR	20.0858	22.3921	19.214	35.7632	33.4021	34.1024
RAB33B	4.90994	5.16454	4.93707	8.84082	8.96674	8.84123
TAPT1	27.7601	30.7875	26.4245	45.7826	43.0053	53.0613
RUFY1	3.91302	3.38565	4.38733	7.34155	6.84153	7.02328
LAMB1	17.0026	26.7112	19.1047	39.7573	35.7769	29.952
ATXN2L	30.0381	34.9785	23.3846	55.2836	50.3542	42.1366
LRRC37B	7.81217	7.61578	4.89056	11.2622	12.4083	11.8285
CHD2	10.8625	15.4385	14.7617	23.492	24.4339	21.8882
PPP2R3B	0.511086	0.473845	0.403483	1.41226	1.55173	1.29091
SYT1	53.2826	61.529	47.1394	97.8921	85.4579	86.5453
NOB1	60.1622	56.6095	49.989	97.1072	95.4248	85.3909
TARS	187.834	209.068	184.897	317.337	329.413	322.073
ATF4	352.568	357.213	356.274	614.88	585.621	574.222
ZNF19	1.92775	2.49902	2.34374	4.74667	4.5714	3.98332
KCNMB3	0.383766	0.631537	0.134333	1.65916	1.14994	1.15148
TBC1D3L	0.494351	0.477677	0.573079	1.27771	1.6874	1.66488
IGFBP3	10.8345	11.8223	10.5539	19.3744	17.9557	20.5629
RFNG	11.1706	10.4655	10.1123	17.261	17.7606	20.4242
ZNF441	4.46428	4.46302	4.01235	8.15796	7.18054	8.50073
TMEM39A	22.8275	24.5598	19.3487	42.5591	35.9769	35.9429
CDT1	32.9868	36.7905	33.7883	62.4785	61.4603	52.7559
TVP23C-CDRT4	1.26131	1.87026	0.960808	2.88113	2.90568	3.19288
PSPH	65.4726	60.2708	71.2104	114.956	110.141	110.941
SDCBP2	0.713826	0.843517	1.09276	1.90268	2.40573	2.27806
TTC25	1.48162	1.23975	1.82419	3.1447	3.03572	3.63175
ZNF205	5.83322	6.57822	5.50108	11.7982	11.0875	9.70687
SNRNP48	7.19725	7.87671	6.13016	11.8923	13.6584	12.7567
FBXO8	9.75898	11.564	14.2801	22.2853	19.8358	20.9823
LURAP1L	0.667902	1.12405	1.18634	1.81767	2.5213	2.94123
DUSP10	4.78709	3.42958	3.5399	8.0798	7.01631	7.32562
GNGT1	0.337173	0.737163	0.598856	1.99494	1.53323	1.53396
NR1D1	3.29904	3.37298	3.13816	7.19376	6.02296	5.90002
MTRNR2L1	0.133852	0.280762	0.178852	0.819276	1.04642	1.35941
CA5B	1.30992	0.990414	0.63545	1.78706	2.40487	3.1121
LENG8	2.54235e-05	0.18404	0.035657	0.940276	0.937326	0.715806
PDK1	23.1047	30.5131	22.7723	44.7348	47.6583	43.0553
RORB	13.504	19.1353	11.6891	26.1287	25.1046	28.434
C3orf33	5.23447	4.54427	4.73068	8.52194	9.68999	9.42285
OSGIN1	2.33458	2.63055	2.27027	5.14522	5.173	4.63376
CD55	6.94849	6.33482	7.35196	13.6873	13.3526	11.4351
KLF15	4.71843	4.03236	3.31668	8.80341	8.23838	6.43563
PLA2G4B	0	0.104859	0.0907394	0.558018	1.06229	1.00726
KLHL24	12.2002	11.5011	8.41278	19.2896	18.8979	20.8118
ZRSR2	5.54242	6.01367	5.64749	10.9061	12.9875	9.14579
PBX4	0.824225	0.772576	0.717049	2.46353	2.10397	1.91944
SPICE1	6.3558	4.035	4.18483	8.78046	9.47587	10.1747
NEDD9	5.87676	6.85013	5.03398	11.3062	11.6587	11.2031
SETD4	15.3904	16.3844	15.7022	28.73	27.6122	31.3813
DLG4	5.21226	5.16679	4.24208	9.92128	9.23333	9.57569
ZNF581	20.0582	17.9188	20.9939	35.7232	35.7352	37.3804
SCRG1	2.16083	3.27483	2.61714	6.44697	5.68349	4.9268
SLC38A2	152.669	189.251	121.84	282.256	288.913	274.281
BNIP1	10.7118	9.59048	10.6268	20.359	18.0281	20.4029
DNASE2	12.2938	10.1553	9.78343	22.5509	19.6133	18.9999
UBALD2	44.7742	37.4235	36.8631	76.2727	64.7886	78.4847
GKAP1	3.78716	2.87661	2.44442	5.90354	6.54598	6.6555
SLC48A1	4.34223	4.79854	4.74129	9.45721	9.47081	8.96557
RPP21	5.86814	6.71172	3.66959	11.6598	11.8378	8.74107
RPP21	5.87063	6.71124	3.6633	11.6548	11.8536	8.73184
EIF1	1169.12	1204.69	1160.59	2220.67	2189.59	2066
EIF1B	81.7554	87.8668	89.8741	157.199	159.186	161.608
SLC1A4	15.3673	14.0526	12.1145	27.9894	27.0805	23.6418
ZFP69B	5.79446	6.0444	4.31935	12.0975	10.1661	10.1256
HIST2H4B	1.81248	1.5076	1.11634	4.09982	2.81578	3.83731
ZNF16	7.68341	8.34126	6.90252	15.2931	15.4867	14.3503
DDX58	0.770423	0.895375	0.822542	2.25943	2.12567	2.80374
LRRTM2	0.920707	0.956548	0.32759	1.87071	2.71079	2.15668
ZNF277	16.5463	14.218	17.5681	32.4856	28.6317	32.0241
CHST8	5.36976	6.54049	5.72631	13.5233	11.1696	11.0402
STK19	0.272074	0.238043	0.313229	1.08901	1.36531	1.73013
PRELID3A	4.10242	4.55862	2.45874	8.18314	7.07886	8.52683
AJUBA	2.50806	2.51902	2.62089	4.74338	6.33119	6.28408
ZNF133	6.03535	6.83899	5.11996	12.8621	11.7572	12.5952
TMEM267	11.4513	9.10247	9.50528	17.7291	22.0455	21.265
CCDC130	7.59506	6.82353	6.77296	13.9876	16.2104	14.0904
ING4	15.6373	15.8068	15.0876	31.5297	29.2708	33.229
PPARGC1A	0.451616	0.823877	1.1909	2.87692	2.14922	2.68378
ZCCHC7	14.968	15.9089	13.846	29.4779	31.5833	29.7297
ISL2	7.00698	6.79554	7.76507	17.5153	14.2427	13.7059
PCK2	46.3991	44.7597	48.246	96.8518	92.4203	88.7008
RAB39B	10.2556	10.5362	10.1917	20.8606	20.6696	22.5524
CEBPG	43.795	49.9909	47.2509	91.7699	90.2875	99.3764
FBXL20	7.73094	8.37882	7.36443	15.2937	16.4161	17.841
FGF21	0	0.0567041	0	1.27586	1.02397	0.789707
FUT1	0.120934	0.207272	0.197297	1.26048	1.52783	1.28618
LRP5L	0.966295	0.983002	0.423417	2.99241	2.77203	2.0224
DYRK1B	1.97229	2.01667	1.69133	5.7066	5.34444	3.90655
DYRK1B	1.97089	2.01541	1.69099	5.70864	5.34169	3.90481
ADPRM	8.55905	9.69331	9.47839	20.4981	20.8679	19.3813
HIST3H2A	17.5657	15.8436	15.3651	35.6171	34.3804	35.2167
ARRDC3	37.0576	34.9574	39.4088	81.0219	77.8909	77.7192
HERPUD1	76.3168	77.8634	70.6363	163.387	158.406	153.64
IFRD1	43.6091	48.7414	42.1698	95.1247	95.8585	95.7255
PSAT1	174.491	188.628	171.899	378.381	367.643	385.58
AC073610.3	0.207503	0.407033	0	1.93671	1.15965	1.70775
GRPEL2	10.7191	11.6433	9.5476	24.8088	23.0817	24.7265
ULBP1	0.37328	0.369531	0.249536	1.99253	1.92682	1.79119
XBP1	138.506	142.828	152.016	326.543	320.982	327.896
FAM24B	4.48699	4.19468	5.51199	13.5245	10.7458	11.9588
MTHFD2	384.723	382.018	368.873	880.416	870.522	881.922
JDP2	7.85429	8.03221	7.78305	21.8809	18.8801	18.8437
FBXO32	4.80897	6.44355	4.68939	14.0329	15.0633	12.6326
CCPG1	5.62282	4.77677	4.42965	12.6982	12.2712	14.2726
PPP1R15A	6.47546	8.13802	7.16656	19.6028	18.7653	17.77
VEGFA	29.0813	27.6931	27.0016	76.079	65.286	67.1048
ASNS	149.696	156.3	161.649	380.834	386.042	379.368
PTGFR	8.01747	8.49079	6.24406	18.1941	21.1065	21.7536
BBC3	5.55912	5.10907	5.01641	15.658	13.1015	14.8276
EPS15	19.2098	21.0303	16.2491	48.9784	48.8201	47.8306
GADD45G	0.759264	1.15888	0.691265	4.68655	2.85851	4.274
SLC6A9	1.30077	1.08229	0.765903	4.54179	4.45098	4.26621
CEBPB	6.93941	7.38422	7.71893	25.0188	20.8382	21.3981
SLC3A2	134.378	142.78	132.755	447.999	407.245	434.12
GDF15	1.31892	1.48572	1.98609	7.60201	7.94632	6.38208
SESN2	2.85327	2.9316	2.46594	13.0451	11.5654	11.1592
TRIB3	6.42706	7.07613	6.61747	35.1141	32.1116	31.8109
ATF3	8.13341	8.10801	7.11083	41.8093	33.5225	41.6746
SLC7A11	1.43091	2.10504	1.48683	15.0446	14.4302	16.3438
CHAC1	12.4044	11.6922	11.2977	83.9951	79.2757	80.2247
INHBE	0.310883	0.4903	0.277359	8.2309	9.39304	6.46081
DDIT3	9.49605	11.2195	9.88854	85.3535	77.019	84.6253
DDIT4	14.8735	14.5594	16.3063	190.444	175.607	178.135

## Sheet: curated downregulated pathways
Pathway	Adjusted p-value
Cholesterol biosynthesis and regulation by SREBP	2.43793e-09
Metabolism of lipids and lipoproteins	0.00101276
Tubulin folding	0.00139169
Cell Cycle	0.00344682
Metabolism	0.00359175

## Sheet: curated upregulated pathways
Pathway	Adjusted p-value
Amino acid transporters	0.000912779
ATF-activated genes	0.00610811
PERK targets	0.00822166
Canonical transcription	0.0225395
Unfolded protein response	0.0240569
