# Supplementary material for: Restoration of the molecular clock is tumor suppressive in neuroblastoma
Source: Nat Commun. 2021 Jun 28;12:4006. doi: 10.1038/s41467-021-24196-4 (PMC8238982; doi:10.1038/s41467-021-24196-4)
Supplement: Supplementary file 5 — Supplementary Data 2 [file 41467_2021_24196_MOESM5_ESM.xlsx]

## Sheet: Normalized_Metabolite_Anal..
Supplementary Data 2. Lipidomics analysis in LAN5 xenograft tumors upon SR1078 treatment. Control group tumors: n=10; SR1078 group tumors: n=8. Groups were compared by two-tailed unpaired t-test; p-values were adjusted by Benjamini-Hochberg procedure to obtain FDR values.
Metabolite	Control	Control	Control	Control	Control	Control	Control	Control	Control	Control	SR	SR	SR	SR	SR	SR	SR	SR
TG 52:3; [M+NH4]+; TG(16:0/18:1/18:2)	-2.77653	-2.67823	-5.97685	-5.18969	-3.00212	-4.32167	-2.56835	-2.6851	-4.01998	-3.31039	-2.53136	-3.42958	-2.72099	-2.59242	-2.47815	-2.2157	-3.40775	-3.24303
TG 58:3; [M+NH4]+; TG(18:1/18:2/22:0)	-5.33939	-3.54242	-1.24029	-2.81257	-3.66145	-3.76864	-4.31925	-3.3322	-0.701449	-4.92604	-3.27986	-4.51494	-5.11647	-4.47446	-4.27516	-3.53992	-3.19571	-1.66211
TG 57:3; [M+NH4]+; TG(18:1/18:2/21:0)	-5.82215	-4.75763	-1.60765	-2.63267	-2.94502	-3.55504	-4.77573	-3.0253	-0.876102	-6.6249	-2.92783	-5.61188	-4.93154	-4.5387	-4.77926	-4.32769	-5.93534	-3.57003
TG 48:1; [M+NH4]+; TG(14:0/16:0/18:1)	-0.660572	-0.71739	0.905826	0.752711	1.18372	0.723012	-1.08322	-0.235271	1.52037	-0.824395	0.486133	0.759379	-0.439359	-0.526194	-0.47076	0.05743	-1.89661	-1.03554
TG 58:4; [M+NH4]+; TG(18:1/18:2/22:1)	-3.11412	-2.01736	-0.988175	-2.38134	-1.49897	-2.24943	-2.29237	-1.44429	-0.0622322	-3.51743	-1.18651	-3.57322	-3.26099	-1.76472	-2.28748	-0.693825	-3.50756	-2.6133
TG 52:4; [M+NH4]+; TG(16:1/18:1/18:2)	-0.0410122	0.20895	0.786205	0.120371	-0.702704	-1.30843	-0.776716	-0.71855	0.899759	-0.452323	-0.707684	-0.411268	-1.27157	-1.16872	-1.31006	-1.15096	2.01762	2.92628
TG 50:2; [M+NH4]+; TG(16:0/16:1/18:1)	0.691736	0.994661	2.16403	1.92736	2.27747	1.97395	0.531038	2.09539	2.76501	0.461787	2.30012	2.32306	2.03424	1.05311	0.652535	2.12562	-0.927711	0.115803
TG 56:1; [M+NH4]+; TG(16:0/18:1/22:0)	-5.23045	-3.74638	-1.88108	-2.24106	-2.64206	-3.04004	-4.89188	-3.45785	-1.54048	-5.11737	-2.30043	-4.26351	-4.19775	-4.56522	-4.29485	-2.69861	-5.00795	-3.70079
TG 51:2; [M+NH4]+; TG(16:0/17:0/18:2)	-3.32867	-3.33464	-1.48785	-1.97971	-1.6579	-1.89306	-3.74552	-2.1886	-0.866393	-3.78381	-1.85512	-2.61651	-2.45453	-3.23771	-3.33574	-2.44195	-4.19257	-2.80146
TG 54:6; [M+NH4]+; TG(18:1/18:2/18:3)	0.572344	1.0622	1.98335	0.918749	1.36436	0.398152	0.105891	0.515496	2.03537	-0.491056	0.939358	-0.0834341	0.149931	-0.433425	-0.388111	-0.347783	1.16881	2.60614
TG 52:6; [M+NH4]+; TG(16:1/18:2/18:3)	-2.09088	-1.51254	-0.256429	-0.718423	0.692315	-1.07984	-1.49171	-0.458962	0.732387	-2.75941	-0.294067	-2.28875	-1.85526	-1.00493	-0.505777	0.398324	-2.62782	-1.82393
TG 50:3; [M+NH4]+; TG(16:0/16:1/18:2)	0.500065	0.653552	1.84862	1.36518	2.26118	1.78555	0.147357	1.92364	2.74522	-0.221541	2.13102	1.3809	1.30736	0.629213	0.725721	1.85184	-1.17786	-0.382158
TG 46:1; [M+NH4]+; TG(14:0/16:0/16:1)	-2.27195	-2.23455	-1.72925	-1.54075	-0.880249	-0.827446	-2.28344	-1.24885	-1.02564	-1.93256	-1.20334	-1.36475	-2.63086	-1.88561	-1.72235	-1.12419	-2.74157	-2.19796
TG 62:13; [M+Na]+; TG(20:3/20:4/22:6)	-7.66876	-4.67842	-8.52904	-9.99815	-7.79505	-9.8009	-4.81629	-5.43564	-9.16183	-10.5348	-6.78849	-9.30473	-10.0845	-5.56398	-5.29915	-4.77367	-6.97789	-7.84278
TG 54:1; [M+NH4]+; TG(16:0/18:1/20:0)	-2.50266	-1.23269	-0.347301	0.0419514	-0.212751	-0.731577	-1.52659	-1.59623	0.246287	-2.5279	-0.544729	-1.73253	-1.69137	-2.16468	-1.96153	-0.707052	-2.33817	-1.49909
TG 53:1; [M+NH4]+; TG(16:0/18:1/19:0)	-7.71516	-6.62367	-6.66391	-6.57662	-6.01159	-6.50648	-6.33256	-6.37739	-5.11275	-7.09175	-6.16608	-8.19186	-8.66	-6.45808	-6.08732	-5.77032	-7.61843	-7.80942
TG 56:3; [M+NH4]+; TG(18:1/18:2/20:0)	-1.67549	-1.31212	0.648792	-1.22807	0.0912136	-0.332781	-0.935293	0.131884	1.56983	-2.31997	0.370612	-1.98555	-1.34712	-0.63196	-0.706326	0.536258	-2.81832	-1.64871
TG 48:2; [M+NH4]+; TG(14:0/16:1/18:1)	-0.574191	-0.592768	1.45003	1.14956	1.97177	1.44013	-0.753151	0.811229	2.24042	-0.872805	1.56946	0.589269	0.35181	-0.249936	-0.348045	1.02169	-1.98847	-0.771702
TG 55:1; [M+NH4]+; TG(16:0/18:1/21:0)	-6.48766	-5.12749	-2.86606	-3.43478	-3.62093	-3.18271	-5.74106	-4.51124	-2.3683	-6.62447	-3.8028	-5.49685	-4.98881	-5.27535	-5.2497	-4.30299	-6.72669	-4.95199
TG 53:4; [M+NH4]+; TG(17:1/18:1/18:2)	-2.90791	-2.85834	-0.957699	-1.26138	-1.73465	-2.24222	-3.48325	-1.78164	-0.403698	-4.35747	-1.56889	-2.99276	-2.56477	-3.29021	-3.44078	-2.66456	-4.0994	-2.17323
TG 50:1; [M+NH4]+; TG(16:0/16:0/18:1)	0.126403	0.248369	0.989265	1.14487	1.69621	1.5514	0.428344	1.16447	2.35096	-0.0263289	1.44057	1.7732	1.20602	1.1272	0.918135	2.28591	-1.90204	-1.27833
TG 54:3; [M+NH4]+; TG(16:0/18:2/20:1)	-7.27134	-6.97694	1.19408	0.269731	-3.50574	0.171867	-6.19177	-4.72308	1.47242	-3.3161	-3.77359	-3.25467	-2.73322	-5.55902	-8.34283	-5.87295	-8.62932	-3.84778
TG 52:5; [M+NH4]+; TG(16:0/18:2/18:3)	0.190104	0.542009	2.19779	1.85292	2.58154	1.95539	0.349049	1.77089	2.9873	-0.418892	2.22508	0.399152	0.90013	0.528217	0.743263	1.68134	-0.70671	0.491519
TG 42:0; [M+NH4]+; TG(12:0/14:0/16:0)	-5.75067	-5.15913	-5.25793	-4.39417	-3.32	-4.57076	-5.81445	-4.72107	-3.58792	-5.78353	-4.0367	-5.23738	-5.58818	-4.83249	-4.43005	-3.7098	-6.9337	-5.69558
TG 52:3; [M+Na]+; TG(16:0/18:1/18:2)	-2.37438	-2.40078	-1.27915	-1.74327	-1.58019	-2.29851	-2.29536	-1.7362	-1.33222	-2.1723	-0.887782	-1.97063	-0.710097	-1.67009	-2.76812	-1.87729	-3.47682	-1.04251
DG 36:1; [M+NH4]+; DG(18:0/18:1/0:0)	-2.67208	-1.62653	-4.03597	-2.98448	-2.00243	-2.52679	-2.11803	-1.97965	-2.92966	-2.10889	-1.94336	-2.71336	-2.5773	-1.12992	-1.06134	-0.451835	-3.2367	-2.7275
TG 51:3; [M+NH4]+; TG(16:0/17:1/18:2)	-3.40399	-3.5975	-1.53813	-2.24809	-1.81614	-2.22584	-3.98739	-2.02898	-0.992889	-4.39161	-1.97571	-3.08052	-2.43544	-3.51838	-3.71709	-2.53869	-4.85001	-3.16092
TG 52:5; [M+Na]+; TG(16:0/18:2/18:3)	-2.9412	-3.41138	-2.93795	-3.07323	-1.84619	-2.61466	-2.81058	-1.67062	-1.8914	-4.11701	-1.52449	-3.08305	-1.66865	-2.40052	-2.18663	-1.22043	-4.44578	-3.12953
TG 50:4; [M+NH4]+; TG(16:1/16:1/18:2)	-0.407368	-0.133531	2.03929	1.5832	2.32089	1.61296	-0.512292	1.28701	2.80092	-1.02101	1.84592	-0.294732	-0.0543459	-0.180279	0.156292	1.15208	-1.35256	-0.0795519
TG 51:1; [M+NH4]+; TG(16:0/17:0/18:1)	-5.31972	-4.84934	-4.21912	-3.91994	-3.48904	-4.29804	-4.7125	-3.97455	-3.23508	-5.243	-4.02203	-4.81639	-4.26085	-4.48501	-4.15103	-3.11796	-3.69232	-3.90275
TG 51:2; [M+NH4]+; TG(16:0/17:1/18:1)	-3.38767	-3.33815	-1.53321	-2.00621	-1.61714	-1.90296	-3.7688	-2.09112	-0.896416	-3.76722	-1.8395	-2.81477	-2.4271	-3.23972	-3.72146	-1.87377	-3.88719	-3.08571
TG 55:3; [M+NH4]+; TG(18:1/18:2/19:0)	-3.62237	-4.46577	-0.492081	-1.32583	-2.40831	-2.10305	-3.97378	-1.58995	0.538618	-5.22768	-1.48741	-3.63871	-1.9157	-3.14488	-3.7417	-2.23765	-5.47856	-3.19407
TG 56:4; [M+NH4]+; TG(18:1/18:2/20:1)	-7.28046	-5.7695	1.28385	0.198995	-2.74723	0.265657	-5.57886	-5.47635	2.66991	-2.30042	-2.9364	-3.70137	-2.18965	-6.24205	-7.81045	-7.17841	-6.62394	-3.27468
TG 54:5; [M+NH4]+; TG(18:1/18:2/18:2)	2.16372	2.41649	2.65475	2.43822	2.6801	2.28314	1.77543	2.89809	3.36633	1.04628	2.65722	1.69154	2.61009	1.8734	1.68822	2.66765	0.827312	1.0293
TG 56:1; [M+NH4]+; TG(18:0/18:1/20:0)	-6.00491	-4.14956	-2.58944	-2.54038	-2.61194	-3.25665	-4.89719	-3.87732	-1.97943	-6.49771	-2.80565	-4.41428	-4.38108	-4.02739	-3.99552	-2.81432	-6.39575	-5.15246
TG 53:2; [M+NH4]+; TG(16:0/18:2/19:0)	-6.05563	-5.31135	-5.73599	-5.43281	-5.18345	-5.71897	-4.47754	-4.9894	-4.28373	-6.05728	-4.67343	-6.80736	-7.61506	-5.14475	-4.34648	-4.30208	-6.10761	-6.41356
DG 34:0; [M+NH4]+; DG(16:0/18:0/0:0)	-2.31985	-1.2686	-5.3555	-3.86352	-2.33169	-2.91372	-1.97956	-2.19796	-3.42908	-2.2628	-2.32643	-2.69438	-2.74614	-1.24748	-0.854164	-1.18502	-2.34102	-2.4323
TG 58:9; [M+Na]+; TG(18:1/18:2/22:6)	-4.71227	-2.43092	-6.07976	-7.32888	-5.24799	-6.8202	-2.55924	-3.49952	-6.88707	-6.1032	-3.99341	-5.51833	-5.50344	-2.47213	-2.51698	-2.04147	-4.47606	-5.03979
DG 30:0; [M+NH4]+; DG(14:0/16:0/0:0)	-5.04575	-5.42324	-5.69347	-4.69455	-4.96756	-5.06668	-6.79102	-5.66702	-5.11716	-4.86448	-5.62791	-6.21631	-6.40272	-4.91307	-4.11403	-3.86572	-6.2744	-7.14694
TG 46:0; [M+NH4]+; TG(14:0/16:0/16:0)	-2.49373	-2.20563	-2.41581	-2.4828	-0.994902	-1.53883	-2.76492	-2.09377	-2.08206	-2.27766	-2.43777	-0.931074	-2.4825	-1.66679	-1.53055	-1.55799	-3.83684	-3.38561
TG 52:5; [M+NH4]+; TG(16:1/18:1/18:3)	0.00891022	0.364352	1.69787	1.61283	2.45598	1.84928	0.314949	1.84133	2.74718	-0.702689	2.14589	0.16039	0.960924	0.652728	0.857148	1.97333	-1.29864	-0.338463
TG 52:2; [M+Na]+; TG(16:0/18:0/18:2)	-2.58791	-2.37587	-2.88164	-2.88629	-1.81968	-2.32816	-2.34366	-1.3244	-1.58002	-2.20073	-1.80175	-1.80188	-0.850019	-1.67607	-1.12901	-1.4699	-3.38326	-1.66874
TG 53:6; [M+NH4]+; TG(17:1/18:2/18:3)	-4.10234	-3.12082	-3.81991	-3.96107	-2.80655	-4.08538	-8.73712	-2.68127	-1.42171	-4.32668	-3.12187	-3.81185	-3.39217	-2.0462	-8.26111	-2.93519	-3.0722	-1.97136
DG 34:3; [M+NH4]+; DG(16:1/18:2/0:0)	-3.99794	-4.04889	-0.155209	-0.883017	-2.71032	-2.59698	-4.11765	-2.88141	-0.559439	-3.28494	-2.46563	-4.33966	-3.69225	-2.91848	-2.96706	-2.11057	-4.58105	-3.78789
DG 34:1; [M+NH4]+; DG(16:0/18:1/0:0)	-0.805883	-0.64289	-1.22435	0.216108	-0.234766	-0.296991	-1.08411	-0.481027	0.612191	-0.131263	-0.00867774	-1.32879	-1.13217	-0.00590045	0.686516	0.753114	-1.05522	-1.09834
TG 54:7; [M+NH4]+; TG(18:2/18:2/18:3)	-0.957291	-0.5298	1.30944	0.900599	1.98013	-0.478812	-0.413143	0.490839	2.66742	-1.95815	0.721579	-0.933928	-0.203467	-0.431853	-0.191306	0.418188	-1.36481	-0.183219
PC 38:1; [M+Na]+; GPCho(14:1(9Z)/24:0)	-1.39606	-0.176898	-1.99857	-1.84823	-0.941612	-1.48461	-1.03663	-0.672201	-0.69489	-1.11318	-0.336064	-0.316223	-0.201147	0.0388572	-0.410296	-0.0423562	-1.56608	-1.13531
TG 55:1; [M+NH4]+; TG(18:0/18:1/19:0)	-6.82983	-5.31285	-3.23978	-3.58396	-3.68465	-3.4748	-6.15937	-4.77264	-2.72935	-7.18459	-4.07693	-5.60391	-5.64064	-5.51486	-5.90802	-4.1249	-7.10131	-5.68565
TG 50:3; [M+Na]+; TG(16:0/16:1/18:2)	-3.81904	-4.35203	-3.31775	-3.42347	-2.52702	-2.61898	-3.95596	-2.51004	-2.12362	-4.15346	-2.88146	-2.41854	-1.60135	-2.57587	-2.94679	-2.1643	-6.07836	-4.36451
TG 54:6; [M+Na]+; TG(18:1/18:2/18:3)	-2.13241	-2.10929	-2.11444	-2.40904	-1.45631	-2.21936	-1.80416	-0.921673	-1.22033	-3.43248	-1.1483	-2.44598	-0.851486	-1.22834	-1.45078	-0.653559	-3.8539	-2.72175
TG 54:4; [M+Na]+; TG(16:0/18:1/20:3)	-2.0972	-1.99479	-3.09372	-2.65575	-1.96872	-2.08331	-1.22544	-1.66243	-1.46256	-2.4586	-1.74677	-1.49551	-0.217929	-0.961681	-1.31546	-0.116197	-3.89186	-2.61603
TG 52:5; [M+NH4]+; TG(16:1/18:2/18:2)	-0.419894	0.00842558	0.791589	0.939945	2.01609	1.37763	-0.011818	1.58479	2.14352	-1.13699	1.78193	-0.123056	0.763049	0.528337	0.738376	2.01133	-1.8461	-1.32995
TG 53:5; [M+NH4]+; TG(17:0/18:2/18:3)	-4.3429	-3.5066	-2.86477	-3.55412	-2.79027	-3.59138	-2.87082	-2.19749	-1.61093	-4.75576	-2.63268	-3.8767	-2.90263	-4.20553	-2.79097	-2.76939	-3.47648	-3.22677
TG 58:5; [M+NH4]+; TG(18:2/18:2/22:1)	-2.29596	-1.93517	-1.97278	-2.95599	-2.88498	-2.71121	-1.15235	-1.22236	-1.35895	-2.21777	-1.15799	-3.22554	-3.66932	-0.981063	-0.674734	-0.746879	-1.52797	-1.88232
TG 52:1; [M+NH4]+; TG(16:0/18:0/18:1)	-2.93759	-2.50515	-2.50556	-5.98309	-5.8077	-7.74566	-1.5175	-1.52589	-0.976093	-2.87315	-1.63922	-1.83978	-1.17127	-0.800412	-0.7981	0.324923	-4.39052	-4.44548
TG 53:3; [M+NH4]+; TG(16:0/17:0/20:3)	-3.67653	-3.84876	-1.52801	-1.95313	-1.50536	-1.73704	-3.48669	-1.62115	-0.22129	-4.79257	-1.52158	-3.18126	-1.94566	-3.32859	-3.82163	-1.97058	-4.05721	-4.31102
PC 34:0; [M+Na]+; GPCho(16:0/18:0)	2.81172	3.32592	2.04002	2.79301	3.33579	3.19916	2.99233	3.46958	3.76124	3.07385	3.39818	3.41765	3.89129	3.94606	3.62325	3.84904	1.55564	1.45627
TG 58:3; [M+Na]+; TG(18:1/18:2/22:0)	-5.32464	-4.31614	-4.35328	-5.1131	-3.90542	-5.10517	-13.403	-3.73955	-3.30635	-7.96295	-3.31343	-5.53639	-5.8382	-4.47012	-10.9234	-10.6615	-13.0336	-14.6632
TG 55:2; [M+NH4]+; TG(16:0/18:2/21:0)	-4.4412	-3.72341	-1.07668	-1.73671	-1.55001	-2.44944	-4.73639	-2.58378	0.075206	-6.00221	-1.81411	-4.18911	-3.5753	-4.3127	-4.08776	-2.72041	-6.26393	-3.59734
TG 52:4; [M+NH4]+; TG(16:0/18:1/18:3)	1.84253	2.30035	2.61551	2.06423	2.51807	2.05363	1.53031	2.50695	3.15386	1.04667	2.47958	2.22996	2.54484	1.634	1.53589	2.40291	0.893967	1.32385
DG 36:3; [M+NH4]+; DG(18:1/18:2/0:0)	-1.34465	-1.04721	0.917316	1.10228	0.200961	-0.0927258	-1.16208	0.0978138	2.17867	-1.06468	0.591119	-0.910164	0.028962	-0.0321585	-0.57954	0.669632	-1.95778	-1.10921
DG 32:1; [M+NH4]+; DG(16:0/16:1/0:0)	-4.09277	-4.4481	-3.4066	-2.99589	-4.28218	-3.60624	-4.95651	-5.01509	-3.30609	-3.66832	-4.05452	-5.44391	-6.09878	-4.58153	-4.51233	-4.51788	-2.33836	-2.50566
PC 42:2; [M+Na]+; GPCho(18:2(2E,4E)/24:0)	-7.16836	-5.04844	-3.17322	-4.19551	-5.83312	-5.1501	-5.45502	-6.00368	-5.56862	-5.66579	-4.59167	-4.43116	-4.4346	-3.64378	-5.69045	-4.27947	-10.9784	-5.82809
TG 54:6; [M+Li]+; TG(16:0/18:3/20:3)	-4.57635	-4.04685	-4.67644	-4.62408	-5.41678	-4.22381	-3.56038	-3.34944	-3.16637	-4.3964	-3.42312	-3.59316	-2.99081	-3.24017	-3.33179	-2.85704	-6.78199	-6.74866
TG 54:5; [M+Na]+; TG(18:1/18:2/18:2)	-2.10258	-1.85833	-2.39218	-2.52975	-1.95102	-2.88879	-2.25581	-1.56091	-1.93186	-2.55327	-1.98997	-2.36313	-2.06021	-2.03597	-2.62558	-2.27603	-1.76127	-0.773854
TG 56:2; [M+NH4]+; TG(18:0/18:1/20:1)	-3.77461	-2.73913	-0.995088	-1.01326	-0.943101	-1.69615	-3.0435	-1.58945	0.20387	-4.50082	-0.761614	-2.85285	-2.20068	-2.4681	-2.69393	-0.621995	-4.60101	-3.42972
TG 54:0; [M+NH4]+; TG(16:0/18:0/20:0)	-5.61305	-4.29988	-3.32421	-3.51051	-3.06363	-3.95284	-2.90669	-3.91631	-3.111	-5.99107	-3.41328	-4.26933	-4.03903	-4.10842	-3.73734	-2.1494	-7.02019	-4.83173
TG 56:7; [M+Na]+; TG(16:0/20:3/20:4)	-3.49036	-2.12496	-8.47074	-6.18512	-4.07484	-5.36535	-2.02068	-2.90184	-7.88353	-4.06232	-3.32644	-4.06872	-4.90604	-1.89833	-2.15711	-1.80067	-3.26927	-9.66088
TG 52:4; [M+Na]+; TG(16:0/18:1/18:3)	-2.11548	-2.44232	-2.67166	-2.84233	-2.02867	-2.23354	-2.14254	-1.62836	-0.722057	-2.76712	-1.85361	-1.8718	-0.819406	-1.01525	-1.63379	-0.611201	-4.3776	-3.22276
TG 52:2; [M+NH4]+; TG(16:0/18:1/18:1)	-0.224572	0.140985	0.901434	0.576208	-0.640197	-0.712958	-1.18749	-0.626766	0.365555	-0.579826	-0.10489	-0.0437189	-0.629454	-0.563954	-1.66739	-1.20985	1.62227	2.45919
TG 52:6; [M+Na]+; TG(16:1/18:2/18:3)	-4.65098	-5.58629	-4.7386	-5.08326	-2.5165	-5.11216	-4.11655	-3.06972	-3.73989	-5.93994	-3.19601	-5.11942	-4.35262	-3.70948	-3.01487	-2.42446	-5.27061	-4.1079
TG 53:3; [M+NH4]+; TG(17:0/18:1/18:2)	-4.59213	-4.53469	-2.48078	-2.70224	-2.26827	-2.48278	-3.57402	-2.10336	-0.948547	-5.67526	-2.2926	-3.77619	-2.38046	-3.50971	-4.33467	-2.2321	-6.86594	-4.55036
TG 54:2; [M+NH4]+; TG(16:0/18:1/20:1)	-1.13062	0.121181	0.889872	0.978469	1.83526	1.14324	0.0442617	0.759427	2.38293	-1.29218	1.39433	-0.0578558	1.09574	0.183837	0.216421	1.85965	-2.339	-1.69724
TG 57:1; [M+NH4]+; TG(18:0/18:1/21:0)	-8.34001	-7.4439	-4.66665	-4.82389	-5.04019	-5.68609	-8.20575	-6.46048	-4.19944	-9.89438	-4.77128	-7.66954	-7.50421	-7.87711	-8.60454	-6.16954	-9.63433	-7.54705
TG 53:7; [M+NH4]+; TG(17:2/18:2/18:3)	-3.43206	-2.25184	-2.62604	-3.75355	-1.87171	-3.3035	-2.9646	-2.43671	-1.61977	-3.21153	-1.56104	-2.3266	-1.10705	-0.284004	-2.18483	-1.79231	-4.15688	-2.76853
DG 32:2; [M+NH4]+; DG(14:0/18:2/0:0)	-5.06892	-5.24017	-1.86619	-1.71463	-3.73968	-3.3742	-5.29351	-3.91381	-2.59264	-4.19702	-3.65364	-4.8371	-4.8195	-4.09746	-4.05413	-3.29872	-5.64365	-5.21263
TG 48:2; [M+NH4]+; TG(16:0/16:1/16:1)	-0.478999	-0.508419	1.66549	1.21396	1.94981	1.33102	-0.875232	0.668157	2.24096	-0.668797	1.46474	0.601458	0.154417	-0.443016	-0.382555	0.554474	-1.52467	-0.0553329
TG 54:7; [M+Na]+; TG(18:2/18:2/18:3)	-3.61201	-4.60958	-3.4969	-4.01542	-1.51614	-4.13624	-3.02816	-1.77906	-2.07697	-5.0623	-2.06969	-4.28062	-2.83896	-3.07196	-2.41004	-2.10143	-4.20329	-2.78657
TG 54:4; [M+NH4]+; TG(18:1/18:1/18:2)	1.86273	2.51168	2.39983	2.22827	2.71649	2.45503	1.82044	2.96102	3.25426	0.966763	2.85465	1.75446	2.75488	2.10493	1.66236	3.17112	0.35764	0.626982
PC 32:0; [M+Na]+; GPCho(16:0/16:0)	0.523117	0.578061	-0.998245	0.243266	1.36891	0.798181	-0.938916	1.16421	1.74306	-1.26985	1.56875	-0.17541	1.79692	2.42917	2.09076	2.66665	-0.377935	-3.86793
TG 52:5; [M+Na]+; TG(16:1/18:2/18:2)	-2.60847	-3.15878	-2.35218	-2.70846	-1.53401	-2.51949	-2.76759	-1.74192	-1.70266	-3.7875	-1.55356	-2.93743	-2.02138	-2.74363	-2.5663	-2.02564	-3.52274	-2.3776
PC 36:2; [M+Na]+; GPCho(18:0/18:2(2E,4E))	0.932303	1.74125	-0.903474	-0.511866	1.1189	0.156298	1.0013	1.13821	1.74557	0.855492	1.62513	2.05201	2.45393	2.39685	1.91513	2.01211	-0.0758247	0.0932483
TG 58:4; [M+NH4]+; TG(18:0/18:0/22:4)	-3.19316	-2.16847	-1.1299	-2.40929	-1.53078	-2.31911	-1.81537	-1.49353	-0.114085	-3.64854	-1.47886	-3.65909	-3.25529	-1.77901	-2.2214	-0.569656	-3.70497	-2.87252
DG 34:2; [M+NH4]+; DG(16:0/18:2/0:0)	-1.4829	-0.0566849	0.929925	1.25116	0.45528	0.329108	-1.05441	-0.271156	1.74471	-0.686262	0.697479	-0.481207	-0.103302	0.237246	-0.709694	0.537998	-1.69588	-0.888826
TG 56:5; [M+NH4]+; TG(18:2/18:2/20:1)	-5.64119	-3.4006	-8.68386	-11.7129	-5.60848	-6.75841	-3.85061	-13.3348	-8.78568	-7.37444	-4.69858	-6.18469	-6.11212	-3.25181	-3.08601	-2.15883	-8.38733	-5.38064
TG 54:4; [M+Na]+; TG(18:1/18:1/18:2)	-1.78052	-1.79693	-2.81116	-2.45148	-1.85202	-1.89381	-1.05004	-1.08356	-1.31607	-2.12978	-1.24874	-1.55949	-0.184626	-1.06941	-1.32607	-0.285477	-2.97414	-2.01374
TG 60:11; [M+Na]+; TG(18:1/20:4/22:6)	-5.95193	-3.41947	-11.2256	-11.7459	-6.8156	-9.37522	-3.57613	-4.66996	-9.97401	-7.86237	-5.54641	-7.04075	-10.9064	-4.04388	-3.76172	-9.1328	-11.972	-6.58817
DG 36:2; [M+NH4]+; DG(18:0/18:2/0:0)	-1.31053	0.200871	-0.875253	0.172153	-0.32639	-0.414168	-0.933459	-0.359612	0.987669	-1.04748	0.0954889	-0.550056	-0.595735	0.12824	-0.273803	0.172365	-1.62517	-1.08417
TG 52:6; [M+Li]+; TG(16:0/18:3/18:3)	-4.53327	-3.89093	-4.7886	-4.87341	-4.10953	-4.28842	-3.52353	-3.30863	-3.20417	-4.53044	-3.95435	-3.41008	-2.69825	-2.82846	-3.75315	-2.79302	-7.68038	-6.95699
TG 52:4; [M+Na]+; TG(16:0/18:2/18:2)	-2.02202	-2.2254	-2.25686	-2.55141	-1.82763	-2.05625	-1.96426	-1.43738	-0.528743	-2.63619	-1.6759	-1.8185	-0.894364	-1.05338	-1.65845	-0.828851	-3.41241	-2.50286
TG 58:8; [M+Na]+; TG(16:0/20:4/22:4)	-3.90094	-2.97244	-7.77303	-7.56953	-4.99297	-7.08427	-2.27116	-3.33791	-6.309	-4.77269	-4.03572	-4.61957	-5.63895	-2.29896	-2.82174	-2.4084	-3.41956	-4.19872
TG 58:10; [M+NH4]+; TG(16:0/20:4/22:6)	-3.44616	0.613393	-6.20304	-5.94293	-3.04408	-5.28004	-0.967269	-2.08189	-6.08207	-4.21963	-2.44562	-3.0886	-4.54832	-1.06709	-1.4483	-0.518014	-2.67468	-3.38434
DG 40:3; [M+NH4]+; DG(18:2/22:1/0:0)	-6.41132	-5.27011	-8.46598	-6.83018	-5.43592	-6.75692	-5.5737	-5.65657	-6.07643	-6.48035	-5.06414	-6.81094	-6.88638	-5.02011	-4.72292	-3.47612	-5.6985	-6.81843
DG 38:1; [M+NH4]+; DG(18:1/20:0/0:0)	-6.25725	-5.2864	-8.87191	-7.00777	-6.06825	-7.00143	-5.32782	-5.42137	-6.2509	-6.3899	-4.92821	-5.62435	-6.00076	-4.51477	-4.7102	-4.21058	-5.78425	-5.33397
TG 57:4; [M+NH4]+; TG(18:2/18:2/21:0)	-5.0672	-5.37231	-5.40969	-5.44494	-5.20604	-5.86369	-5.79174	-4.74745	-4.58765	-7.35122	-5.55085	-5.88561	-5.16507	-4.02857	-4.42129	-4.63692	-6.23838	-4.77924
lysoPC 20:2; [M+H]+; PC(20:2(11Z,14Z)/0:0)	-6.08191	-3.37222	-5.94761	-5.28988	-3.47137	-3.88378	-3.54718	-3.46198	-4.60902	-3.78115	-2.55194	-3.64618	-4.03585	-2.65254	-2.64278	-2.48114	-4.6974	-4.17796
TG 53:5; [M+NH4]+; TG(17:1/18:1/18:3)	-4.54664	-3.55889	-2.73179	-3.42451	-2.59297	-3.46968	-2.84965	-2.21616	-1.57115	-20.9271	-2.58494	-3.92891	-3.01015	-3.54641	-20.2765	-2.84716	-3.42712	-3.68443
DG 40:2; [M+NH4]+; DG(18:1/22:1/0:0)	-7.1968	-5.6743	-7.76246	-7.75426	-5.30341	-7.51011	-6.48059	-5.47236	-5.85772	-7.12339	-5.43562	-6.41929	-6.5428	-4.97959	-5.73198	-5.44738	-7.8943	-7.061
DG 40:1; [M+NH4]+; DG(18:1/22:0/0:0)	-7.25849	-6.26233	-8.07769	-8.60686	-7.71818	-4.47095	-6.9764	-7.30104	-8.33252	-4.3428	-7.68899	-6.20969	-7.66518	-7.18031	-7.3287	-7.89425	-5.13079	-5.97757
TG 52:2; [M+Na]+; TG(16:0/18:1/18:1)	-2.60113	-2.4158	-2.90652	-2.9126	-1.88556	-2.35252	-2.34228	-1.34309	-1.5851	-2.22998	-1.69784	-1.82133	-0.849221	-1.67168	-1.13286	-1.44692	-3.41724	-1.77733
DG 35:1; [M+NH4]+; DG(17:0/18:1/0:0)	-7.41067	-7.46439	-6.38187	-6.05637	-5.25261	-7.20905	-7.67359	-7.03156	-5.20955	-6.71006	-6.33719	-7.94741	-7.82402	-7.1486	-6.81351	-6.41766	-5.52058	-5.73359
TG 60:12; [M+NH4]+; TG(18:2/20:4/22:6)	-5.64657	-0.634434	-7.46098	-7.70758	-5.40634	-7.56594	-2.24648	-3.48596	-9.60547	-6.66077	-4.38274	-4.46534	-6.69047	-2.25542	-3.04758	-1.51136	-10.8755	-10.9646
TG 57:5; [M+NH4]+; TG(18:2/18:3/21:0)	-6.3571	-5.52934	-5.39983	-6.30543	-5.7007	-4.94305	-5.56028	-5.36871	-3.99278	-6.7742	-3.90057	-6.35428	-4.47959	-5.25003	-3.88942	-2.98198	-9.98317	-6.73284
TG 48:1; [M+NH4]+; TG(16:0/16:0/16:1)	-0.795215	-0.823391	0.7613	0.743335	1.23375	0.80051	-0.974962	-0.149331	1.62476	-0.828741	0.540012	0.77141	-0.289514	-0.422335	-0.140235	0.331458	-2.2173	-1.45191
PC 34:0; [M+Na]+; GPCho(10:0/24:0)	2.54378	3.07745	1.77318	2.54312	3.24306	3.20128	3.04663	3.44514	3.74506	2.88526	3.27629	3.26278	4.06939	4.21366	3.88611	4.32759	0.408315	0.303487
PC 34:1; [M+Na]+; GPCho(16:0/18:1(11E))	2.08936	3.11371	0.827328	1.08331	2.61379	1.78137	2.50599	2.4668	3.02089	2.13094	2.84469	3.40837	3.85754	3.44265	2.63247	3.14989	0.631634	1.02727
lysoPC 16:0; [M+H]+; PC(O-16:0/0:0)	-6.42722	-2.22047	-5.90517	-5.91679	-6.10451	-4.2176	-3.48611	-6.53447	-2.57775	-4.8633	-5.42829	-1.62723	-2.32556	-1.85636	-5.75272	-3.79892	-7.6833	-5.00981
TG 60:10; [M+Na]+; TG(18:2/20:4/22:4)	-6.43416	-5.07041	-9.56586	-11.3496	-8.27029	-9.89379	-8.63289	-9.60972	-10.6329	-7.54503	-10.4139	-11.3775	-10.4571	-8.41431	-9.02919	-8.75799	-10.4213	-10.9128
DG 38:2; [M+NH4]+; DG(18:0/20:2/0:0)	-4.21892	-3.29285	-5.44151	-4.63983	-4.03076	-4.70185	-4.20314	-4.17818	-4.20642	-3.96292	-3.44132	-4.55103	-4.64863	-3.04756	-3.59057	-2.58102	-4.71483	-3.76775
TG 54:4; [M+NH4]+; TG(16:0/18:3/20:1)	-5.49312	-6.32589	-5.04569	-5.54913	-3.10446	-5.59872	-4.50342	-3.1815	-3.65679	-6.92941	-3.65482	-5.81495	-3.80074	-4.06014	-3.57128	-2.69684	-6.37006	-6.64769
TG 56:2; [M+NH4]+; TG(18:0/18:2/20:0)	-3.60769	-2.53607	-0.646382	-0.66569	-0.719671	-1.464	-2.8612	-1.46718	0.457949	-4.29213	-0.569453	-2.60998	-2.27577	-2.31708	-2.58173	-0.652091	-4.25483	-3.02802
TG 50:4; [M+NH4]+; TG(16:0/16:1/18:3)	-0.360127	-0.134189	2.18648	1.58296	2.23459	1.48484	-0.577866	1.16731	2.82071	-0.957667	1.77129	-0.31052	-0.205666	-0.329148	0.0403185	0.906212	-1.02032	0.361569
TG 50:3; [M+NH4]+; TG(16:1/16:1/18:1)	0.473228	0.616761	1.78901	1.3283	2.24504	1.76485	0.142559	1.9222	2.72473	-0.240823	2.10587	1.35419	1.31601	0.637576	0.732386	1.89849	-1.25045	-0.508194
TG 54:7; [M+Li]+; TG(16:0/18:3/20:4)	-3.77179	-3.15135	-4.6931	-4.75763	-4.3894	-4.36464	-3.8133	-4.88497	-2.89898	-4.00219	-3.2211	-3.27561	-3.75067	-4.27016	-4.33335	-5.23611	-3.73245	-1.58134
TG 62:14; [M+NH4]+; TG(20:4/20:4/22:6)	-7.21106	-1.08807	-6.58871	-9.40211	-7.23028	-8.62702	-3.8214	-4.91839	-7.1012	-8.96747	-6.22842	-6.08043	-7.8706	-3.70976	-4.50444	-3.22464	-7.22126	-7.03271
TG 56:6; [M+Na]+; TG(16:0/18:2/22:4)	-3.59053	-2.2185	-6.03918	-5.80008	-4.35738	-5.07463	-2.19813	-2.99568	-4.31743	-2.36038	-3.22527	-4.40815	-4.4229	-1.45453	-2.08175	-1.63713	-3.3884	-3.85795
TG 60:5; [M+NH4]+; TG(18:0/20:1/22:4)	-5.32328	-3.9912	-4.35694	-5.02702	-4.00083	-5.02148	-3.47377	-4.01234	-3.23632	-5.63084	-3.44966	-5.70591	-6.89751	-3.59312	-3.0143	-2.00951	-5.65173	-5.37977
PC 36:2; [M+Na]+; GPCho(18:1(11E)/18:1(11E))	-0.728685	-0.322671	-2.24134	-1.94539	-1.24874	-2.35006	-1.70521	-1.31542	-1.01207	-0.574893	-0.962646	-0.793888	1.03684	-1.59706	-2.78002	-2.34003	1.27467	1.72173
TG 60:1; [M+NH4]+; TG(18:1/20:0/22:0)	-9.84026	-7.35978	-5.27581	-5.52981	-6.01138	-6.07793	-8.5924	-7.22206	-4.76236	-11.8557	-6.02603	-7.88727	-8.82498	-7.10704	-9.90584	-6.8013	-9.86954	-7.78033
lysoPC 18:0; [M+H]+; PC(O-18:0/0:0)	-7.9329	-4.22968	-6.93219	-6.63548	-7.08296	-5.66459	-4.74792	-7.89954	-5.56131	-6.39172	-6.17742	-4.28425	-5.01611	-3.98142	-6.33017	-5.32642	-8.40034	-6.47503
DG 36:5; [M+NH4]+; DG(18:2/18:3/0:0)	-4.91402	-4.79521	-2.64464	-3.23588	-4.23638	-4.81523	-4.97948	-4.40748	-3.21992	-4.60438	-4.29627	-6.15212	-5.45921	-4.86867	-4.13326	-3.94124	-5.17807	-5.59149
PC 38:4; [M+Na]+; GPCho(18:0/20:4(5E,8E,11E,14E))	-2.62738	-2.25325	-5.13913	-5.29212	-9.98498	-5.90193	-9.33919	-2.22899	-3.0393	-3.7708	-2.914	-2.47062	-2.30208	-2.86709	-8.10785	-8.56323	-1.25485	-0.811772
lysoPC 17:0; [M+H]+; PC(17:0/0:0)	-7.75238	-4.08581	-6.89764	-6.78998	-6.99198	-5.78761	-4.8327	-7.90153	-5.58996	-6.07415	-6.20409	-4.16859	-5.02094	-4.15669	-6.47815	-5.33923	-7.81502	-5.86474
TG 54:1; [M+NH4]+; TG(18:0/18:0/18:1)	-2.66923	-1.32989	-0.786396	-0.107392	-0.0240738	-0.823966	-1.231	-1.44456	0.124178	-2.81754	-0.383785	-1.64324	-1.77622	-1.5237	-1.38953	-0.0270923	-3.28734	-2.55574
PC 34:0; [M+Na]+; GPCho(9:0/25:0)	2.71489	3.11401	1.9936	2.71059	3.04532	2.76956	2.4558	3.04601	3.38282	2.95394	3.10138	3.15561	3.43784	3.02406	2.90751	2.7802	2.53003	2.56066
PC 37:6; [M+Na]+; GPCho(15:0/22:6(4Z,7Z,10Z,13Z,16Z,19Z))	-5.02833	-2.52136	-7.18426	-7.78158	-6.71088	-6.93386	-4.57183	-6.15429	-3.79564	-6.81818	-6.04793	-2.58541	-1.2225	-2.533	-4.88377	-3.4755	-8.05944	-9.18717
TG 50:3; [M+Na]+; TG(16:0/16:0/18:3)	-3.2365	-3.48098	-2.66325	-2.90093	-2.21176	-2.56853	-3.6778	-2.20788	-1.88898	-3.66892	-2.43983	-2.06959	-1.40518	-2.53481	-2.75528	-2.28475	-4.82463	-3.61417
TG 53:4; [M+NH4]+; TG(16:0/17:1/20:3)	-4.29573	-4.00676	-2.4002	-2.52582	-2.25944	-2.92604	-4.26022	-2.03381	-0.94201	-5.17369	-2.02155	-4.01562	-2.48978	-3.62979	-3.23564	-2.36394	-6.24202	-9.33454
plasmenyl-PE 36:5; [M+H]+; PE(P-16:0/20:5(5Z,8Z,11Z,14Z,17Z))	-5.58749	-4.27752	-9.31969	-8.41124	-5.1748	-8.01488	-5.64248	-5.98752	-5.51128	-6.33209	-5.52911	-5.19681	-4.8432	-4.05158	-5.15115	-4.07697	-6.62387	-6.10067
TG 58:8; [M+Na]+; TG(18:0/20:4/20:4)	-3.82624	-2.8971	-8.87962	-9.12469	-4.79896	-7.06374	-2.15313	-3.15702	-7.99612	-4.66755	-3.81037	-5.09785	-5.49958	-1.79837	-2.29613	-1.89324	-3.83987	-4.63902
TG 51:4; [M+NH4]+; TG(16:0/17:1/18:3)	-5.67709	-5.15362	-8.00828	-7.05462	-7.78303	-6.49328	-3.80045	-4.96177	-7.02862	-5.01301	-5.32649	-5.86531	-7.05877	-3.85513	-3.54724	-9.41306	-10.8259	-9.30443
DG 35:2; [M+NH4]+; DG(17:1/18:1/0:0)	-6.82263	-6.07161	-5.34389	-4.80981	-5.30111	-5.97873	-6.47551	-5.36617	-4.48699	-6.69297	-4.82358	-6.95673	-5.79677	-5.97845	-5.83022	-5.26107	-6.97381	-6.37402
TG 56:2; [M+NH4]+; TG(16:0/18:2/22:0)	-3.18339	-2.06241	0.0551056	-0.240572	-0.614138	-1.10328	-2.7638	-1.47515	0.865281	-3.74864	-0.360957	-2.41408	-2.38229	-1.9394	-2.68613	-1.05328	-3.28869	-2.0169
DG 33:2; [M+NH4]+; DG(15:0/18:2/0:0)	-9.09016	-8.12836	-5.85003	-6.49104	-7.41045	-7.68289	-8.74629	-8.17086	-6.0412	-8.42577	-7.77052	-9.17812	-9.51197	-8.44429	-8.98823	-8.98603	-5.86332	-5.81955
PC 38:6; [M+H]+; GPCho(16:0/22:6(4Z,7Z,10Z,13Z,16Z,19Z))	-7.8917	-7.19003	-9.21009	-9.21635	-8.33563	-9.14912	-7.25703	-7.69288	-7.39135	-8.43877	-7.25883	-7.29027	-6.41248	-6.40507	-7.01928	-6.47788	-11.324	-8.17295
TG 56:7; [M+NH4]+; TG(18:1/18:2/20:4)	-1.21325	0.595883	-3.49868	-3.18736	-0.998722	-2.32368	0.559301	-0.223598	-2.30516	-1.45549	-0.458049	-1.67972	-2.37147	0.64188	0.783034	1.37687	-1.01488	-2.10664
DG 35:2; [M+NH4]+; DG(17:0/18:2/0:0)	-6.91588	-6.33425	-5.27977	-4.86488	-5.19778	-6.02476	-6.55155	-5.30289	-4.6297	-6.64287	-11.1674	-6.88139	-5.76586	-5.84958	-5.70388	-5.22105	-10.2587	-10.7563
PC 37:6; [M+Na]+; GPCho(15:1(9Z)/22:5(4Z,7Z,10Z,13Z,16Z))	-5.82935	-3.3354	-7.56008	-7.95619	-5.43453	-7.44052	-4.97607	-4.55378	-5.07723	-6.53125	-4.47749	-4.23724	-3.2918	-3.60559	-4.84784	-3.27518	-6.21362	-3.51445
TG 44:2; [M+NH4]+; TG(12:0/14:1/18:1)	-5.00966	-4.02471	-2.35308	-2.20998	-0.917116	-2.80307	-4.93551	-2.55945	-0.857821	-5.35943	-2.06038	-3.76821	-4.07063	-4.31465	-4.28078	-2.38957	-5.70743	-3.75924
TG 54:5; [M+Na]+; TG(16:0/18:2/20:3)	-1.66179	-1.47625	-1.91595	-2.05372	-1.26053	-1.87341	-1.42843	-1.12088	-0.659226	-2.19651	-1.31051	-1.75211	-0.749125	-0.842667	-1.43253	-0.950384	-2.44405	-1.54552
TG 53:5; [M+NH4]+; TG(17:1/18:2/18:2)	-4.30749	-4.16118	-2.47773	-2.90945	-2.34938	-2.71997	-3.14459	-2.75725	-1.56617	-20.9271	-2.65672	-3.38968	-3.27288	-4.05366	-3.09756	-3.16613	-2.95911	-3.43297
PC 40:5; [M+H]+; GPCho(20:1(11E)/20:4(5E,8E,11E,14E))	-2.9606	-1.17067	-4.88236	-4.00662	-2.73124	-1.65527	-2.88129	-2.95722	-4.78081	-3.1446	-2.3354	-2.0628	-0.192145	-1.96253	-1.61216	-1.72763	-6.63237	-1.59359
TG 55:0; [M+NH4]+; TG(16:0/18:0/21:0)	-7.29533	-5.88881	-4.81386	-5.41749	-5.86307	-5.54167	-6.81345	-6.46397	-4.20106	-8.04887	-6.09084	-6.8472	-8.38339	-6.00823	-6.84463	-5.52583	-7.96926	-6.40923
DG 30:2; [M+NH4]+; DG(12:0/18:2/0:0)	-7.95557	-7.22958	-5.67938	-5.3106	-6.70929	-7.19707	-8.57914	-6.94697	-6.67942	-7.95378	-6.67784	-9.15611	-8.0179	-8.9042	-8.83514	-6.68137	-8.22953	-7.82771
lysoPC 17:1; [M+H]+; PC(17:1(9Z)/0:0)	-7.84969	-4.41478	-6.51553	-5.44871	-6.39793	-4.52979	-4.75455	-7.31657	-5.81843	-5.65317	-5.64821	-4.63379	-5.90221	-4.59855	-7.5763	-4.99087	-8.31266	-6.25551
TG 58:4; [M+Na]+; TG(18:2/18:2/22:0)	-4.57347	-3.66954	-4.40807	-6.0983	-3.95219	-5.61916	-3.09533	-3.72114	-3.54443	-5.25212	-3.25366	-5.69874	-4.55101	-3.50592	-3.02115	-2.4278	-4.79129	-4.31357
TG 51:4; [M+NH4]+; TG(16:0/17:2/18:2)	-4.30912	-4.20585	-2.57451	-3.05967	-2.51067	-3.22329	-4.29846	-2.53595	-1.58626	-4.79542	-2.62456	-3.45778	-3.1587	-3.43505	-4.25828	-3.33276	-5.61425	-3.60645
TG 50:0; [M+Na]+; TG(16:0/16:0/18:0)	-4.60646	-4.01518	-4.90879	-4.52962	-4.06708	-4.4528	-3.58129	-3.92851	-3.26345	-4.60859	-3.4065	-3.53392	-2.66372	-2.84554	-3.72224	-2.19156	-7.93158	-7.1663
TG 56:2; [M+NH4]+; TG(16:0/18:1/22:1)	-3.20828	-2.05187	0.020399	-0.237735	-0.595588	-1.11034	-2.72631	-1.4397	0.865791	-3.79547	-0.344853	-2.41814	-1.76236	-1.91273	-2.65246	-0.982792	-3.34471	-2.10115
TG 49:2; [M+NH4]+; TG(16:0/16:1/17:1)	-5.15614	-5.10405	-4.46269	-4.78049	-3.77837	-4.01061	-4.9099	-3.84354	-3.34813	-5.47484	-3.93895	-4.14411	-3.95605	-4.58218	-4.81607	-3.2564	-4.32156	-5.13683
TG 50:2; [M+NH4]+; TG(16:0/16:0/18:2)	0.712296	1.02656	2.24389	1.949	2.26501	1.94912	0.489933	2.02043	2.71852	0.47737	2.25153	2.27153	1.92617	0.938118	0.728875	1.87365	-0.654133	0.508281
PC 36:3; [M+H]+; GPCho(18:0/18:3(6Z,9Z,12Z))	2.8073	3.32258	2.03496	2.78953	3.33803	3.20644	3.00295	3.47438	3.898	3.08747	3.39837	3.41767	3.90862	3.96399	3.6419	3.87734	1.51412	1.43901
TG 54:4; [M+Na]+; TG(18:0/18:2/18:2)	-1.74433	-1.78328	-2.77469	-2.41174	-1.84006	-1.88911	-1.04523	-1.06323	-1.3304	-2.08167	-1.23869	-1.55831	-0.196543	-1.08942	-1.34379	-0.320357	-3.60923	-1.94319
TG 56:8; [M+Na]+; TG(18:2/18:2/20:4)	-4.18752	-2.00634	-10.523	-6.99508	-4.31013	-5.87847	-2.38339	-3.17006	-7.08927	-5.42062	-11.838	-11.1489	-5.09484	-2.20658	-2.26885	-1.42716	-11.009	-11.4878
TG 54:8; [M+Li]+; TG(16:0/18:3/20:5)	-2.54714	-2.31984	-2.40144	-2.87396	-1.8575	-2.46523	-2.31829	-1.33548	-0.230571	-1.58316	-2.0035	-0.804721	-1.44595	-2.78997	-1.30467	-1.1262	-3.28582	-1.42809
PC 40:4; [M+H]+; GPCho(20:2(11Z,14Z)/20:2(11Z,14Z))	-3.53827	-3.01305	-3.80807	-3.60675	-3.11248	-4.18965	-3.05219	-3.65403	-4.24908	-3.1598	-2.357	-2.8121	-4.2358	-4.28273	-3.83525	-3.28822	-0.764002	-1.99272
TG 64:16; [M+NH4]+; TG(20:4/22:6/22:6)	-9.63438	-2.61105	-14.655	-11.7361	-9.36905	-11.6285	-5.85318	-7.63954	-11.5317	-11.5762	-10.9267	-9.65456	-19.3699	-6.09387	-11.4185	-5.50583	-11.2112	-9.68551
TG 58:2; [M+Na]+; TG(18:0/18:2/22:0)	-7.43189	-5.93995	-6.0032	-6.22019	-4.99649	-6.18314	-6.09552	-5.71701	-4.72879	-7.989	-4.23698	-6.94662	-7.00472	-5.60316	-5.50025	-4.86036	-7.03512	-6.90343
PC 38:7; [M+H]+; GPCho(18:2(2E,4E)/20:5(5Z,8Z,11Z,14Z,17Z))	-7.5936	-5.43902	-9.45286	-9.02443	-7.83426	-9.07602	-6.72198	-7.17236	-5.2481	-7.6558	-7.63355	-5.15085	-4.12454	-4.59785	-7.47785	-6.15516	-7.66684	-6.12645
TG 57:3; [M+Na]+; TG(18:1/18:2/21:0)	-2.80486	-0.5936	-6.48971	-6.92199	-2.77214	-4.70569	-0.55816	-1.6317	-5.79534	-3.34396	-2.03634	-3.33124	-4.48173	-0.597286	-0.451042	0.309181	-2.80757	-3.79588
CE(20:4); [M+NH4]+; 20:4 Cholesteryl ester	-3.62194	-3.149	-6.64887	-5.34222	-3.36503	-4.56134	-3.46766	-3.73513	-4.86878	-3.70844	-3.18399	-5.08043	-5.53785	-3.37018	-2.73658	-2.89973	-3.02805	-3.60699
TG 60:10; [M+Na]+; TG(16:0/22:4/22:6)	-5.24511	-2.91736	-10.4702	-11.1994	-6.2871	-9.9021	-2.78868	-4.21347	-11.3548	-6.92044	-5.24241	-6.69801	-8.35105	-2.98123	-3.12435	-2.96953	-10.9085	-6.38374
PA 50:1; [M+Na2-H]+; GPA(24:0/26:1(5Z))	-6.77542	-6.08461	-10.383	-12.4013	-9.99147	-9.0435	-5.2463	-6.66956	-11.1175	-6.98323	-11.2888	-7.01659	-8.73332	-4.57038	-5.15059	-4.55246	-11.022	-8.65669
TG 53:4; [M+NH4]+; TG(17:0/18:2/18:2)	-3.37238	-3.40391	-1.18708	-1.99811	-1.60517	-1.93758	-3.61753	-1.76163	-0.242404	-4.02081	-1.55741	-2.96499	-2.15439	-3.04563	-2.94696	-2.42945	-4.38779	-2.55598
TG 58:4; [M+Na]+; TG(18:1/18:2/22:1)	-4.57244	-3.57697	-4.23183	-6.07666	-3.9186	-5.63245	-3.36646	-3.74089	-3.49774	-5.22952	-3.20805	-5.70298	-4.61851	-2.58159	-2.88283	-2.46343	-4.71325	-4.25044
TG 48:1; [M+Na]+; TG(14:0/16:0/18:1)	-5.25876	-5.20791	-3.86204	-4.13744	-3.00729	-3.56549	-5.36915	-3.70854	-2.70657	-5.34541	-3.06107	-4.42652	-5.67102	-4.81276	-3.94771	-2.90341	-8.00835	-7.88004
TG 54:5; [M+NH4]+; TG(16:0/18:1/20:4)	1.13203	1.47937	1.80965	1.19089	0.549129	0.099627	0.347992	0.498336	1.13068	0.339523	1.33606	0.603353	-0.0318805	0.0739713	-0.147097	0.184047	2.03301	2.87158
TG 54:6; [M+NH4]+; TG(16:0/16:0/22:6)	-8.94276	-8.61251	-7.77026	-9.1606	-8.06745	-9.13029	-9.95766	-7.42772	-7.3283	-10.6041	-8.27806	-9.54566	-10.7775	-9.14244	-9.20573	-7.4242	-9.53497	-8.90377
plasmenyl-PE 36:4; [M+H]+; PE(P-16:0/20:4(5E,8E,11E,14E))	-2.07485	-1.13041	-6.67774	-4.88466	-3.04712	-5.37947	-2.16658	-3.29266	-2.27848	-3.5065	-2.79354	-1.44375	-1.92935	-2.31723	-3.86931	-3.56429	-1.0391	0.17588
CE(18:2); [M+NH4]+; 18:2 Cholesteryl ester	-6.02462	-6.95719	-7.47577	-8.11498	-7.16347	-5.56275	-3.39503	-5.72846	-7.61472	-5.02234	-6.5718	-4.52733	-6.27422	-3.64514	-4.77515	-5.085	-11.4686	-9.91101
TG 51:2; [M+Na]+; TG(16:0/17:1/18:1)	-7.65076	-7.29754	-6.89107	-6.88466	-6.20177	-6.1027	-7.25395	-6.37289	-5.46266	-7.96368	-6.12299	-6.13202	-5.08577	-6.77021	-7.86052	-6.42005	-5.48805	-5.05209
PC 35:5; [M+Na]+; GPCho(13:0/22:5(4Z,7Z,10Z,13Z,16Z))	-4.76701	-2.03995	-12.0446	-6.39391	-3.43203	-5.71629	-3.19585	-3.6742	-2.46621	-5.2535	-3.43354	-1.55919	-0.687113	-0.758997	-3.15271	-2.12612	-5.4693	-5.15854
CE(16:0); [M+NH4]+; 16:0 Cholesteryl ester	-5.268	-3.48753	-7.82788	-7.82478	-4.60805	-5.74243	-4.46672	-4.23295	-5.87049	-4.66938	-4.55941	-3.78213	-3.76241	-4.40116	-4.32985	-4.52394	-13.7574	-3.97898
TG 62:5; [M+NH4]+; TG(18:0/22:1/22:4)	-8.15088	-5.66494	-6.02372	-6.59243	-5.8595	-6.961	-5.75885	-5.92705	-4.85321	-8.38287	-5.74257	-7.52813	-8.27389	-5.28309	-6.43653	-4.57715	-9.22953	-7.62323
TG 56:3; [M+NH4]+; TG(16:0/18:2/22:1)	-1.79442	-1.07566	0.961621	-1.04446	-0.0319342	-0.260079	-0.914945	-0.363294	1.48697	-2.04178	0.320303	-1.88913	-1.40577	-0.89353	-0.801351	0.265269	-2.22538	-0.869276
PC 34:2; [M+Na]+; GPCho(16:0/18:2(2E,4E))	-7.28262	-5.83646	-8.26133	-7.82141	-7.20377	-7.20027	-6.78813	-6.72768	-6.00377	-7.20847	-7.14405	-5.89606	-5.29155	-5.66893	-6.52028	-6.12137	-7.11252	-6.77629
PC 38:5; [M+H]+; GPCho(18:2(2E,4E)/20:3(5Z,8Z,11Z))	-7.68937	-6.45079	-7.97432	-8.47905	-7.60172	-7.68318	-6.58142	-7.00722	-6.0573	-7.47359	-7.5918	-6.27993	-5.10119	-5.78502	-6.9515	-5.876	-8.146	-7.26606
DG 38:4; [M+NH4]+; DG(18:1/20:3/0:0)	-1.30821	0.738241	-3.97072	-2.2348	-1.47116	-1.3325	-0.740912	-0.706457	-1.10889	-0.971471	-0.410979	0.160832	-0.357513	0.753047	0.553205	1.04292	-2.86	-2.17884
TG 50:1; [M+Na]+; TG(16:0/16:0/18:1)	-2.95273	-3.32675	-3.05095	-3.41382	-2.68293	-3.0885	-3.06845	-2.29192	-1.96386	-3.81514	-2.58815	-2.43631	-2.24273	-2.20281	-2.9703	-2.13944	-5.35706	-3.76833
N-(hexadecanoyl)-sphing-4-enine; [M+H]+; Cer(d18:1(4E)/16:0)	-0.850792	-1.16944	-1.18897	-0.750502	-0.904013	-0.713485	-0.460932	-0.922451	-1.07996	-0.759367	-0.590348	-0.829078	-0.805548	-0.913485	-0.623657	-0.705941	-0.235009	-0.80386
PC 34:0; [M+Na]+; GPCho(24:0/10:0)	2.8088	3.31446	2.11152	2.78193	3.25044	3.00978	2.73286	3.32229	3.61515	3.07337	3.26521	3.16324	3.58334	3.60464	3.26733	3.28338	2.17026	2.10723
PC 38:5; [M+H]+; GPCho(18:0/20:5(5Z,8Z,11Z,14Z,17Z))	-7.38031	-6.10145	-8.33863	-8.45958	-7.69481	-7.70437	-6.55882	-6.8218	-6.26636	-7.70885	-7.33807	-6.18757	-5.23962	-5.78502	-7.14451	-5.84617	-7.96353	-14.3961
TG 58:11; [M+NH4]+; TG(18:2/18:3/22:6)	-5.77746	-2.78752	-7.57379	-5.91093	-5.08651	-6.3789	-3.47617	-4.05745	-5.51669	-6.96097	-4.3854	-5.69907	-7.22848	-3.40659	-3.39133	-2.20811	-5.3729	-4.83187
TG 51:3; [M+NH4]+; TG(16:1/17:1/18:1)	-3.49911	-3.30226	-1.51572	-2.26908	-1.71785	-2.12701	-4.22277	-2.10064	-1.00052	-4.26325	-1.95131	-3.05036	-2.47398	-3.37172	-3.81425	-2.67419	-5.06686	-2.91118
CE(20:1); [M+NH4]+; 20:1 Cholesteryl ester	-6.13938	-5.29118	-8.51751	-8.11514	-6.51185	-4.4413	-5.05467	-5.3953	-8.61179	-4.10971	-6.31378	-5.35637	-4.94034	-5.00659	-5.2176	-5.28218	-5.4748	-11.5858
N-(15Z-tetracosenoyl)-sphing-4-enine; [M+H]+; Cer(d18:1(4E)/24:1(15Z))	-1.40704	0.964632	-3.11229	-1.97806	-0.733343	-1.42649	-0.0609443	-1.03185	0.669763	-1.56827	-0.325894	1.2388	1.25297	1.76885	-0.0376566	0.5332	-2.33875	-1.11158
PC 36:3; [M+H]+; GPCho(16:0/20:3(5Z,8Z,11Z))	2.72315	3.20305	1.93268	2.73636	3.32122	3.25894	3.00979	3.51123	3.86457	3.03159	3.37752	3.37384	4.0125	4.1023	3.81203	4.1499	1.00731	0.917268
TG 56:8; [M+NH4]+; TG(18:2/18:2/20:4)	-1.88336	1.06693	-3.93521	-3.73728	-1.33362	-2.95035	0.154424	-0.532774	-3.15899	-2.51548	-0.841156	-1.95629	-2.8893	0.153976	0.0240461	0.830351	-1.54581	-2.10984
TG 58:2; [M+Na]+; TG(18:1/18:1/22:0)	-7.58674	-5.77618	-5.54193	-5.26464	-4.12432	-6.1058	-6.92391	-5.51171	-4.33149	-8.78756	-4.51534	-6.49438	-6.97843	-5.64798	-4.27606	-5.21068	-20.8018	-13.4269
TG 52:4; [M+Na]+; TG(16:1/18:1/18:2)	-2.21031	-2.35776	-2.51738	-2.71476	-1.94721	-2.14567	-1.7328	-1.51081	-0.594838	-2.83309	-1.76543	-1.89124	-0.819166	-1.0183	-1.60161	-0.647382	-4.09241	-2.92912
TG 51:2; [M+NH4]+; TG(16:1/17:0/18:1)	-4.21267	-3.79101	-4.85909	-4.89935	-4.08553	-4.20282	-2.90241	-3.3192	-3.37462	-3.79517	-3.65501	-5.8884	-6.30824	-3.21097	-2.14859	-1.55116	-4.52	-5.10275
PC 36:2; [M+Na]+; GPCho(16:0/20:2(11Z,14Z))	0.795104	1.50611	-0.921248	-0.623262	0.79091	-0.319475	-0.155545	0.761663	1.29278	0.335015	1.19253	1.59202	1.7276	1.41226	0.197451	0.768314	0.852273	1.07609
TG 53:2; [M+Na]+; TG(17:0/18:1/18:1)	-5.8748	-7.17745	-4.41814	-5.1937	-5.88104	-4.93061	-6.12054	-4.41209	-3.40213	-7.40049	-4.74334	-4.88538	-4.47641	-5.56013	-6.08284	-4.69152	-6.74503	-5.40839
TG 58:5; [M+NH4]+; TG(18:0/18:1/22:4)	-2.27428	-1.99929	-2.34601	-3.0294	-2.8467	-2.82188	-0.647863	-1.1857	-1.38932	-2.50353	-1.22764	-3.36188	-3.71783	-0.637781	-0.36348	0.0117733	-2.63815	-2.718
N-(octadecanoyl)-sphing-4-enine; [M+H]+; Cer(d18:1(4E)/18:0)	-1.682	-1.02323	-2.42141	-1.66143	-1.14687	-0.834232	-0.666123	-1.5811	-2.51864	-1.19424	-0.80728	-2.48146	-2.67422	-0.132346	-0.0138123	0.187561	-4.88716	-6.63724
TG 54:3; [M+Na]+; TG(18:0/18:1/18:2)	-2.65649	-2.3528	-3.07147	-2.86225	-2.12999	-2.14634	-2.25571	-1.06944	-1.45731	-3.3536	-1.42232	-1.83029	-0.758126	-1.33905	-1.44549	-0.90869	-3.20816	-2.91729
PC 38:6; [M+H]+; GPCho(18:2(2E,4E)/20:4(5E,8E,11E,14E))	-7.30362	-7.53444	-9.28951	-9.49362	-7.49987	-8.61759	-7.50923	-7.05631	-7.08842	-8.03438	-7.33121	-6.99284	-6.22306	-6.31447	-7.09103	-6.31505	-11.0755	-8.06049
PC 37:6; [M+Na]+; GPCho(17:2(9Z,12Z)/20:4(5E,8E,11E,14E))	-4.63105	-2.5172	-7.97488	-9.98243	-6.52636	-6.41857	-4.6058	-5.03507	-3.49187	-6.84888	-5.4972	-2.56968	-1.22157	-2.64222	-4.91325	-3.52424	-7.95803	-4.85073
TG 64:12; [M+Na]+; TG(20:4/22:4/22:4)	-7.93233	-6.91429	-12.5892	-12.1675	-10.8462	-11.6563	-6.56906	-7.78043	-12.7333	-12.5696	-9.12791	-10.6556	-10.8861	-7.57741	-11.1944	-8.02861	-10.3892	-10.9741
TG 53:0; [M+NH4]+; TG(16:0/17:0/20:0)	-6.01058	-3.83038	-4.77983	-4.87205	-4.54364	-4.81396	-4.53073	-4.89154	-4.12564	-5.10134	-5.01077	-4.34021	-4.29857	-4.53077	-4.27685	-4.66996	-6.14042	-6.31123
TG 46:0; [M+Na]+; TG(14:0/16:0/16:0)	-7.04389	-7.60176	-8.4396	-7.71742	-6.44894	-6.04594	-7.35254	-6.66829	-7.11651	-6.71576	-7.76284	-5.44942	-5.89396	-6.03186	-6.69109	-6.14525	-9.31995	-8.11171
TG 52:1; [M+Na]+; TG(16:0/18:0/18:1)	-3.51513	-2.92926	-4.11159	-4.07122	-2.99002	-3.35428	-2.58058	-3.04068	-1.71246	-3.62986	-2.66302	-3.10789	-1.85701	-1.81695	-2.50516	-1.62447	-4.63001	-3.68268
PC 42:10; [M+H]+; GPCho(20:4(5E,8E,11E,14E)/22:6(4Z,7Z,10Z,13Z,16Z,19Z))	-2.24701	0.536053	-5.44839	-5.27378	-1.42665	-5.1551	-1.61346	-1.65582	-0.616786	-2.98486	-0.655492	0.770202	0.787987	1.30694	-0.213502	0.135859	-9.128	-9.08281
TG 56:9; [M+NH4]+; TG(18:2/18:3/20:4)	-3.93727	-3.23571	-5.58384	-6.03994	-2.78753	-5.32506	-2.00688	-2.37252	-5.12849	-3.97118	-2.62935	-4.1612	-5.08686	-1.83703	-1.61979	-0.815853	-3.46775	-3.7994
TG 60:13; [M+NH4]+; TG(18:3/20:4/22:6)	-7.83301	-3.41892	-6.37116	-10.854	-7.41972	-7.11875	-5.16243	-6.09247	-10.3548	-10.6545	-6.32852	-7.36655	-10.9353	-5.01103	-5.08084	-4.12263	-11.2999	-9.45637
CE(20:3); [M+NH4]+; 20:3 Cholesteryl ester	-8.95846	-8.594	-10.5373	-21.2655	-9.40814	-10.0427	-5.85236	-7.93048	-20.1427	-8.03268	-8.21412	-8.3181	-12.0938	-6.03625	-7.03782	-7.58271	-7.74528	-13.0782
TG 56:7; [M+Li]+; TG(18:0/18:3/20:4)	-4.16098	-3.76283	-4.09983	-4.35456	-3.09862	-3.71498	-3.38049	-3.26966	-2.98973	-3.80749	-2.28148	-3.56997	-2.98419	-3.04276	-3.10785	-2.57559	-5.25724	-2.62273
TG 52:2; [M+NH4]+; TG(16:0/18:0/18:2)	-2.73964	-2.26681	-2.85164	-2.79068	-2.14501	-2.3105	-1.58635	-1.62302	-1.24735	-3.21011	-1.86304	-1.59608	-0.171749	-0.677589	-1.09265	0.425604	-11.1293	-9.32605
TG 51:1; [M+Na]+; TG(16:0/17:0/18:1)	-7.13557	-6.82881	-7.47087	-7.43917	-7.75843	-6.55963	-7.22679	-6.29924	-6.54219	-7.77768	-7.13704	-6.01486	-6.96667	-6.11192	-7.26915	-11.6705	-6.08402	-5.68964
DG 40:4; [M+NH4]+; DG(18:0/22:4/0:0)	-3.60275	-2.36687	-6.90665	-5.60553	-3.09963	-4.34677	-2.72714	-2.56416	-5.86787	-3.31381	-2.56165	-7.41232	-4.57305	-1.83815	-1.37854	-1.4314	-9.25775	-4.1774
TG 49:1; [M+NH4]+; TG(16:0/16:0/17:1)	-5.13274	-5.12995	-4.83184	-5.22592	-4.15586	-4.43026	-4.77267	-4.39967	-4.58032	-5.05019	-4.7115	-4.88158	-5.26273	-4.90588	-4.34479	-4.31545	-4.52013	-4.52553
PC 30:1; [M+Na]+; GPCho(15:1(9Z)/15:0)	-6.30656	-5.22508	-5.23967	-6.16203	-6.63214	-4.41184	-4.50858	-5.90266	-5.4256	-5.45881	-6.10633	-5.41455	-4.47466	-5.06023	-6.67626	-10.4568	-14.1013	-10.3146
TG 56:7; [M+Na]+; TG(18:1/18:2/20:4)	-3.84725	-2.34337	-8.89196	-7.40647	-4.02783	-5.56945	-1.97023	-2.87646	-5.53322	-4.34711	-3.41355	-4.43911	-4.35933	-1.54548	-1.85352	-1.24149	-4.16544	-5.26458
TG 50:5; [M+NH4]+; TG(16:1/16:1/18:3)	-2.37401	-2.14749	-0.828744	-1.23146	0.51571	-1.43335	-2.10833	-0.729742	0.0836679	-2.95581	-0.388367	-2.76061	-2.71587	-1.55485	-1.10554	-0.0651924	-3.00774	-2.11148
TG 51:3; [M+Na]+; TG(16:0/17:1/18:2)	-7.10756	-8.63298	-6.36328	-6.68232	-6.31997	-6.05421	-8.726	-5.9357	-4.74214	-7.86203	-12.0748	-7.0877	-5.39177	-7.21408	-8.20339	-6.97944	-9.53614	-11.0681
TG 54:8; [M+NH4]+; TG(18:2/18:3/18:3)	-3.45523	-2.19134	-2.99838	-3.29194	-1.05957	-4.20831	-2.33139	-1.96724	-1.42533	-4.84393	-1.99023	-4.49826	-3.48456	-2.07625	-1.72973	-1.04831	-3.57479	-2.87313
TG 56:6; [M+Na]+; TG(18:0/18:2/20:4)	-4.01658	-2.76049	-5.96334	-6.59813	-4.461	-5.19841	-2.24017	-3.32163	-4.74498	-4.18996	-4.02577	-4.19779	-4.03515	-1.30091	-1.7706	-1.23983	-4.40984	-4.51696
CE(22:5); [M+NH4]+; 22:5 Cholesteryl ester	-10.0046	-7.91886	-11.3178	-21.2655	-10.534	-11.7683	-5.80186	-10.8463	-20.1427	-9.93843	-10.2117	-7.04395	-8.73242	-5.24226	-7.93417	-7.83572	-10.417	-11.624
TG 51:2; [M+NH4]+; TG(17:0/17:1/17:1)	-4.17154	-3.78556	-2.43062	-3.07858	-3.47762	-3.27019	-5.03629	-3.88369	-2.62387	-4.71374	-3.62805	-4.13734	-4.0418	-4.43258	-5.66821	-4.45519	-4.22985	-2.74171
TG 56:7; [M+NH4]+; TG(16:0/18:1/22:6)	-1.19313	0.664495	-3.32726	-3.13895	-0.960249	-2.33066	0.543841	-0.250007	-2.15998	-1.35226	-0.429923	-1.68768	-2.31599	0.566966	0.68417	1.22693	-0.741176	-1.88018
TG 52:5; [M+Na]+; TG(16:1/18:1/18:3)	-2.93125	-3.3582	-2.88255	-3.02688	-1.82813	-2.60576	-2.78914	-1.53011	-1.84331	-3.94576	-1.50293	-3.05845	-1.65992	-2.3863	-2.17035	-1.23394	-4.36799	-3.03061
PC 37:6; [M+Na]+; GPCho(22:6(4Z,7Z,10Z,13Z,16Z,19Z)/15:0)	-5.02417	-2.51954	-7.22842	-7.85084	-5.7368	-6.43725	-4.56937	-5.47496	-3.81112	-6.80712	-6.06447	-2.57691	-1.226	-2.5009	-4.87155	-3.44734	-7.88028	-9.18717
PC 37:5; [M+Na]+; GPCho(15:0/22:5(4Z,7Z,10Z,13Z,16Z))	-3.15759	-2.64451	-7.15975	-6.81825	-3.90459	-6.42829	-3.71714	-3.39864	-4.09861	-4.69013	-3.90456	-3.11146	-1.96379	-1.96073	-2.9997	-2.06894	-4.48273	-3.5712
TG 42:1; [M+NH4]+; TG(12:0/12:0/18:1)	-6.07678	-5.40549	-3.54515	-3.01523	-1.81463	-3.84544	-6.22288	-3.857	-1.96942	-6.24072	-3.44755	-4.37791	-4.93878	-5.78262	-5.71697	-3.61181	-7.29755	-5.02532
DG 38:2; [M+NH4]+; DG(18:2/20:0/0:0)	-4.70737	-3.35405	-5.91427	-4.69137	-3.71316	-4.85596	-4.17438	-4.32273	-4.1424	-4.34534	-3.32442	-4.57419	-4.493	-3.0018	-3.18708	-2.38171	-5.20289	-10.8044
DG 34:3; [M+NH4]+; DG(16:0/18:3/0:0)	-4.00594	-3.80756	-0.0986827	-0.792658	-2.69544	-2.53849	-4.08446	-2.93519	-0.511205	-3.17662	-2.38121	-4.31866	-3.60391	-2.93325	-3.07118	-2.18371	-4.24635	-3.67477
TG 56:6; [M+Na]+; TG(18:1/18:1/20:4)	-4.02977	-2.80421	-6.02009	-6.40332	-4.71071	-5.23844	-2.28123	-3.32634	-4.78709	-4.21788	-4.0662	-4.23006	-3.98817	-1.31423	-2.27218	-1.24578	-4.40136	-4.58992
TG 56:4; [M+Na]+; TG(16:0/18:0/22:4)	-3.13713	-3.53084	-4.01372	-4.34455	-4.58501	-3.99622	-1.82322	-2.0138	-2.80271	-3.74998	-2.9863	-3.51251	-2.84336	-1.15262	-2.37085	-0.880864	-3.89335	-3.62899
TG 58:10; [M+NH4]+; TG(18:2/18:2/22:6)	-4.02905	-0.0202597	-5.39694	-5.7505	-3.46506	-5.78653	-1.25374	-2.32185	-5.75406	-4.97478	-2.88847	-3.53318	-4.59259	-1.00047	-1.38257	-0.0460972	-3.8285	-4.60035
PC 34:0; [M+Na]+; GPCho(13:0/21:0)	2.58508	2.94071	1.85432	2.5488	2.80698	2.4425	2.16202	2.7654	3.1244	2.80607	2.83297	2.96317	3.10577	2.81404	2.48356	2.44324	2.83812	2.88395
TG 56:4; [M+NH4]+; TG(18:2/18:2/20:0)	-1.00265	-0.674827	0.230367	-0.240327	-0.141937	-0.456969	0.375158	0.637182	1.40126	-1.151	0.595116	-1.37481	-0.700954	0.493362	0.664502	1.46462	-1.64572	-1.39284
TG 58:2; [M+NH4]+; TG(18:0/18:1/22:1)	-5.72605	-3.98617	-1.75734	-1.97083	-2.44245	-2.92295	-4.96403	-2.79805	-0.865671	-6.86313	-2.27507	-4.49016	-4.17047	-3.88726	-5.41418	-2.3905	-6.29755	-4.43244
TG 58:11; [M+NH4]+; TG(16:1/20:4/22:6)	-5.295	-2.39478	-10.8286	-6.69128	-4.79082	-6.99382	-3.44708	-4.03743	-9.25546	-6.54294	-4.55977	-5.32468	-7.72699	-3.60561	-3.51225	-2.63268	-4.61823	-11.279
PC 38:5; [M+H]+; GPCho(14:1(9Z)/24:4(5Z,8Z,11Z,14Z))	-7.7077	-6.47147	-7.98146	-8.47905	-7.60172	-7.67753	-6.58359	-7.01354	-6.04704	-7.46986	-7.60002	-6.27212	-5.09084	-5.78502	-6.94085	-5.86675	-8.1525	-7.26737
DG 38:5; [M+NH4]+; DG(18:2/20:3/0:0)	-2.4374	-1.04339	-3.61729	-3.11811	-1.96447	-2.60304	-1.89009	-2.25832	-2.61925	-1.96164	-1.57623	-2.56018	-2.77597	-1.38954	-1.51572	-0.916083	-2.08758	-2.40145
TG 58:4; [M+NH4]+; TG(18:2/18:2/22:0)	-3.0235	-1.90662	-0.860238	-2.39333	-1.49674	-2.18368	-2.3092	-1.43629	-0.0784229	-3.49017	-1.15884	-3.55912	-3.24463	-1.75209	-2.39575	-0.751671	-3.16149	-2.38898
PC 38:6; [M+H]+; GPCho(16:1(7Z)/22:5(4Z,7Z,10Z,13Z,16Z))	-7.74589	-7.33024	-9.12021	-8.65012	-7.57512	-8.14234	-8.35467	-7.52571	-7.40143	-8.06351	-7.13857	-6.71158	-12.1508	-9.6429	-8.53295	-8.33833	-7.87842	-10.0864
DG 36:0; [M+NH4]+; DG(16:0/20:0/0:0)	-5.396	-4.08084	-7.97977	-6.39352	-5.41562	-5.84957	-4.43958	-5.58675	-6.35672	-5.5346	-5.25724	-4.37754	-4.59105	-4.18964	-3.94738	-3.66991	-5.94173	-6.01407
N-(hexadecanoyl)-sphinganine; [M+H]+; Cer(d18:0/16:0)	-4.60525	-3.11767	-3.85001	-3.41288	-3.89955	-3.52228	-2.94927	-3.913	-3.502	-3.91526	-3.53948	-3.96344	-3.0451	-3.18013	-3.10219	-2.53165	-5.76889	-5.22604
CE(18:3); [M+NH4]+; 18:3 Cholesteryl ester	-1.9649	-0.186712	-4.61168	-2.92324	-2.72601	-2.38603	-1.96646	-1.88526	-2.07358	-1.83584	-1.48536	-1.02417	-1.8807	-0.947939	-1.22366	-0.98857	-2.6221	-1.90348
TG 51:3; [M+NH4]+; TG(16:0/17:0/18:3)	-3.62428	-3.67132	-1.81061	-2.43168	-1.85915	-2.22211	-3.94264	-2.01743	-1.03733	-3.99902	-1.9839	-3.07643	-2.39456	-3.38409	-3.65701	-2.35949	-4.33768	-3.63028
TG 58:8; [M+Li]+; TG(18:1/20:3/20:4)	-4.07501	-3.90177	-3.49632	-4.24875	-2.82265	-3.5093	-3.89441	-3.85081	-2.46609	-4.90581	-3.23464	-4.80262	-4.6408	-4.55654	-3.4523	-3.40532	-4.17794	-4.47419
TG 50:2; [M+Na]+; TG(16:0/16:1/18:1)	-3.86942	-4.0603	-3.50875	-3.67871	-3.58771	-3.64097	-4.58487	-3.8183	-2.73927	-4.17392	-3.40602	-2.65962	-3.00182	-4.02591	-5.27534	-9.74357	-10.3301	-2.29554
TG 50:4; [M+Na]+; TG(16:0/16:1/18:3)	-3.86515	-4.65985	-3.2706	-3.68919	-2.00592	-2.96142	-3.83822	-2.38444	-2.19302	-4.74135	-1.99331	-3.96795	-2.91791	-3.17834	-2.91735	-1.74973	-5.28815	-4.29839
PC 41:4; [M+H]+; GPCho(19:0/22:4(7Z,10Z,13Z,16Z))	-11.7192	-9.54067	-20.8838	-6.35376	-8.73919	-5.08321	-9.70154	-11.8348	-7.05241	-5.80825	-9.06556	-7.87464	-5.81224	-4.53488	-9.35023	-9.63313	-11.3403	-8.26157
lysoPC 19:0; [M+H]+; PC(19:0/0:0)	-6.15523	-3.88408	-11.983	-10.2818	-5.02425	-6.48897	-4.6949	-4.83269	-10.1399	-5.54716	-4.87406	-5.43571	-3.89783	-3.83097	-4.48893	-4.36874	-5.7463	-5.92011
DG 32:1; [M+NH4]+; DG(14:0/18:1/0:0)	-3.54039	-3.27555	-2.4676	-1.97558	-2.78969	-2.18016	-3.7196	-3.32216	-1.84641	-2.68145	-2.81166	-4.07591	-4.23012	-2.72133	-2.20583	-1.60298	-3.75525	-4.09796
plasmenyl-PC 18:0; [M+Na]+; PC(P-16:0/2:0)	-3.99582	-1.13148	-5.1314	-4.09803	-3.17806	-4.03206	-3.42123	-4.04955	-0.916069	-2.39405	-2.41233	-0.587449	-1.63737	-0.485632	-2.42707	-1.68859	-3.41576	-2.94061
CE(22:6); [M+NH4]+; 22:6 Cholesteryl ester	-6.07636	-3.78026	-9.42645	-13.2882	-8.16198	-8.93973	-3.61716	-6.76811	-11.0237	-6.77618	-7.43954	-3.42712	-5.52201	-2.69146	-5.18418	-5.52112	-6.98687	-7.85016
PC 41:2; [M+H]+; GPCho(18:2(2E,4E)/23:0)	-8.22906	-7.21665	-8.00024	-8.87912	-8.33254	-8.38198	-6.3539	-6.81945	-6.53918	-8.77008	-7.854	-6.98215	-4.62606	-6.01723	-6.99662	-7.14276	-9.51693	-9.71293
TG 58:7; [M+Li]+; TG(18:0/20:3/20:4)	-5.97267	-4.47633	-5.24605	-5.94356	-5.0716	-5.99054	-6.8172	-4.5673	-4.14732	-6.24945	-4.84839	-5.16831	-6.04127	-4.43874	-4.81908	-5.42476	-8.25775	-6.60376
PC 36:4; [M+Na]+; GPCho(18:2(2E,4E)/18:2(2E,4E))	-7.87708	-5.97483	-9.86772	-9.09028	-8.48706	-9.1029	-6.92117	-7.29727	-5.37398	-7.76001	-7.53706	-5.18312	-4.44667	-4.73983	-7.46475	-6.96822	-12.2395	-11.5014
TG 58:7; [M+Li]+; TG(16:0/20:4/22:3)	-6.00809	-4.49459	-5.19157	-5.97626	-5.02206	-5.9847	-6.83054	-5.16524	-4.15771	-6.28224	-4.822	-5.16598	-5.81236	-5.30426	-4.85023	-5.47639	-8.17376	-6.58283
TG 58:9; [M+NH4]+; TG(18:1/18:2/22:6)	-2.81004	-0.244741	-5.56904	-5.79588	-2.64504	-4.6703	-0.427565	-1.37761	-4.88574	-3.60862	-1.92593	-3.10521	-4.19924	-0.370856	-0.397658	0.420524	-2.65375	-3.52183
TG 60:5; [M+Na]+; TG(19:0/20:5/21:0)	-6.39378	-4.94268	-2.12961	-2.61331	-2.88294	-3.78668	-5.21385	-3.43635	-1.13171	-7.87948	-2.90876	-5.34601	-4.94434	-4.55731	-5.86932	-3.77268	-7.59093	-4.64819
TG 55:4; [M+NH4]+; TG(18:2/18:2/19:0)	-4.16501	-3.19957	-1.88078	-3.01201	-2.75265	-1.81412	-3.29308	-2.13307	-0.940499	-4.8362	-2.17541	-4.08905	-2.9853	-3.3956	-3.9183	-2.23411	-5.22816	-3.31122
TG 56:7; [M+NH4]+; TG(18:2/18:2/20:3)	-1.26747	0.540719	-3.60835	-3.22739	-1.04821	-2.34614	0.553544	-0.231668	-2.16893	-1.48962	-0.545292	-1.68675	-2.36755	0.648934	0.80814	1.43445	-1.13891	-2.21176
lysoPC 20:0; [M+H]+; PC(20:0/0:0)	-8.60184	-4.44586	-6.94941	-6.81167	-7.37766	-5.88339	-4.42766	-7.79656	-5.5266	-6.36941	-6.38784	-4.53862	-5.4941	-3.96585	-6.86157	-5.88411	-13.8592	-6.67305
TG 54:5; [M+NH4]+; TG(16:0/18:2/20:3)	2.14842	2.40991	2.59451	2.40703	2.75979	2.37026	1.74147	2.9838	3.40456	1.02406	2.72563	1.71644	2.80154	1.9978	1.83335	2.94852	0.54614	0.677174
TG 53:5; [M+NH4]+; TG(16:0/17:1/20:4)	-4.4486	-4.21081	-5.49774	-6.19926	-5.03147	-5.43433	-2.89853	-3.59873	-4.16029	-4.38621	-4.36909	-4.01154	-3.98048	-2.55418	-2.83233	-1.91908	-5.29526	-5.12685
TG 60:8; [M+Li]+; TG(18:1/20:4/22:3)	-7.12711	-5.69881	-4.60877	-5.26378	-4.72001	-5.76617	-6.95751	-4.84764	-4.19503	-7.92799	-4.53212	-6.64533	-7.31297	-6.37138	-7.75541	-4.34682	-20.8018	-4.72676
TG 60:4; [M+NH4]+; TG(18:0/20:1/22:3)	-5.48957	-4.00617	-2.68811	-3.35315	-3.23748	-3.99751	-4.19816	-3.53765	-1.79056	-6.8817	-3.33231	-5.29357	-4.82994	-3.82157	-4.40857	-2.90899	-6.47771	-5.11318
TG 54:0; [M+NH4]+; TG(16:0/16:0/22:0)	-4.72935	-2.88231	-3.18288	-2.76707	-2.55142	-3.07946	-3.17234	-3.81098	-2.26604	-4.86056	-2.71039	-3.58546	-3.63611	-3.4772	-3.34596	-1.99859	-5.2121	-4.58123
PC 32:0; [M+Na]+; GPCho(13:0/19:0)	0.914014	0.870315	-0.604341	0.632184	1.38039	0.772709	0.270145	-0.436236	1.74863	-0.977475	1.51109	-0.192783	1.37884	1.77085	-0.404735	1.63918	1.06681	-2.44473
TG 58:8; [M+Li]+; TG(18:0/20:3/20:5)	-5.06171	-4.51085	-4.70387	-4.71735	-3.40608	-4.28426	-3.05895	-3.76827	-3.32412	-5.62465	-3.61379	-4.95598	-4.6309	-3.37099	-3.15958	-2.36339	-4.77575	-5.04978
TG 58:5; [M+Na]+; TG(19:0/19:0/20:5)	-4.49121	-3.3629	-1.03875	-1.56699	-1.4415	-2.3339	-3.43493	-1.84794	-0.0245656	-5.02269	-1.60852	-3.82952	-3.19942	-2.94437	-3.83556	-1.65545	-5.28003	-3.69624
DG 36:3; [M+NH4]+; DG(16:0/20:3/0:0)	-1.61773	-1.32602	0.632047	0.789941	0.110529	-0.232754	-1.18904	-0.0782414	2.02496	-1.23674	0.418625	-1.09149	0.0381385	-0.00123256	-0.582877	0.597487	-2.34305	-1.69362
TG 56:7; [M+Li]+; TG(18:1/18:3/20:3)	-4.64357	-3.7755	-4.26207	-4.86959	-4.68741	-4.49901	-4.41327	-4.39607	-3.08929	-5.35033	-3.64921	-4.39991	-4.55032	-4.2084	-5.64098	-5.86198	-3.11351	-2.83987
PE 37:5; [M+Na]+; GPEtn(17:1(9Z)/20:4(5E,8E,11E,14E))	-4.52689	-4.74183	-9.76295	-7.7167	-8.08534	-6.06447	-5.30076	-4.63435	-9.92594	-5.53024	-5.05907	-5.04235	-3.77915	-4.48396	-4.87371	-5.02286	-9.86806	-5.90823
DG 40:5; [M+NH4]+; DG(18:1/22:4/0:0)	-2.82574	-1.85379	-5.73874	-4.16929	-2.13189	-3.7305	-2.18523	-2.33195	-3.81259	-2.4385	-1.86267	-3.88267	-4.01164	-1.88729	-0.974231	-1.12668	-2.84755	-3.47476
DG 38:3; [M+NH4]+; DG(18:1/20:2/0:0)	-3.15278	-2.09571	-4.45484	-3.58088	-2.66408	-3.03461	-2.72145	-2.45013	-2.462	-2.69881	-1.98589	-2.79585	-2.47673	-1.62021	-1.28679	-0.867435	-3.70714	-4.18405
TG 58:10; [M+Na]+; TG(18:2/20:4/20:4)	-5.99234	-2.74343	-11.6359	-9.08748	-5.85182	-7.37643	-3.30036	-4.12907	-9.03285	-7.57562	-5.02012	-6.09693	-8.88311	-9.43172	-3.28127	-2.10001	-5.62889	-10.9989
CE(22:4); [M+NH4]+; 22:4 Cholesteryl ester	-8.1764	-7.82734	-12.4958	-13.572	-8.8868	-9.48897	-5.63987	-7.6261	-20.1427	-7.82153	-8.09269	-7.83186	-9.85425	-5.4164	-12.7296	-6.3031	-8.91491	-9.22784
DG 40:1; [M+NH4]+; DG(16:0/24:1/0:0)	-6.02054	-4.86675	-5.93069	-6.36423	-4.91181	-4.11099	-4.60638	-4.64801	-5.28889	-4.19844	-6.16803	-5.05459	-4.26707	-4.33707	-4.33197	-4.54263	-6.11317	-4.04672
plasmenyl-PE 34:3; [M+H]+; PE(P-16:0/18:3(6Z,9Z,12Z))	-6.5546	-6.8701	-10.444	-7.59586	-6.47209	-8.89829	-6.90697	-6.80027	-7.97872	-6.90267	-6.14937	-10.6453	-7.54618	-6.35216	-5.48531	-5.07374	-10.506	-10.405
TG 52:3; [M+Na]+; TG(16:0/16:0/20:3)	-2.4632	-2.5278	-1.32376	-1.71091	-1.52842	-2.04643	-2.1963	-1.49692	-0.583357	-3.12459	-0.825769	-1.15006	-0.362884	-0.920344	-2.44091	-1.43477	-3.89501	-2.78178
TG 59:10; [M+Li]+; TG(19:0/20:5/20:5)	-6.88767	-5.6444	-2.83588	-3.26616	-3.66655	-4.10334	-6.90369	-3.79691	-1.91656	-8.58448	-3.4321	-5.68181	-5.36117	-6.07274	-6.82557	-3.48444	-13.0204	-10.3696
TG 56:3; [M+NH4]+; TG(18:0/18:1/20:2)	-1.90459	-1.49255	0.348341	-1.46927	0.0330349	-0.488219	-1.08345	-0.25231	1.47483	-2.52861	0.234603	-2.10187	-0.913311	-0.636879	-0.741408	0.548916	-3.16561	-2.07633
TG 56:10; [M+Li]+; TG(18:2/18:3/20:5)	-1.74433	-1.78328	-2.77469	-2.41174	-1.84006	-1.88911	-1.04523	-1.06323	-1.3304	-2.08167	-1.23869	-1.55831	-0.196543	-1.08942	-1.34379	-0.320357	-3.60923	-1.94319
TG 56:3; [M+NH4]+; TG(16:0/20:0/20:3)	-2.41242	-1.61492	0.134605	-1.61815	-0.0391742	-0.62511	-1.19683	-0.311827	1.3681	-2.68643	0.128031	-2.23159	-0.915635	-0.687984	-0.775822	0.564006	-3.09949	-2.2599
TG 60:11; [M+NH4]+; TG(18:1/20:4/22:6)	-5.13655	-2.25823	-8.19493	-11.072	-5.64627	-12.5265	-3.25916	-4.59922	-8.64633	-6.25121	-4.87014	-5.39568	-10.0458	-4.25144	-4.27037	-3.99754	-11.9784	-10.6894
TG 53:4; [M+Na]+; TG(17:1/18:1/18:2)	-6.58831	-3.9327	-8.30428	-9.41026	-5.76008	-7.69652	-5.28116	-5.25272	-7.79037	-7.77927	-5.30268	-7.82809	-9.59516	-5.2559	-4.54174	-3.96262	-10.6558	-8.66279
TG 60:3; [M+NH4]+; TG(18:1/20:1/22:1)	-5.30212	-4.51832	-6.40052	-6.66259	-4.85062	-5.81182	-4.60253	-4.88241	-5.14467	-5.42693	-4.79588	-5.03054	-4.71162	-4.59758	-5.66429	-4.44401	-5.32024	-5.35607
TG 54:5; [M+NH4]+; TG(16:0/16:0/22:5)	-8.29533	-8.52784	-8.57521	-8.04107	-7.59784	-8.03206	-8.86325	-7.8593	-6.98771	-9.88545	-7.91552	-8.614	-8.13873	-7.93269	-8.35692	-6.63461	-9.07213	-8.17431
TG 54:5; [M+Na]+; TG(18:0/18:2/18:3)	-1.52164	-1.53416	-2.06954	-2.03837	-1.52445	-1.66127	-1.35655	-0.982064	-0.570398	-2.39501	-1.30891	-1.74533	-0.374174	-0.567795	-1.21603	-0.471879	-2.9178	-2.30282
TG 50:4; [M+Na]+; TG(16:1/16:1/18:2)	-3.57996	-4.50423	-2.98786	-3.48486	-1.84309	-2.77657	-3.73012	-2.2522	-2.02361	-4.399	-2.0145	-3.7813	-2.88985	-3.30324	-2.87024	-1.84296	-4.94518	-3.77166
plasmenyl-PE 38:4; [M+H]+; PE(P-18:0/20:4(5E,8E,11E,14E))	0.535001	1.67963	-4.30871	-2.73041	-0.17231	-2.63963	0.959965	0.904197	0.877445	-1.16443	-0.00440669	1.58901	1.8027	2.55249	2.18293	1.39994	-1.49189	-0.894597
TG 58:8; [M+Na]+; TG(18:1/20:3/20:4)	-3.34491	-2.39734	-6.36734	-6.57471	-3.67839	-4.70584	-1.31689	-2.52801	-4.99151	-3.58172	-2.69081	-4.62829	-5.22984	-1.12317	-0.925305	-0.275527	-8.72828	-4.67144
TG 56:3; [M+Na]+; TG(18:1/18:2/20:0)	-3.57876	-3.27053	-3.14995	-4.94737	-3.17434	-4.25316	-3.38713	-2.75286	-2.07288	-4.18972	-2.30476	-3.83654	-3.00275	-3.01703	-2.21751	-2.20282	-4.03414	-3.55921
TG 56:7; [M+NH4]+; TG(16:0/20:3/20:4)	-1.58067	0.237113	-3.91876	-3.51293	-1.27559	-2.52098	0.426495	-0.351925	-7.84806	-1.81719	-0.736019	-1.89024	-2.30919	0.628672	0.828933	1.5209	-1.65651	-2.74453
TG 58:2; [M+NH4]+; TG(18:1/20:0/20:1)	-5.68431	-3.93179	-1.69133	-1.94234	-2.41375	-2.87423	-4.50003	-3.24832	-0.833818	-6.7823	-2.23348	-4.47002	-4.17588	-3.88903	-5.39986	-2.9781	-6.22073	-4.36496
TG 57:4; [M+NH4]+; TG(17:0/18:0/22:4)	-7.27745	-6.02776	-6.87567	-6.79976	-6.67003	-7.1083	-6.01426	-6.01044	-5.90967	-7.29128	-6.03644	-7.52883	-9.28381	-6.64725	-5.93348	-5.18881	-8.0565	-7.07338
PC 42:11; [M+H]+; GPCho(20:5(5Z,8Z,11Z,14Z,17Z)/22:6(4Z,7Z,10Z,13Z,16Z,19Z))	-6.26158	-4.56635	-7.86564	-8.23969	-5.94565	-8.64173	-5.58336	-5.628	-4.7903	-6.90909	-5.42467	-4.09704	-3.26418	-3.62107	-4.92514	-4.50275	-10.3755	-8.96509
TG 56:5; [M+Na]+; TG(16:0/18:1/22:4)	-3.60685	-2.297	-5.68198	-5.5445	-3.53505	-4.27784	-1.70275	-2.8546	-3.61666	-3.66664	-3.43283	-3.76155	-3.10354	-1.7159	-1.48162	-1.04492	-3.98608	-4.49635
TG 52:4; [M+NH4]+; TG(16:0/16:1/20:3)	0.3598	0.672639	1.28671	-0.10304	-0.0342123	-0.652116	-0.360129	-0.140017	1.29221	-0.0892511	0.0275088	0.170385	-0.191498	-0.729381	-0.84844	-0.571622	2.02142	2.93188
TG 51:4; [M+NH4]+; TG(16:1/17:1/18:2)	-3.79433	-4.12781	-2.21237	-3.0757	-2.52327	-3.19672	-4.35923	-2.55158	-1.5794	-5.02908	-2.63246	-4.16714	-3.40838	-3.80519	-4.52495	-3.20032	-5.30612	-3.95177
TG 56:2; [M+Na]+; TG(18:0/18:2/20:0)	-5.00635	-4.50812	-5.67324	-6.94338	-5.15761	-5.80897	-3.89162	-3.9097	-5.17033	-5.56582	-4.0632	-5.5377	-5.24833	-3.36619	-3.193	-2.57742	-4.65288	-4.13618
TG 54:7; [M+NH4]+; TG(16:0/18:3/20:4)	-1.26761	-0.824755	0.620122	0.537848	1.91703	-0.579165	-0.541245	0.601834	2.38804	-2.325	0.631382	-1.17948	-0.0141439	-0.292607	0.0193747	0.82739	-2.23071	-1.2485
TG 50:2; [M+Na]+; TG(16:0/16:0/18:2)	-3.9597	-4.25314	-3.24614	-2.99328	-2.21953	-2.88074	-4.07279	-2.53535	-1.83728	-4.39967	-2.4776	-1.63376	-1.23765	-2.28152	-2.96299	-1.26191	-5.58641	-4.45453
DG 40:6; [M+NH4]+; DG(18:2/22:4/0:0)	-3.05258	-1.73857	-4.76372	-6.00101	-3.1942	-5.08048	-2.87245	-2.51169	-4.27734	-2.95519	-2.96788	-2.71721	-2.20446	-6.18202	-1.62778	-1.08765	-3.08036	-3.81791
TG 60:10; [M+Na]+; TG(18:1/20:3/22:6)	-5.37494	-4.34405	-10.4947	-11.5547	-6.95633	-11.1434	-3.10318	-4.44435	-9.63291	-7.01348	-5.28273	-6.8008	-7.05338	-3.02133	-3.1935	-2.60711	-10.6867	-9.87516
plasmenyl-PE 38:4; [M+H]+; PE(P-16:0/22:4(7Z,10Z,13Z,16Z))	0.187196	1.43624	-4.44532	-1.93841	0.254266	-1.08347	-0.0477866	0.808172	0.739731	-0.796875	0.55541	1.35277	1.70633	2.68649	2.2649	2.61416	-0.842469	-1.62465
TG 56:4; [M+NH4]+; TG(16:0/20:1/20:3)	-1.4579	-1.10428	-0.444345	-0.751221	-0.285948	-0.863002	0.118341	0.324397	0.945311	-1.65607	0.00429414	-1.90851	-0.883779	0.341093	0.527104	1.40514	-2.36772	-2.10782
TG 58:4; [M+NH4]+; TG(18:0/18:1/22:3)	-3.00382	-1.89039	-0.832077	-2.38119	-1.51075	-2.16008	-2.34283	-1.45277	-0.082582	-3.48621	-1.14592	-3.56513	-3.26387	-1.76051	-2.42912	-0.779185	-3.07795	-2.31222
TG 55:3; [M+NH4]+; TG(16:0/19:0/20:3)	-6.86783	-6.27886	-5.93041	-5.88422	-13.3834	-6.40074	-5.54	-5.60449	-4.44762	-8.05021	-5.23049	-7.69417	-7.92441	-6.7637	-5.1794	-5.35247	-7.07884	-6.73736
TG 57:8; [M+Li]+; TG(18:3/19:0/20:5)	-2.88697	-1.25444	-3.90783	-4.80462	-2.47112	-3.2579	-0.851276	-1.64906	-6.62686	-3.14328	-1.92691	-3.30338	-3.54897	-0.427046	-0.224312	0.592777	-10.481	-10.0823
PC 38:6; [M+H]+; GPCho(18:3(6Z,9Z,12Z)/20:3(5Z,8Z,11Z))	-7.62671	-7.32954	-9.60017	-9.64897	-7.19989	-8.37402	-8.00117	-7.68363	-6.91899	-8.3933	-7.74276	-6.67293	-6.53469	-7.02241	-7.447	-7.26128	-7.89336	-7.83824
TG 54:6; [M+NH4]+; TG(16:0/18:2/20:4)	1.30361	1.82054	2.41714	1.99546	2.73295	1.99327	1.19004	2.56996	3.36416	-0.0853599	2.5396	0.854291	2.17775	1.34394	1.17579	2.04954	-0.0925973	0.629715
DG 36:4; [M+NH4]+; DG(18:1/18:3/0:0)	-1.7932	-0.24107	0.93398	-0.244121	-0.942733	-1.40107	-1.36834	-0.960987	0.906074	-1.35819	-0.626742	-2.12779	-1.75178	-0.64216	-1.03214	-0.413635	-1.65181	-1.45815
PC 40:2; [M+Na]+; GPCho(18:1(11E)/22:1(13Z))	-4.04793	-2.80924	-4.5902	-4.14982	-3.13861	-3.92701	-3.75232	-3.38586	-2.89573	-3.54185	-2.89757	-2.54799	-1.90247	-1.64627	-2.27172	-1.95392	-7.9661	-7.25796
TG 58:9; [M+Na]+; TG(18:1/20:4/20:4)	-4.51122	-2.49269	-7.61383	-7.35104	-5.16299	-7.1485	-2.71016	-3.54045	-8.40375	-5.72583	-4.0886	-5.16575	-6.15928	-2.70245	-2.76066	-2.36517	-4.03688	-4.59431
TG 53:0; [M+NH4]+; TG(16:0/16:0/21:0)	-5.8788	-3.81237	-4.68877	-4.88675	-4.51558	-4.86257	-4.72421	-5.04168	-3.94497	-5.22375	-4.96204	-4.1784	-4.56199	-4.85183	-5.36644	-4.70484	-5.80329	-5.97543
PC 29:2; [M+H]+; GPCho(11:0/18:2(2E,4E))	-4.08661	0.175439	-2.79887	-3.21545	-2.80754	-2.02383	-1.90925	-2.95652	0.422058	-2.33609	-2.02532	0.514852	-0.845175	0.316295	-2.50961	-1.06953	-12.2319	-10.6863
PC 38:2; [M+H]+; GPCho(16:1(7Z)/22:1(13Z))	-1.99022	-0.171658	-2.10765	-1.39866	-1.46062	-1.51275	-1.38874	-1.77904	-0.0465288	-1.45432	-0.885895	0.177907	-0.0602282	-0.244815	-1.3197	-0.863447	-1.39422	-0.385434
TG 56:8; [M+Li]+; TG(18:1/18:3/20:4)	-3.3157	-2.30371	-2.81537	-2.68389	-2.22115	-2.78535	-2.73426	-2.21482	-1.86749	-3.97027	-2.38515	-2.22504	-1.11681	-1.31961	-1.64333	-0.959902	-4.02958	-2.66394
PC 40:10; [M+Na]+; GPCho(20:5(5Z,8Z,11Z,14Z,17Z)/20:5(5Z,8Z,11Z,14Z,17Z))	-9.60817	-8.92411	-8.25676	-9.29506	-9.52511	-8.51025	-7.56264	-7.78663	-8.14269	-9.93488	-9.44441	-7.92367	-6.86067	-7.52408	-8.57262	-8.0325	-10.294	-9.29256
MGDG 21:1; [M+NH4-CO]+; MGDG(3:0/18:1(11E))	-2.70041	-2.25509	-4.52088	-4.61054	-3.56857	-3.32611	-2.63183	-3.55046	-3.35734	-2.61966	-2.81972	-3.65403	-5.70295	-2.78837	-1.78704	-2.30154	-1.99468	-1.72261
TG 56:9; [M+NH4]+; TG(18:1/18:3/20:5)	-3.6564	-3.0654	-5.63417	-6.07319	-2.66041	-5.41003	-2.03086	-2.37712	-5.1021	-4.52008	-2.44731	-4.11221	-5.15108	-1.85907	-1.60909	-1.03625	-3.00944	-3.34943
PC 38:1; [M+Na]+; GPCho(12:0/26:1(5Z))	-1.4685	-0.191028	-2.43446	-1.71017	-0.85027	-1.31315	-1.07719	-0.469108	-1.43713	-0.970633	-0.132143	-1.16819	-1.09448	0.289289	-0.269197	-0.0365063	-1.81011	-3.04706
N-(docosanoyl)-sphinganine; [M+H]+; Cer(d18:0/22:0)	-5.05249	-2.06903	-7.35563	-6.39001	-4.87004	-6.13947	-3.48506	-4.95251	-3.99968	-5.46282	-4.63647	-2.774	-2.49093	-2.19844	-3.69347	-2.55353	-11.403	-4.88062
plasmenyl-PC 38:5; [M+Na]+; PC(P-16:0/22:5(4Z,7Z,10Z,13Z,16Z))	-4.61019	-2.45369	-6.19553	-6.83893	-6.52364	-6.32148	-5.17716	-4.96411	-3.45491	-6.94555	-5.42324	-2.55979	-1.24206	-2.63075	-4.40419	-3.30265	-7.92543	-9.01834
DG 30:1; [M+NH4]+; DG(14:0/16:1/0:0)	-6.44977	-7.26441	-5.92411	-5.31453	-6.15195	-5.90675	-7.19404	-6.36694	-11.1512	-5.78756	-6.54008	-10.2277	-11.1363	-8.13021	-6.08832	-5.63322	-7.28618	-7.95336
TG 56:9; [M+Na]+; TG(16:1/18:2/22:6)	-6.03513	-5.9371	-10.881	-6.92525	-5.36427	-8.75786	-4.08398	-4.3733	-11.1231	-7.45265	-5.13749	-7.39182	-7.44069	-10.575	-3.51497	-2.832	-5.60154	-8.65403
TG 60:10; [M+Li]+; TG(18:2/20:5/22:3)	-4.59405	-3.81184	-4.51061	-6.32292	-3.98716	-5.23858	-2.89466	-3.67311	-3.45551	-5.31594	-3.41086	-5.36923	-4.62911	-3.52281	-3.01629	-2.34654	-4.94815	-4.62117
PC 32:0; [M+Na]+; GPCho(10:0/22:0)	0.94774	0.930692	-0.600311	0.644387	1.47891	0.855259	0.308056	-0.43621	1.86593	-0.901853	-0.429773	-0.0663138	1.57728	2.00844	-0.178999	1.90022	0.860802	-2.52069
SM 42:2; [M+Na]+; SM(d16:1(4E)/26:1(17Z))	-4.76371	-2.29757	-2.60802	-4.13986	-4.10945	-3.41845	-2.67832	-4.1851	-1.96681	-3.28805	-3.71751	-2.54867	-1.6962	-1.68096	-3.82907	-2.20245	-5.73096	-3.94496
SM 42:1; [M+Na]+; SM(d16:0/26:1(17Z))	-4.81708	-2.93825	-2.94787	-4.02218	-4.90117	-4.6622	-4.10067	-6.14792	-2.71902	-4.37392	-4.46622	-3.4895	-4.13614	-4.1522	-5.596	-4.66095	-4.68624	-2.22928
PC 32:0; [M+Na]+; GPCho(8:0/24:0)	0.900014	0.893299	-0.652507	0.586579	1.54957	0.931774	0.52497	-0.342567	1.92527	-0.94119	-0.345653	0.0301067	1.78109	2.31906	1.97265	2.38263	0.336491	-3.10499
DG 38:3; [M+NH4]+; DG(18:0/20:3/0:0)	-3.24319	-2.21025	-4.56954	-3.68842	-2.7476	-3.22047	-2.79551	-2.52356	-2.55156	-2.77622	-1.96399	-2.91417	-2.68824	-1.68943	-1.33402	-0.930655	-3.65329	-4.27697
plasmenyl-PE 30:0; [M+H]+; PE(P-16:0/14:0)	-6.30931	-5.88721	-10.498	-11.6435	-8.66727	-9.06006	-4.89118	-5.88944	-11.1914	-10.9802	-7.31803	-7.686	-11.0212	-5.81133	-4.20268	-11.3559	-12.9252	-10.4101
TG 55:3; [M+NH4]+; TG(16:0/17:0/22:3)	-4.65649	-5.39053	-1.85255	-2.38599	-3.03155	-3.12608	-4.45925	-2.29507	-0.551987	-7.23036	-2.36802	-4.50685	-2.8498	-3.92959	-4.77905	-5.98179	-6.12172	-5.65237
PC 32:0; [M+Na]+; GPCho(14:0/18:0)	0.849428	0.79393	-0.65563	0.554909	1.25374	0.594172	0.0281774	0.898045	1.62045	-1.08463	1.35013	-0.393407	1.1762	1.50801	-0.568712	1.34274	1.25107	-2.13672
TG 57:6; [M+Li]+; TG(16:0/19:0/22:6)	-0.36002	0.67931	-0.502945	-1.07829	-0.162165	-0.599117	0.71471	0.229249	0.445509	-0.387514	0.30126	-1.32342	-1.54908	0.564823	0.69845	1.11437	-0.18772	-0.373251
lysoPC 18:0; [M+H]+; PC(18:0/0:0)	-1.29914	2.02281	-0.53417	-0.204575	-0.203041	1.03318	2.26178	-1.13006	1.06884	0.638705	0.547202	1.44856	0.0500403	1.95578	0.2692	0.96768	-1.43435	-7.52172
TG 48:1; [M+Na]+; TG(16:0/16:0/16:1)	-5.01091	-5.04619	-3.50168	-3.87489	-2.93938	-3.53519	-5.09711	-3.59108	-2.46601	-4.15418	-2.82173	-4.16355	-5.37453	-4.67272	-4.10408	-3.02163	-6.75344	-5.47906
TG 56:8; [M+NH4]+; TG(18:1/18:2/20:5)	-1.89298	1.06058	-3.94332	-3.73764	-1.33884	-2.94845	0.155313	-0.534784	-9.18051	-2.52614	-0.846759	-1.9558	-2.84363	0.158154	0.0333805	0.841105	-1.56864	-9.26157
lysoPC 18:2; [M+H]+; PC(18:2(2E,4E)/0:0)	-5.47687	-2.95553	-5.73195	-4.61398	-4.74107	-4.94976	-4.13915	-6.90141	-3.5684	-4.2601	-4.34906	-3.01696	-4.4647	-3.82418	-5.53543	-5.0122	-2.48495	-1.52813
TG 59:5; [M+NH4]+; TG(17:0/20:1/22:4)	-9.72904	-7.62207	-13.4081	-10.1767	-8.72492	-9.17951	-7.68921	-8.15711	-10.8782	-10.3812	-7.91378	-8.93081	-11.9353	-6.50767	-7.45654	-6.6787	-9.778	-9.33332
TG 55:4; [M+NH4]+; TG(16:0/17:0/22:4)	-4.73825	-4.09422	-3.10025	-4.02994	-3.50021	-3.87654	-4.3873	-2.88972	-1.7748	-6.22251	-2.92631	-5.0114	-3.22282	-4.07039	-3.43039	-3.19302	-4.78053	-4.84616
TG 58:11; [M+NH4]+; TG(18:2/20:4/20:5)	-5.32505	-2.47713	-6.63124	-6.62743	-4.81393	-7.05619	-3.43932	-4.03656	-9.04993	-6.63063	-4.53758	-5.30422	-7.64415	-3.563	-3.49933	-2.58046	-10.767	-10.9002
SM 41:1; [M+Na]+; SM(d15:0/26:1(17Z))	-5.54554	-3.05808	-3.10162	-4.1197	-4.28027	-4.54281	-4.06519	-5.35871	-3.46012	-4.83677	-4.02275	-3.39777	-2.62702	-2.35613	-4.82709	-2.58164	-6.6486	-11.9274
PC 35:5; [M+Na]+; GPCho(22:5(4Z,7Z,10Z,13Z,16Z)/13:0)	-4.0224	-1.93844	-6.85818	-8.90825	-3.24682	-5.98424	-3.20823	-3.67952	-2.18223	-4.83403	-3.32328	-1.0898	-0.546035	-0.63517	-3.08822	-1.78667	-4.96368	-4.97504
TG 58:11; [M+Li]+; TG(18:2/20:4/20:5)	-3.03027	-2.1046	-5.04914	-5.31164	-3.42626	-4.26119	-2.104	-2.74196	-3.4323	-3.71573	-2.84111	-3.54219	-3.00624	-1.7341	-1.54364	-1.11312	-4.42099	-4.40565
TG 56:8; [M+NH4]+; TG(18:2/18:3/20:3)	-2.21886	0.682702	-3.19922	-4.03915	-1.58186	-3.23359	0.0267166	-0.657	-3.32253	-2.92027	-1.12149	-2.21034	-3.00535	0.22174	0.119254	1.15693	-2.30017	-2.93496
plasmenyl-PE 36:3; [M+H]+; PE(P-16:0/20:3(5Z,8Z,11Z))	-2.67727	-1.50011	-6.76255	-4.41612	-2.62831	-4.56577	-2.20298	-2.51638	-2.20015	-3.29797	-2.31878	-1.65987	-0.875822	-1.01634	-1.98903	-1.22551	-3.72695	-3.20507
TG 51:3; [M+NH4]+; TG(16:0/17:2/18:1)	-3.52066	-3.31114	-1.50677	-2.24526	-1.98518	-2.23697	-4.28934	-2.20741	-1.15896	-4.19464	-1.92737	-3.23433	-2.70789	-3.65878	-4.37736	-2.99972	-4.68332	-2.64972
PC 40:6; [M+Na]+; GPCho(18:4(6Z,9Z,12Z,15Z)/22:2(13Z,16Z))	-4.23893	-2.99763	-6.76977	-7.93629	-3.84702	-6.15324	-3.82679	-3.50428	-3.42749	-5.65412	-3.52696	-2.88562	-2.12571	-2.2905	-3.06582	-2.73557	-4.99634	-5.97052
PC 42:9; [M+H]+; GPCho(20:5(5Z,8Z,11Z,14Z,17Z)/22:4(7Z,10Z,13Z,16Z))	-4.8248	-2.13758	-6.32201	-7.0046	-3.9715	-6.24063	-4.0594	-4.0963	-3.11966	-4.58067	-3.26042	-1.90009	-1.84761	-1.42044	-2.79861	-2.55524	-4.20596	-5.12583
TG 59:2; [M+Li]+; TG(18:2/19:0/22:0)	-6.806	-4.46539	-4.98297	-5.33435	-3.82626	-5.60475	-4.27198	-3.72072	-3.72972	-6.31546	-3.9962	-5.477	-5.38384	-11.3408	-11.8545	-4.33991	-13.5633	-6.16563
TG 58:0; [M+NH4]+; TG(16:0/20:0/22:0)	-11.6136	-6.54997	-8.23144	-9.18071	-8.04238	-7.9667	-7.79564	-9.21725	-9.22308	-11.6097	-12.524	-7.98377	-9.19128	-6.35482	-10.0769	-16.758	-12.1435	-9.72724
TG 59:10; [M+NH4]+; TG(17:0/20:4/22:6)	-4.87319	-3.65044	-8.76101	-9.52574	-6.55853	-8.08604	-3.70532	-5.26722	-7.55984	-5.42397	-5.08519	-5.93682	-7.11079	-3.53862	-3.67654	-3.74168	-4.05914	-5.20249
PC 39:1; [M+H]+; GPCho(16:1(7Z)/23:0)	-8.80904	-7.55463	-9.15677	-8.92985	-8.05613	-7.85397	-9.38935	-7.81381	-8.24749	-8.82908	-8.52303	-7.26572	-8.32419	-8.87839	-7.72722	-7.69807	-4.43296	-3.8065
PC 24:6; [M+Na]+; GPCho(2:0/22:6(4Z,7Z,10Z,13Z,16Z,19Z))	-12.1579	-10.8981	-9.61998	-11.0164	-12.358	-11.617	-13.6868	-20.4009	-20.1427	-9.6929	-11.6404	-20.1089	-9.63017	-12.7955	-12.7143	-11.3365	-13.0469	-11.1049
PC 34:3; [M+H]+; GPCho(16:0/18:3(6Z,9Z,12Z))	-3.25745	-3.19458	-3.6813	-3.36374	-2.37708	-2.71757	-2.70897	-2.14986	-1.89988	-3.04479	-2.17523	-3.78517	-1.26679	-0.762011	-2.53686	-0.0839917	-4.80041	-7.68842
TG 60:11; [M+Na]+; TG(16:0/22:5/22:6)	-6.51168	-4.0013	-11.2203	-11.5257	-7.37939	-9.9791	-3.62041	-4.72094	-10.7764	-8.87217	-5.64134	-7.30877	-11.785	-3.96172	-10.2104	-9.95248	-5.74084	-9.42818
TG 59:5; [M+NH4]+; TG(18:1/19:0/22:4)	-7.08574	-6.14128	-7.18091	-8.13158	-6.72695	-8.26286	-5.44732	-5.8362	-5.76642	-7.92254	-5.76515	-9.614	-10.2458	-5.93979	-5.27371	-4.83907	-7.90978	-6.95921
TG 54:2; [M+NH4]+; TG(16:0/18:2/20:0)	-0.598352	0.591698	1.89584	1.68198	2.00101	1.68328	0.14585	0.833751	2.71956	-0.779148	1.71476	0.279276	0.657909	-0.0228825	0.00328236	1.33805	-1.14081	-0.207286
TG 58:11; [M+Na]+; TG(18:2/20:4/20:5)	-8.402	-5.51073	-9.42236	-10.4075	-7.65016	-11.6493	-5.64118	-5.8561	-10.5881	-9.97074	-7.00417	-8.85088	-9.83857	-5.65061	-5.36663	-4.4462	-9.31743	-10.543
plasmenyl-PC 32:0; [M+Na]+; PC(P-16:0/16:0)	-3.63518	-2.67513	-6.89276	-5.65507	-3.79691	-5.18209	-2.59182	-3.41497	-1.48382	-3.96011	-3.79065	-2.56881	-0.946806	-1.07728	-2.80253	-1.18535	-6.11405	-14.0067
TG 56:8; [M+Na]+; TG(18:1/18:2/20:5)	-4.31728	-2.48997	-6.55544	-6.48119	-4.80241	-6.35935	-3.38442	-3.93477	-9.18631	-5.61416	-3.82472	-4.96336	-6.301	-3.69153	-3.55292	-9.05953	-10.6009	-10.6077
TG 52:5; [M+NH4]+; TG(16:0/16:1/20:4)	-0.21233	0.197054	1.22704	1.28689	2.24201	1.58169	0.168147	1.72486	2.44835	-0.943195	1.96733	0.0127355	0.883313	0.61661	0.820412	2.02249	-1.60685	-0.863834
PC 36:5; [M+H]+; GPCho(18:1(11E)/18:4(6Z,9Z,12Z,15Z))	-7.54366	-6.26457	-8.42954	-8.12453	-7.00127	-7.93653	-6.72211	-6.33076	-6.27879	-7.62791	-7.00336	-6.20018	-5.53617	-5.44682	-6.3196	-5.23555	-7.68411	-7.67873
TG 62:13; [M+NH4]+; TG(18:2/22:5/22:6)	-9.03757	-8.03689	-10.9311	-10.9179	-8.37461	-9.99234	-8.30193	-8.6187	-9.74715	-9.45849	-8.93817	-10.1649	-7.75064	-8.23494	-9.15176	-7.50972	-9.75872	-10.2295
TG 60:9; [M+Li]+; TG(18:1/20:4/22:4)	-6.81329	-4.46759	-4.99144	-5.36631	-3.83835	-5.62105	-4.27594	-3.72303	-3.74842	-6.31776	-4.00308	-5.50889	-5.38615	-11.2322	-11.8928	-4.32922	-13.5444	-6.17568
TG 56:8; [M+Na]+; TG(16:1/20:3/20:4)	-4.44056	-2.2006	-5.63702	-6.35203	-4.46294	-6.25492	-2.61915	-3.12579	-5.59766	-5.67985	-3.58269	-5.48332	-5.2558	-2.18513	-2.11459	-1.33964	-4.56103	-5.49767
PC 36:6; [M+H]+; GPCho(16:1(7Z)/20:5(5Z,8Z,11Z,14Z,17Z))	-4.87594	-4.89324	-6.44426	-5.32163	-20.7843	-4.96546	-4.38273	-5.42159	-5.53981	-6.89671	-6.58268	-6.55487	-3.12174	-8.08622	-10.0646	-8.60897	-7.11121	-5.82878
TG 55:3; [M+Na]+; TG(18:1/18:2/19:0)	-3.25823	-0.49627	-5.80765	-11.7341	-2.58996	-4.30436	-1.07308	-1.59854	-9.81289	-3.79361	-1.91396	-11.4759	-9.45257	-0.487628	-0.865974	0.347231	-3.57727	-10.4063
PC 42:10; [M+H]+; GPCho(20:5(5Z,8Z,11Z,14Z,17Z)/22:5(4Z,7Z,10Z,13Z,16Z))	-3.24417	-1.07806	-6.7154	-5.85879	-3.15933	-6.32771	-3.84932	-3.99093	-2.46021	-4.0277	-2.54697	-1.14814	-1.92492	-2.08729	-3.57177	-3.60643	-1.00023	-8.01225
TG 51:2; [M+Na]+; TG(17:0/17:1/17:1)	-1.89597	-1.36075	-0.0168603	-0.594487	0.822099	-1.02861	-1.40938	-0.377146	0.897995	-2.61838	-0.17694	-2.14974	-1.82778	-1.00495	-0.507778	0.312127	-2.26167	-1.40137
PC 32:0; [M+Na]+; GPCho(24:0/8:0)	0.92545	0.914741	-0.591786	0.625277	1.55264	0.930641	0.526118	-0.355838	1.92883	-0.898962	-0.35462	0.0473676	1.74983	2.27261	1.90628	2.28494	0.451635	-2.97959
PC 32:0; [M+Na]+; GPCho(11:0/21:0)	0.946533	0.929427	-0.600031	0.664656	1.47437	0.855583	0.301683	-0.441546	1.86245	-0.900134	-0.433051	-0.07119	1.56754	1.99744	-0.190264	1.88682	0.868183	-2.50812
PC 38:7; [M+H]+; GPCho(16:1(7Z)/22:6(4Z,7Z,10Z,13Z,16Z,19Z))	-7.58466	-5.29729	-9.15975	-9.00343	-7.80056	-9.18668	-6.5088	-7.24212	-5.0203	-7.72071	-6.76019	-5.1772	-4.0385	-4.72246	-7.31056	-5.80099	-13.7037	-6.38887
TG 55:5; [M+Li]+; TG(18:2/18:3/19:0)	-1.82242	-1.78572	-1.69212	-2.40337	-1.55229	-2.23322	-1.96334	-1.20268	-1.16334	-3.09385	-1.16689	-2.35346	-1.1689	-1.62987	-1.81644	-1.48524	-2.83908	-1.73764
TG 40:0; [M+NH4]+; TG(12:0/12:0/16:0)	-7.18099	-6.69864	-5.49071	-4.19334	-2.85292	-5.4322	-6.48751	-5.23975	-3.49374	-6.38281	-4.70693	-5.81337	-5.8186	-6.331	-6.4326	-4.86036	-7.85667	-6.344
TG 56:1; [M+NH4]+; TG(16:0/18:0/22:1)	-5.49246	-3.85002	-1.92484	-2.16657	-1.71777	-2.84704	-4.60951	-3.51433	-1.60622	-6.19272	-2.46767	-4.17627	-4.34062	-4.23603	-3.7173	-2.75284	-5.28759	-4.11129
PC 32:0; [M+Na]+; GPCho(6:0/26:0)	0.942725	0.913101	-0.599563	0.660793	1.4643	0.84467	0.292756	-0.452856	1.83422	-0.9026	-0.439627	-0.0809934	1.55186	1.97296	-0.212464	1.85964	0.89159	-2.48297
TG 52:6; [M+NH4]+; TG(16:0/18:3/18:3)	-1.76018	-1.21161	0.250511	-0.526375	0.87468	-0.920957	-1.36653	-0.35768	1.08298	-2.49944	-0.115912	-1.95012	-1.93024	-1.10049	-0.607823	0.116919	-1.94969	-1.04494
TG 50:3; [M+NH4]+; TG(16:0/16:0/18:3)	0.567616	0.705345	2.02934	1.4911	2.27893	1.78424	0.147264	1.86254	2.80714	-0.133835	2.10025	1.39028	1.20119	0.557796	0.668766	1.63727	-0.785957	-9.19709
SM 43:2; [M+Na]+; SM(d17:1(4E)/26:1(17Z))	-3.55829	-4.35541	-2.77298	-3.32347	-2.60906	-3.05387	-4.12614	-2.70721	-2.06248	-4.45518	-2.3276	-3.83039	-3.53456	-4.19348	-3.67436	-3.30801	-3.64787	-2.4457
TG 54:7; [M+NH4]+; TG(16:0/16:1/22:6)	-8.86747	-10.8654	-8.01578	-8.96775	-11.1974	-9.02788	-9.22875	-10.8103	-7.24276	-11.0187	-8.23685	-9.71654	-7.68432	-9.88351	-7.98363	-8.78891	-10.2462	-8.05748
TG 54:4; [M+NH4]+; TG(18:0/18:1/18:3)	1.85919	2.50865	2.394	2.2266	2.71895	2.45587	1.82127	2.9636	3.25175	0.963683	2.85371	1.75252	2.76268	2.10985	1.66951	3.17909	0.341548	0.606183
PC 35:0; [M+H]+; GPCho(12:0/23:0)	-6.78111	-5.73378	-7.42761	-7.068	-6.02552	-5.65871	-7.20768	-5.50068	-4.70552	-6.0968	-5.28562	-6.54316	-6.23424	-4.5877	-4.40344	-4.13627	-5.56421	-7.19364
TG 58:4; [M+NH4]+; TG(18:0/20:0/20:4)	-3.50321	-2.3849	-1.42556	-2.72958	-1.67634	-2.62023	-2.42091	-1.58335	-0.334912	-3.93358	-1.60195	-3.91851	-3.4436	-1.72884	-2.28016	-0.538779	-4.06497	-3.22234
TG 54:4; [M+Li]+; TG(17:2/17:2/20:0)	-6.53474	-3.65028	-7.49085	-8.30462	-4.5212	-6.86289	-4.67131	-4.26005	-10.0342	-7.18712	-4.44017	-6.505	-8.40561	-4.35175	-3.79474	-2.88862	-5.52461	-9.27552
PC 32:1; [M+Na]+; GPCho(14:0/18:1(11E))	-0.925999	-0.469675	-4.10045	-1.81852	-0.0733871	-1.41479	-2.85228	-0.773172	-1.59291	-0.671434	0.222743	-1.3836	-1.7546	0.286389	0.945365	1.0282	-1.03197	-1.03724
TG 56:9; [M+Na]+; TG(16:0/20:4/20:5)	-5.88108	-5.59809	-8.82145	-7.58198	-5.08961	-13.1222	-4.07377	-4.1881	-9.50425	-8.04524	-4.98905	-11.0455	-9.32146	-4.41764	-3.57174	-3.12446	-10.6021	-7.73044
TG 62:13; [M+Na]+; TG(18:2/22:5/22:6)	-7.8895	-4.89537	-9.03053	-9.43858	-8.71919	-9.75253	-4.86481	-5.51238	-9.72273	-10.9846	-6.77042	-9.58236	-9.24971	-6.01255	-5.2033	-4.49171	-7.66733	-8.12191
TG 54:6; [M+NH4]+; TG(16:1/18:1/20:4)	-5.86823	-7.16607	-4.50749	-5.14916	-6.60428	-4.98819	-6.14482	-4.44773	-3.79012	-7.45113	-4.76	-4.92263	-4.58618	-5.62365	-6.14571	-4.7391	-6.61804	-5.31557
plasmenyl-PE 38:6; [M+H]+; PE(P-16:0/22:6(4Z,7Z,10Z,13Z,16Z,19Z))	-1.36967	-0.405744	-6.76408	-4.51069	-1.78203	-4.59439	-0.861699	-1.4216	-1.13049	-2.93329	-1.53463	-0.456323	0.318346	0.483979	-1.06886	-0.0254978	-3.1778	-2.79196
TG 58:9; [M+NH4]+; TG(18:2/20:3/20:4)	-2.99662	-0.412842	-6.10925	-6.14261	-2.79009	-4.81054	-0.569807	-1.48876	-5.15773	-3.79261	-2.05182	-3.19132	-4.20716	-0.44211	-0.439901	0.421706	-3.02047	-3.83196
TG 52:4; [M+NH4]+; TG(16:0/16:0/20:4)	-7.48718	-7.69057	-7.21672	-7.02913	-7.11915	-7.22253	-7.35137	-7.53245	-6.84362	-7.95701	-7.03134	-6.58959	-6.22992	-7.56673	-8.12171	-6.2287	-7.43147	-6.53792
PC 41:4; [M+H]+; GPCho(18:4(6Z,9Z,12Z,15Z)/23:0)	-6.99787	-4.51899	-8.45914	-8.0343	-6.93193	-10.123	-7.59377	-7.20182	-5.33931	-7.76961	-6.60591	-5.36145	-4.74996	-5.94447	-7.37566	-6.79097	-5.71354	-11.3242
TG 57:5; [M+NH4]+; TG(17:0/18:1/22:4)	-5.90666	-5.12299	-7.68693	-7.42819	-5.49043	-6.70444	-4.34844	-5.03617	-6.73582	-6.13778	-5.4316	-6.48692	-7.41939	-4.37314	-4.01109	-3.33572	-6.56394	-6.67516
PC 38:5; [M+Na]+; GPCho(18:1(11E)/20:4(5E,8E,11E,14E))	-0.255712	2.39765	-3.3607	-2.94599	0.241219	-2.68563	0.226315	0.143307	2.76183	-0.801436	0.719608	3.19974	2.8439	3.25343	0.957765	1.40131	-0.769413	-7.90084
PC 44:4; [M+Na]+; GPCho(22:0/22:4(7Z,10Z,13Z,16Z))	-9.65669	-6.43125	-9.63828	-8.18404	-8.71683	-11.2123	-7.8215	-9.00964	-11.2662	-8.67238	-7.77407	-6.86137	-6.5931	-6.14513	-8.12456	-6.67318	-9.38812	-5.0598
PC 37:5; [M+H]+; GPCho(17:0/20:5(5Z,8Z,11Z,14Z,17Z))	-12.513	-8.06674	-5.3215	-5.05847	-9.34547	-5.57266	-10.1005	-10.3813	-3.64505	-5.62084	-7.98939	-3.35968	-4.66259	-4.25182	-12.2267	-8.57879	-8.22976	-5.68304
TG 58:10; [M+Na]+; TG(16:0/20:4/22:6)	-5.70733	-2.40565	-7.16948	-8.10392	-5.63611	-7.78113	-3.13146	-4.0947	-8.01147	-7.25579	-4.59381	-5.87494	-6.8806	-3.09141	-3.14356	-2.07503	-5.52457	-6.03858
PC 34:4; [M+H]+; GPCho(17:2(9Z,12Z)/17:2(9Z,12Z))	-7.85344	-7.45108	-10.1636	-7.93811	-7.24402	-8.17657	-10.1673	-8.73377	-7.58187	-8.20794	-7.52004	-7.09466	-7.812	-6.97765	-6.84856	-6.39605	-7.42468	-10.6062
plasmenyl-PC 38:4; [M+Na]+; PC(P-16:0/22:4(7Z,10Z,13Z,16Z))	-3.4508	-3.51637	-8.97469	-6.97385	-2.99962	-6.59911	-4.23032	-2.7937	-5.29852	-4.99957	-3.06045	-5.77388	-5.22354	-4.06283	-2.31157	-2.37661	-3.34553	-3.44856
PC 42:5; [M+H]+; GPCho(20:4(5E,8E,11E,14E)/22:1(13Z))	-3.84284	-2.71244	-4.54698	-4.53443	-3.57232	-4.18563	-4.20825	-3.60378	-2.76642	-3.45144	-2.91137	-2.43563	-2.64839	-2.34783	-2.3847	-2.23044	-3.7881	-3.08095
N-(15Z-tetracosenoyl)-sphinganine; [M+H]+; Cer(d18:0/24:1(15Z))	-3.01669	0.257624	-5.0297	-3.96299	-2.25451	-2.82048	-1.53978	-2.94047	-0.370685	-3.27526	-1.12857	0.393549	0.723348	0.979544	-1.86558	-0.63069	-4.29979	-2.80307
TG 55:2; [M+NH4]+; TG(18:0/18:2/19:0)	-5.09934	-3.7607	-1.11833	-1.76207	-1.55678	-2.46638	-4.76692	-2.58254	0.0858726	-5.28919	-1.82892	-4.23361	-3.57454	-4.31411	-4.12916	-2.67443	-6.30029	-3.63437
TG 51:3; [M+NH4]+; TG(16:1/17:0/18:2)	-3.51734	-3.30766	-1.51006	-2.17128	-1.76159	-2.17354	-4.08881	-2.17133	-1.05861	-4.21131	-1.8239	-3.07424	-2.59206	-3.5126	-4.23525	-2.80392	-4.94542	-2.77041
TG 56:9; [M+NH4]+; TG(16:1/18:2/22:6)	-3.60711	-2.04962	-5.74001	-5.87206	-2.65102	-5.01885	-2.0327	-2.43834	-4.97116	-4.05699	-2.42734	-4.04405	-5.08889	-1.89089	-1.65707	-1.09731	-2.89646	-3.24849
TG 56:6; [M+NH4]+; TG(18:1/18:2/20:3)	-0.900154	0.888062	-2.28368	-2.10693	-0.638388	-1.7826	0.753787	0.0281798	-1.01294	-1.01465	-0.140625	-1.48984	-1.81457	0.78952	0.934126	1.48002	-0.88806	-1.71989
TG 58:9; [M+NH4]+; TG(16:0/20:3/22:6)	-2.50405	0.0968938	-4.9421	-5.5093	-2.48294	-4.39214	-0.314452	-1.24359	-4.72092	-3.31422	-1.62704	-2.76523	-4.07314	-0.503154	-0.540086	0.162176	-1.9457	-2.83524
TG 56:6; [M+Na]+; TG(16:0/18:1/22:5)	-3.95192	-2.9453	-6.6652	-6.52833	-4.82062	-5.49537	-2.39927	-3.37006	-4.89669	-4.30045	-3.79957	-4.62699	-3.79482	-1.63807	-2.38529	-1.28318	-4.6396	-5.07262
TG 60:13; [M+NH4]+; TG(20:4/20:4/20:5)	-7.60938	-3.1604	-6.88886	-7.75007	-6.976	-8.06122	-4.9742	-5.82157	-7.47225	-7.81794	-6.33865	-6.92988	-8.1611	-5.35223	-5.57809	-4.56117	-6.8339	-6.538
TG 58:9; [M+Li]+; TG(18:0/20:4/20:5)	-3.42721	-3.18461	-3.04159	-4.93018	-3.10207	-4.22153	-3.12075	-2.74787	-2.05246	-4.08363	-2.2497	-3.84518	-3.12089	-2.87279	-2.28514	-2.59765	-3.79368	-3.3585
TG 60:11; [M+Na]+; TG(20:3/20:4/20:4)	-6.04818	-3.49551	-11.8504	-12.1914	-6.67623	-11.0807	-3.54875	-4.63731	-10.2925	-7.68752	-5.51412	-7.08562	-10.4751	-4.05453	-3.65059	-8.79056	-10.2272	-6.65641
TG 48:0; [M+Na]+; TG(14:0/16:0/18:0)	-5.72843	-5.21083	-4.84663	-4.95425	-4.09592	-4.807	-5.52289	-4.04416	-3.98203	-5.65004	-4.8095	-4.67778	-4.10598	-4.46383	-4.45919	-3.94796	-6.99208	-5.49733
TG 46:2; [M+NH4]+; TG(12:0/18:1/16:1)	-2.9372	-2.75706	-0.976583	-0.894018	0.110737	-0.754748	-2.9392	-1.12957	-0.0543488	-3.04878	-0.318242	-1.85762	-2.09319	-2.12925	-1.9207	-0.344481	-3.81005	-2.60967
TG 53:4; [M+Na]+; TG(17:0/18:2/18:2)	-6.64487	-6.97408	-5.26921	-5.80286	-5.25224	-5.49452	-7.00163	-5.03795	-3.81228	-7.76992	-5.54189	-6.5079	-4.72092	-6.70581	-8.31833	-6.76303	-7.0051	-5.22378
PA 52:2; [M+Na2-H]+; GPA(26:1(5Z)/26:1(5Z))	-6.79522	-5.64548	-10.3008	-10.7498	-9.00496	-9.60115	-5.32472	-6.71263	-9.82076	-7.82481	-6.99769	-7.88064	-9.12558	-5.00543	-5.49138	-5.35582	-5.42607	-8.63818
PC 32:1; [M+Na]+; GPCho(16:0/16:1(7Z))	-1.47505	-0.677772	-4.56245	-2.12775	-0.240192	-1.55311	-2.15859	-0.849035	-1.78132	-0.796097	0.123863	-1.56325	-1.85375	0.365696	1.05382	1.20004	-1.54966	-10.976
TG 54:7; [M+Na]+; TG(16:1/18:2/20:4)	-4.09067	-4.88696	-3.94172	-4.4425	-1.82375	-4.39704	-3.22912	-2.02054	-2.34088	-5.47301	-2.38965	-4.53826	-2.88742	-3.69587	-2.50753	-1.80652	-4.6432	-2.93233
PC 39:8; [M+H]+; GPCho(17:2(9Z,12Z)/22:6(4Z,7Z,10Z,13Z,16Z,19Z))	-4.91909	-5.83998	-9.48296	-8.10124	-4.8043	-9.42972	-6.89503	-5.07266	-8.63291	-6.31851	-4.93303	-8.55715	-8.29647	-7.09659	-5.48755	-6.51023	-2.63625	-3.39193
TG 58:10; [M+NH4]+; TG(18:2/20:4/20:4)	-3.4509	0.568042	-6.75045	-5.96621	-3.12155	-5.3497	-0.939335	-1.98518	-6.23439	-4.16229	-2.45954	-3.085	-4.47338	-0.974622	-1.29935	-0.311593	-2.91233	-3.59631
TG 58:5; [M+Na]+; TG(18:2/18:2/22:1)	-4.52594	-3.68746	-1.07707	-1.95227	-1.92584	-2.58594	-4.11161	-2.49035	-0.255518	-5.35054	-2.01162	-4.1693	-3.5938	-3.86259	-4.14368	-2.56651	-5.1739	-3.40069
TG 52:2; [M+NH4]+; TG(14:0/18:1/20:1)	-4.99234	-5.13514	-4.95234	-5.05187	-3.77019	-4.60113	-4.78836	-3.39087	-3.88825	-6.05256	-3.61884	-5.01058	-3.54377	-3.74582	-3.59127	-2.43701	-6.81067	-5.86595
TG 58:8; [M+NH4]+; TG(18:1/18:2/22:5)	-1.99559	0.340655	-5.56388	-5.64765	-2.12654	-3.83336	0.182096	-0.812206	-5.12605	-2.12232	-1.33177	-2.61899	-3.69074	0.132811	0.258983	0.945896	-2.00846	-2.96854
TG 57:1; [M+NH4]+; TG(18:1/19:0/20:0)	-8.57858	-7.2312	-4.30644	-4.76929	-4.75517	-5.45071	-8.09235	-6.25894	-3.87139	-9.87455	-5.21674	-7.65945	-7.31874	-7.80483	-8.63809	-6.25431	-8.96334	-11.0164
PC 40:6; [M+Na]+; GPCho(18:1(11E)/22:5(4Z,7Z,10Z,13Z,16Z))	-4.20863	-2.99009	-5.35911	-7.98113	-3.83998	-6.99586	-3.8247	-3.50228	-3.43479	-5.63602	-3.51716	-2.87822	-2.136	-2.32196	-3.06308	-2.7738	-4.99782	-5.94858
TG 42:1; [M+NH4]+; TG(12:0/14:0/16:1)	-6.65856	-5.79209	-3.90083	-3.32096	-1.99518	-4.16711	-6.44265	-4.09969	-2.18737	-6.27108	-3.60208	-4.76525	-4.92015	-5.82369	-5.94729	-3.70019	-7.50986	-5.5124
TG 55:4; [M+NH4]+; TG(16:0/17:1/22:3)	-5.84061	-4.96304	-7.09227	-7.22669	-5.62046	-6.81554	-3.92297	-4.87588	-5.47963	-6.04815	-4.94612	-6.87165	-10.4274	-4.09917	-3.60299	-3.86618	-6.45669	-12.1364
PC 44:6; [M+H]+; GPCho(22:0/22:6(4Z,7Z,10Z,13Z,16Z,19Z))	-7.86783	-5.27041	-4.1704	-5.54346	-5.46392	-5.66768	-6.30672	-6.06131	-4.5574	-6.50761	-4.62309	-5.17457	-5.09513	-6.30355	-4.95041	-5.22772	-7.01018	-5.87826
TG 57:7; [M+Li]+; TG(18:3/19:0/20:4)	-2.50833	-0.793504	-3.27625	-3.34105	-2.0463	-3.15402	-0.536326	-1.31928	-2.31008	-2.53384	-1.65624	-2.84041	-2.84241	-0.224959	-0.0949498	1.11794	-3.02026	-3.86317
PC 38:5; [M+H]+; GPCho(16:0/22:5(4Z,7Z,10Z,13Z,16Z))	-8.02886	-6.50154	-8.18643	-8.89783	-8.10457	-8.07975	-7.95973	-7.6508	-6.34158	-7.73899	-7.65525	-6.07991	-6.38375	-6.53765	-7.84529	-6.66467	-11.3403	-6.69495
TG 56:8; [M+Na]+; TG(16:0/20:4/20:4)	-4.02944	-2.01134	-6.01265	-6.74466	-4.40132	-5.7913	-2.31697	-3.18494	-5.76121	-5.2587	-3.54856	-4.47206	-5.12938	-2.31333	-2.36224	-1.63723	-3.90087	-4.65043
TG 55:1; [M+Na]+; TG(16:0/18:1/21:0)	-2.80935	-1.05033	-4.20171	-4.04481	-2.29295	-3.39799	-0.770316	-1.56047	-2.49208	-2.86304	-1.90242	-3.1411	-3.06374	-0.443039	-0.308566	1.02581	-3.2488	-4.0857
TG 58:10; [M+Li]+; TG(18:2/20:3/20:5)	-2.72846	-2.56614	-3.57858	-4.28306	-3.81023	-3.32129	-2.27275	-1.86672	-2.50258	-3.35884	-2.70933	-3.20508	-3.25535	-1.26146	-1.7552	-1.40225	-3.08096	-3.36411
N-(tetracosanoyl)-sphinganine; [M+H]+; Cer(d18:0/24:0)	-5.56007	-1.98614	-7.00435	-7.0346	-4.84749	-5.2715	-3.62653	-5.20255	-3.20533	-5.60758	-4.39408	-2.30127	-1.9533	-1.50528	-3.88263	-2.38093	-7.95098	-5.17943
TG 60:10; [M+Na]+; TG(18:1/20:4/22:5)	-5.3972	-4.34784	-10.9253	-11.519	-6.98235	-11.202	-3.10861	-4.44942	-9.79617	-7.01329	-5.30243	-6.77668	-7.0582	-3.03124	-3.19989	-2.60662	-10.8088	-9.81875
plasmenyl-PE 34:1; [M+Na]+; PE(P-16:0/18:1(11E))	-1.82006	-0.113998	-6.1531	-4.41026	-1.66359	-4.05207	-0.691256	-1.44849	-0.552947	-2.74013	-1.23974	0.0671671	1.00789	1.11421	-0.964601	0.597069	-3.83793	-3.15741
TG 58:7; [M+Na]+; TG(18:1/20:3/20:3)	-4.04454	-2.77767	-9.83399	-8.6492	-5.52144	-6.9893	-2.26015	-3.58945	-9.47824	-4.88912	-4.21567	-5.07277	-6.13244	-1.98092	-2.39102	-1.98243	-4.44823	-5.20621
TG 54:4; [M+Na]+; TG(16:0/18:0/20:4)	-1.82387	-1.44403	-2.79913	-2.48226	-1.86059	-1.92077	-1.07511	-1.10675	-1.31945	-2.15111	-1.26232	-1.5496	-0.184674	-1.04898	-1.31551	-0.236971	-3.03078	-2.09894
TG 57:2; [M+NH4]+; TG(18:1/19:0/20:1)	-7.79935	-6.84129	-10.382	-10.4318	-7.66063	-9.80674	-6.76505	-6.79575	-11.2418	-9.06138	-6.56169	-9.58431	-19.3699	-11.418	-5.62878	-5.77857	-13.3924	-11.8247
PE 39:5; [M+Na]+; GPEtn(17:1(9Z)/22:4(7Z,10Z,13Z,16Z))	-5.076	-6.1169	-8.91841	-8.38364	-5.88656	-9.11532	-5.84673	-5.48365	-8.01889	-6.26762	-5.07805	-7.35439	-6.88764	-6.08597	-5.29656	-6.18056	-3.68696	-3.9586
PC 29:1; [M+H]+; GPCho(9:0/20:1(11E))	-9.18831	-6.82439	-7.87208	-8.53187	-6.48764	-7.43662	-6.13618	-6.11917	-9.22382	-7.69935	-6.52103	-7.77291	-5.51956	-5.37882	-5.60725	-4.97207	-7.82268	-7.91737
TG 56:8; [M+Na]+; TG(18:1/18:3/20:4)	-4.69003	-2.34659	-5.78248	-6.62279	-4.6287	-6.57899	-2.7784	-3.13372	-6.69032	-6.11333	-3.71892	-5.0054	-5.0026	-2.35846	-2.23334	-1.22331	-4.76071	-4.05865
TG 55:4; [M+NH4]+; TG(16:0/19:0/20:4)	-5.51002	-4.27043	-5.96176	-6.93076	-5.09495	-6.35151	-3.92611	-4.69455	-4.98285	-10.4504	-5.21799	-6.85427	-9.85031	-4.26507	-3.64468	-3.63124	-5.44447	-12.3412
PC 40:3; [M+H]+; GPCho(14:1(9Z)/26:2(5E,9Z))	-1.36654	-5.57986	-5.52148	-0.869151	-3.86678	0.727157	-0.0659959	-1.29347	-4.28002	-5.57145	-3.2239	-2.75608	-0.810588	-0.415408	-3.63559	-1.51106	-6.11804	-2.28112
PC 35:5; [M+H]+; GPCho(15:1(9Z)/20:4(5E,8E,11E,14E))	-8.16547	-6.18043	-10.6383	-8.88913	-7.56087	-8.52327	-7.81104	-7.98092	-5.90473	-8.01872	-7.87719	-5.69622	-5.27868	-5.47991	-7.10441	-6.33818	-7.5847	-7.18429
TG 58:6; [M+NH4]+; TG(18:2/18:3/22:1)	-1.84133	-0.720507	-4.62737	-4.8371	-2.40641	-3.3867	-0.302903	-1.329	-3.62599	-1.97169	-1.49092	-2.98849	-4.41325	-0.578069	-0.397526	-0.0811659	-1.25926	-1.95789
TG 53:0; [M+NH4]+; TG(16:0/18:0/19:0)	-9.22118	-6.90804	-8.82754	-10.5317	-7.79186	-7.81064	-7.53745	-8.12942	-11.4988	-8.64576	-9.49504	-7.88034	-7.07475	-6.85576	-12.8928	-7.30766	-12.1507	-11.4933
PE 37:6; [M+Na]+; GPEtn(17:2(9Z,12Z)/20:4(5E,8E,11E,14E))	-4.97083	-3.65053	-10.6007	-7.49568	-5.54997	-9.29008	-4.80535	-5.69882	-5.08207	-6.88144	-4.83626	-3.67911	-2.33515	-3.64932	-6.2897	-3.94155	-10.0025	-7.27086
TG 58:9; [M+Li]+; TG(18:1/20:4/20:4)	-3.7247	-3.47302	-3.3525	-5.02555	-3.16402	-4.29924	-3.35954	-2.74996	-2.0975	-4.24626	-2.78733	-3.90295	-2.94457	-2.56664	-2.13604	-1.35749	-4.27374	-4.25492
DG 28:0; [M+NH4]+; DG(12:0/16:0/0:0)	-7.61422	-7.96217	-7.95236	-7.85573	-7.86057	-8.51954	-8.63384	-7.79702	-8.46101	-7.76724	-8.26549	-8.91225	-10.5402	-8.30771	-11.5623	-10.958	-9.05608	-9.6647
PC 39:3; [M+H]+; GPCho(17:1(9Z)/22:2(13Z,16Z))	-6.55606	-6.9883	-6.74757	-6.34452	-6.11826	-6.65798	-5.79544	-5.89377	-5.6534	-5.99232	-5.47115	-7.12248	-5.45902	-6.1325	-5.46144	-5.4486	-9.85265	-6.72335
PC 36:5; [M+H]+; GPCho(18:2(2E,4E)/18:3(9Z,12Z,15Z))	-8.9481	-7.19478	-9.07407	-8.9121	-7.76433	-8.86881	-7.8323	-7.76857	-7.28082	-9.06331	-7.99792	-7.41755	-6.12975	-6.55271	-7.39522	-6.6276	-9.28802	-7.79784
TG 62:12; [M+Na]+; TG(20:3/20:4/22:5)	-7.41621	-4.3578	-11.3008	-12.2459	-7.92182	-9.55621	-4.27822	-5.61053	-10.8298	-8.94448	-6.77427	-8.22812	-10.8077	-4.44765	-4.45884	-3.67494	-9.68411	-11.7514
TG 56:9; [M+NH4]+; TG(16:0/18:3/22:6)	-4.26438	-3.70975	-9.66346	-11.2459	-3.14685	-5.58059	-2.28886	-2.61611	-9.42073	-5.00488	-2.98336	-4.40101	-9.24453	-1.94978	-1.72384	-0.739493	-11.6725	-10.6571
TG 60:8; [M+Li]+; TG(18:3/20:5/22:0)	-7.4815	-5.73625	-5.44345	-5.21725	-4.0849	-5.9577	-6.99737	-5.50247	-4.23692	-8.73544	-4.48784	-6.52895	-7.0857	-4.17949	-7.47927	-5.31032	-20.8018	-13.6755
TG 57:7; [M+Na]+; TG(16:1/19:0/22:6)	-6.1968	-6.37631	-5.39136	-7.17285	-6.85778	-7.0458	-6.49522	-7.09724	-6.00954	-6.75766	-6.50567	-6.40885	-9.40994	-6.61032	-7.51997	-8.04031	-4.49137	-8.18004
TG 62:6; [M+Na]+; TG(19:0/21:0/22:6)	-9.29509	-9.25976	-8.82415	-10.186	-12.0908	-10.8356	-9.0574	-9.1265	-8.54277	-13.6792	-10.6725	-11.7513	-9.03232	-8.78672	-10.6803	-8.39855	-10.3119	-8.22474
plasmenyl-PC 20:0; [M+Na]+; PC(P-16:0/4:0)	-5.89759	-5.21159	-6.34522	-5.8804	-5.62874	-5.35005	-5.60074	-5.79257	-5.63985	-4.3596	-4.79673	-5.23176	-6.44495	-4.47716	-4.78721	-4.66774	-5.82072	-5.34925
TG 56:9; [M+Na]+; TG(18:1/18:3/20:5)	-5.88131	-5.54743	-6.69147	-6.88608	-5.09446	-7.67575	-4.0558	-4.18863	-6.1354	-8.01816	-5.00203	-6.66475	-8.50576	-4.39806	-3.57077	-3.10745	-5.28954	-5.45927
SM 41:5; [M]+; SM(d17:1(4E)/24:4(5Z,8Z,11Z,14Z))	-7.15827	-7.315	-10.6756	-13.3952	-8.91969	-12.4636	-6.69302	-8.66448	-7.73117	-9.46819	-9.28481	-10.522	-6.15093	-7.63892	-11.9278	-13.543	-12.4398	-11.6389
DG 42:7; [M+NH4]+; DG(20:3/22:4/0:0)	-5.43919	-5.69797	-6.39581	-5.96049	-5.90306	-7.14357	-6.18017	-6.52235	-8.79728	-5.56394	-5.50691	-8.05493	-9.06502	-6.89576	-6.1128	-7.23695	-3.75137	-9.73525
TG 52:5; [M+Na]+; TG(16:0/16:1/20:4)	-3.36316	-4.10934	-3.20753	-3.83996	-2.71684	-3.611	-4.21849	-3.22653	-2.41986	-4.43337	-2.88371	-3.98064	-3.95381	-4.45733	-4.26242	-3.89259	-2.67065	-1.37107
plasmenyl-PE 34:2; [M+Na]+; PE(P-16:0/18:2(2E,4E))	-9.5854	-8.24033	-20.8838	-12.8646	-10.0302	-11.4555	-8.41916	-9.47904	-8.69664	-9.88751	-9.02121	-7.3234	-7.54777	-7.50322	-9.19837	-8.27187	-10.7303	-9.5304
PC 36:8; [M+Na]+; GPCho(18:4(6Z,9Z,12Z,15Z)/18:4(6Z,9Z,12Z,15Z))	-6.6776	-6.90726	-6.18437	-6.69235	-7.54467	-6.32067	-5.99244	-6.71679	-6.27078	-6.83957	-7.79982	-7.04749	-7.02454	-7.07762	-6.81377	-6.96033	-7.32843	-7.42218
TG 56:1; [M+Na]+; TG(16:0/18:0/22:1)	-5.72626	-4.60323	-5.50754	-6.08227	-4.72325	-6.07245	-4.44405	-4.70663	-4.35966	-6.03614	-4.80214	-5.65661	-6.24938	-4.88646	-4.65024	-3.57999	-8.2804	-6.641
TG 56:8; [M+NH4]+; TG(16:1/18:1/22:6)	-1.81842	1.09571	-3.73394	-3.72958	-1.29771	-2.95056	0.148462	-0.533915	-3.05265	-2.44984	-0.846602	-1.92753	-2.90674	0.119432	-0.0468899	0.730291	-1.38448	-1.96872
TG 53:2; [M+NH4]+; TG(17:0/18:0/18:2)	-3.90762	-3.94299	-0.844705	-1.31961	-1.94079	-1.81243	-3.63915	-1.43079	-0.0676908	-4.34378	-1.40641	-3.01872	-2.21368	-3.15567	-3.20556	-1.6131	-5.15514	-3.60899
PC 38:3; [M+H]+; GPCho(18:0/20:3(8Z,11Z,14Z))	-9.27051	-6.5961	-2.78904	-2.6107	-9.55906	-1.80055	-8.5164	-8.79679	-0.924335	-2.8475	-6.37473	-0.468617	-1.41909	-2.85573	-7.93362	-6.23569	-8.81662	-3.87554
TG 62:8; [M+NH4]+; TG(18:0/22:4/22:4)	-4.5318	-3.68447	-8.02799	-9.20685	-5.43457	-7.15945	-2.65395	-3.40407	-8.14269	-5.44431	-3.75815	-5.95736	-8.16293	-2.71068	-2.33859	-2.27438	-4.43369	-5.7109
plasmenyl-PC 34:1; [M+Na]+; PC(P-16:0/18:1(11E))	-0.824964	0.533596	-4.71671	-2.81156	-0.581253	-3.34963	-1.40461	-0.786175	0.823807	-1.60279	-0.504043	0.601797	1.61987	0.401179	-0.635129	-0.182146	-1.03736	0.11085
TG 48:3; [M+NH4]+; TG(14:1/16:1/18:1)	-1.74177	-2.00621	0.802578	0.360277	1.50311	0.474413	-1.88966	0.0184018	1.59387	-2.07993	0.845662	-1.17614	-1.23767	-1.23111	-0.791629	0.518508	-2.80635	-1.40746
N-(5Z,8Z,11Z,14Z-tetracosatetraenoyl)-sphing-4-enine; [M+H]+; Cer(d18:1(4E)/24:4(5Z,8Z,11Z,14Z))	-4.84046	-4.25647	-7.95402	-5.36477	-4.67417	-5.70728	-3.19261	-4.90418	-4.51057	-4.6428	-2.61827	-5.28375	-5.14957	-5.1731	-4.58375	-4.71623	-3.24278	-2.90167
TG 62:13; [M+Na]+; TG(18:1/22:6/22:6)	-7.50984	-4.81715	-9.58006	-10.5427	-7.54124	-11.3781	-10.9839	-5.52811	-11.8343	-12.6097	-6.71145	-9.26258	-10.3365	-5.63163	-5.39953	-10.0835	-6.65479	-10.477
TG 57:2; [M+Na]+; TG(18:1/18:1/21:0)	-3.60118	-2.14384	-7.13261	-7.013	-3.91033	-5.29085	-1.4522	-2.59974	-6.12771	-3.79687	-3.07812	-4.43577	-5.09389	-1.19012	-0.956563	-0.210085	-10.1935	-9.79763
DG 33:1; [M+NH4]+; DG(15:0/18:1/0:0)	-7.47501	-7.4757	-6.92982	-6.38513	-6.89248	-6.68542	-7.89914	-7.19463	-6.63712	-6.87149	-6.85767	-8.41842	-8.36713	-7.43736	-6.8563	-5.89137	-7.40394	-7.08
TG 50:3; [M+Na]+; TG(16:1/16:1/18:1)	-3.42875	-4.08009	-2.90605	-3.00864	-2.30956	-2.76236	-3.78987	-2.17465	-1.91689	-3.83434	-2.56753	-2.36239	-1.55086	-2.53862	-2.76038	-2.20755	-5.20306	-4.04365
N-(9Z-octadecenoyl)-sphing-4-enine; [M+H]+; Cer(d18:1(4E)/18:1(9Z))	-5.05087	-4.63169	-4.77305	-3.85296	-4.54267	-3.90205	-3.82397	-3.89111	-5.15458	-4.40363	-3.87414	-5.07492	-4.63487	-4.17782	-3.42033	-3.72496	-4.63396	-5.18182
TG 53:5; [M+NH4]+; TG(17:2/18:1/18:2)	-4.35829	-2.94806	-2.88547	-3.58579	-2.82192	-3.49098	-2.86146	-2.19348	-1.65567	-20.9271	-2.64724	-3.88487	-2.87454	-4.19179	-2.79722	-2.7729	-3.47933	-3.28008
TG 52:3; [M+NH4]+; TG(16:0/16:0/20:3)	-3.45188	-2.94101	-3.70282	-3.51289	-2.64986	-2.62433	-7.84619	-20.4009	-2.08074	-9.36106	-6.09485	-8.93455	-7.32589	-7.40016	-7.09366	-5.58699	-9.92447	-7.18964
PC 38:6; [M+Na]+; GPCho(16:0/22:6(4Z,7Z,10Z,13Z,16Z,19Z))	-4.07917	-4.0762	-5.77494	-8.11625	-5.26328	-6.16376	-3.61419	-5.48776	-4.51969	-5.46152	-6.05645	-4.52319	-2.28158	-4.04966	-5.92752	-5.29753	-9.37759	-6.8817
TG 56:6; [M+Na]+; TG(18:1/18:2/20:3)	-3.40822	-2.37969	-6.01323	-6.3834	-3.92272	-4.88061	-2.08436	-2.70746	-4.25933	-3.97282	-3.64257	-3.93097	-4.37338	-1.28945	-1.78502	-1.25276	-3.72287	-4.30904
TG 53:1; [M+NH4]+; TG(16:1/18:0/19:0)	-5.7926	-6.43808	-5.68064	-5.86882	-5.73557	-5.66724	-6.37753	-5.96138	-4.88696	-6.49464	-5.33056	-6.37171	-5.97361	-7.27058	-6.23094	-6.00275	-5.77782	-4.62444
TG 44:1; [M+Na]+; TG(12:0/16:1/16:0)	-7.42217	-8.59526	-6.81154	-7.23158	-6.30695	-7.13988	-6.99798	-6.75129	-7.04334	-7.49666	-6.26765	-6.56413	-6.75386	-6.24096	-6.83903	-5.53649	-9.16694	-8.43991
TG 62:14; [M+Na]+; TG(18:2/22:6/22:6)	-9.87981	-3.09865	-8.37555	-10.6731	-8.65692	-9.3661	-5.43517	-6.567	-9.67814	-12.803	-7.62782	-9.21707	-11.1508	-5.87658	-6.36898	-4.4405	-8.98437	-11.1578
TG 60:11; [M+NH4]+; TG(18:2/20:3/22:6)	-4.861	-1.49735	-7.38723	-7.75822	-4.55109	-7.1086	-1.90287	-2.92714	-9.57283	-6.06037	-3.65698	-5.05455	-6.91205	-2.01116	-1.99748	-1.12997	-4.40762	-5.15767
TG 54:7; [M+NH4]+; TG(16:1/18:2/20:4)	-0.977842	-0.543186	1.28325	0.892459	2.00034	-0.435315	-0.400568	0.500511	2.68085	-1.78758	0.708766	-0.940275	-0.172701	-0.399968	-0.162266	0.460735	-1.4311	-0.252561
TG 58:3; [M+NH4]+; TG(18:0/18:1/22:2)	-3.72979	-2.97551	-0.621219	-1.30608	-1.50333	-2.19526	-3.145	-1.7926	0.407264	-4.79012	-1.47518	-3.60943	-2.93226	-2.99048	-3.80941	-1.62569	-4.73975	-3.13726
PC 36:5; [M+H]+; GPCho(14:0/22:5(4Z,7Z,10Z,13Z,16Z))	-7.26884	-5.83275	-8.25699	-7.78663	-7.21738	-7.19197	-6.80345	-6.71493	-6.02919	-7.18365	-7.12564	-5.90077	-5.29547	-5.65298	-6.50689	-6.13385	-7.08955	-6.79888
TG 53:2; [M+NH4]+; TG(17:0/18:1/18:1)	-4.51585	-5.09371	-1.85098	-2.15095	-2.56133	-2.67544	-3.94244	-2.01224	-0.801512	-4.74071	-1.9609	-3.72836	-2.52817	-3.19538	-3.98275	-1.94259	-4.98674	-5.42854
PC 34:5; [M+H]+; GPCho(14:0/20:5(5Z,8Z,11Z,14Z,17Z))	-4.0504	-4.4606	-5.67408	-4.64522	-4.51127	-4.47682	-5.7289	-4.09171	-4.93544	-4.39871	-3.70575	-5.19695	-4.81374	-3.73463	-3.40639	-3.05749	-4.96694	-5.03694
plasmenyl-PE 38:3; [M+H]+; PE(P-18:0/20:3(5Z,8Z,11Z))	-1.79045	-0.618176	-6.37116	-3.06605	-1.84597	-2.88555	-1.26094	-1.20393	-1.45716	-1.9405	-0.85753	-1.01288	-0.824503	0.238351	0.441196	0.580432	-2.39489	-2.17317
TG 61:10; [M+Li]+; TG(19:0/20:5/22:5)	-8.71499	-7.24804	-3.64847	-4.08987	-4.82948	-5.57833	-8.21385	-5.76533	-2.89994	-10.2476	-4.77662	-7.64431	-7.34897	-7.55237	-8.42399	-5.91609	-9.67698	-6.99435
PC 40:9; [M+H]+; GPCho(18:4(6Z,9Z,12Z,15Z)/22:5(4Z,7Z,10Z,13Z,16Z))	-5.28446	-3.04205	-7.10453	-6.69501	-4.48168	-7.50734	-5.99229	-5.60814	-2.15164	-4.95627	-3.75586	-1.66415	-0.991106	-1.78101	-3.85131	-3.53722	-8.39847	-3.17915
TG 56:2; [M+Na]+; TG(16:0/18:2/22:0)	-4.79035	-4.13625	-3.81377	-4.22851	-2.95559	-4.114	-5.39324	-4.08045	-2.43498	-4.10666	-3.25742	-4.87977	-5.00042	-4.43141	-3.79559	-3.33792	-12.2626	-4.04164
PC 37:4; [M+H]+; GPCho(17:1(9Z)/20:3(5Z,8Z,11Z))	-1.21397	-0.0830971	-5.07316	-1.74654	-0.0898212	-1.85105	-0.686496	-0.282561	-1.13778	-0.945718	0.613673	-0.797412	-0.846274	0.520949	0.992029	1.03138	-1.04314	-0.465238
TG 51:6; [M+NH4]+; TG(16:1/17:2/18:3)	-3.2889	-4.45435	-3.92466	-3.86459	-3.52711	-3.53917	-4.63089	-3.78033	-2.61935	-4.44634	-3.39289	-2.70229	-2.59092	-3.18861	-4.81834	-3.99914	-5.21128	-9.78676
SM 33:0; [M]+; SM(d15:0/18:0)	-6.56607	-4.29846	-5.42012	-6.4895	-4.2475	-4.99426	-3.85119	-3.92477	-6.21917	-13.0567	-3.97458	-5.42345	-10.6799	-12.3837	-3.46292	-3.04333	-14.6932	-13.1708
TG 58:3; [M+NH4]+; TG(18:1/20:1/20:1)	-3.61828	-2.74896	-0.463797	-1.22645	-1.28679	-2.14218	-3.14392	-1.79469	0.296756	-4.63699	-1.45895	-3.38696	-3.07694	-3.00982	-3.05256	-2.49029	-4.36046	-2.79318
TG 52:5; [M+Li]+; TG(16:0/18:2/18:3)	-5.39355	-5.49782	-5.88807	-6.27568	-5.37024	-5.58163	-4.60736	-4.96841	-4.6712	-5.55837	-5.16907	-5.25794	-4.72885	-5.62428	-4.58789	-4.55421	-5.16072	-5.49138
TG 58:6; [M+Li]+; TG(18:0/18:3/22:3)	-5.2365	-4.80973	-5.16509	-5.05341	-4.79543	-4.9108	-4.60227	-4.03335	-3.72088	-5.86431	-4.5299	-4.95998	-7.10697	-4.06765	-5.08875	-3.20754	-6.96886	-6.2919
TG 49:3; [M+NH4]+; TG(16:0/16:1/17:2)	-5.74398	-5.39284	-4.2555	-4.77043	-3.8423	-3.76409	-5.60137	-4.06853	-3.57437	-5.57379	-3.93489	-5.13601	-5.29983	-5.55578	-5.24018	-4.27875	-6.73415	-5.22319
TG 54:8; [M+Na]+; TG(18:2/18:3/18:3)	-5.89285	-4.81252	-7.2505	-7.32044	-3.76954	-7.2168	-4.83844	-4.30705	-5.98755	-7.41709	-4.57529	-6.96086	-5.63916	-4.49454	-3.68638	-3.35253	-5.64267	-4.77204
TG 55:2; [M+NH4]+; TG(16:1/18:1/21:0)	-5.62438	-5.03345	-2.47008	-3.24988	-3.03786	-3.99595	-5.59976	-3.60906	-1.79673	-7.0398	-2.9224	-5.35601	-4.28493	-5.32046	-5.53891	-3.14736	-8.47898	-6.83921
PA 35:1; [M+Na2-H]+; GPA(9:0/26:1(5Z))	-2.76212	-3.50744	-3.44454	-2.55225	-3.16802	-3.58068	-4.92984	-3.4299	-4.30289	-3.08343	-2.9865	-5.06942	-10.0014	-5.0731	-4.19671	-4.80312	0.05634	0.478102
TG 46:1; [M+Na]+; TG(14:0/16:0/16:1)	-7.17819	-7.27041	-7.71501	-7.19414	-6.49137	-5.76862	-6.91183	-6.34247	-6.5521	-6.90128	-5.95523	-5.42241	-6.14836	-5.78142	-4.70566	-4.93644	-8.84937	-10.801
TG 51:5; [M+NH4]+; TG(16:1/17:2/18:2)	-3.65051	-3.26391	-3.86991	-4.23691	-3.43382	-3.97225	-3.67518	-3.05819	-2.04956	-4.74268	-3.59233	-3.53934	-3.23735	-3.10839	-2.80735	-2.32652	-4.34078	-4.85984
TG 58:5; [M+NH4]+; TG(18:1/18:2/22:2)	-2.23683	-1.98439	-2.26909	-2.97587	-2.82327	-2.72923	-0.6335	-1.14828	-1.34655	-2.43733	-1.1986	-3.34605	-3.75685	-0.641936	-0.381427	-0.0433294	-2.53976	-2.58857
PC 40:7; [M+H]+; GPCho(18:2(2E,4E)/22:5(4Z,7Z,10Z,13Z,16Z))	-6.60644	-5.18369	-2.75051	-3.50991	-4.5924	-4.03574	-5.14045	-4.9705	-2.56375	-6.40797	-4.70871	-6.49219	-5.85388	-4.6497	-4.98489	-4.78506	-6.27948	-4.58586
TG 58:7; [M+Li]+; TG(18:1/18:3/22:3)	-5.95341	-4.61317	-4.93695	-6.086	-5.095	-5.67149	-20.2103	-5.04539	-4.19243	-6.71333	-4.67828	-5.76442	-5.88211	-6.20149	-4.74764	-5.70902	-7.90599	-6.51085
TG 50:1; [M+NH4]+; TG(16:0/16:1/18:0)	0.32023	0.420998	1.31862	1.39906	1.81618	1.64772	0.474179	1.1837	2.56205	0.138581	1.56247	1.89338	1.13092	1.07623	0.83862	2.08564	-1.32192	-0.593077
TG 56:6; [M+NH4]+; TG(16:1/18:1/22:4)	-0.942956	0.853319	-2.33386	-2.44729	-0.653903	-1.7708	0.749505	0.0103025	-0.966605	-1.07347	-0.141098	-1.53042	-1.82537	0.803958	0.947881	1.52641	-1.00284	-1.81278
PC 40:2; [M+H]+; GPCho(20:1(11E)/20:1(11E))	-11.3365	-8.28046	-20.8838	-4.93092	-8.64984	-6.945	-10.7778	-11.3375	-2.73588	-6.59557	-20.6062	-2.46679	-4.19666	-6.91007	-8.44087	-10.9396	-8.4368	-5.11465
TG 54:4; [M+Na]+; TG(16:0/16:0/22:4)	-2.22492	-2.09735	-3.34553	-2.74478	-2.07043	-2.13787	-1.27391	-1.67089	-1.56972	-2.55398	-1.81332	-1.58414	-0.229793	-0.939801	-1.34433	-0.131402	-3.56734	-2.86352
PC 38:7; [M+H]+; GPCho(18:3(6Z,9Z,12Z)/20:4(5E,8E,11E,14E))	-8.24235	-5.48129	-9.7812	-10.1603	-7.86428	-9.76258	-6.09219	-7.04484	-5.10201	-7.26167	-7.16064	-5.12546	-4.27393	-4.39314	-7.22362	-5.57391	-8.45801	-7.25666
TG 58:7; [M+Na]+; TG(16:0/20:3/22:4)	-4.46092	-3.37461	-9.83739	-7.9405	-5.31399	-7.87988	-2.60491	-3.98188	-8.25432	-5.56706	-4.68785	-5.47751	-5.81033	-1.97668	-2.49946	-2.20273	-5.08309	-5.6929
DG 36:0; [M+NH4]+; DG(18:0/18:0/0:0)	-5.38693	-4.0448	-8.12083	-6.29138	-5.44602	-5.80966	-4.42505	-5.47153	-6.30881	-5.54331	-5.1694	-4.40328	-4.75495	-4.32354	-3.98386	-3.60618	-5.77488	-5.88934
TG 55:1; [M+NH4]+; TG(17:0/18:1/20:0)	-11.1282	-8.71923	-9.20216	-8.60196	-8.49281	-8.39878	-8.25286	-8.91858	-7.22159	-10.6615	-7.84816	-10.1244	-11.008	-8.07542	-8.7253	-9.05261	-11.913	-10.0956
TG 54:7; [M+Na]+; TG(16:0/18:2/20:5)	-3.53134	-4.7119	-3.45146	-3.93293	-1.55198	-4.12401	-3.06619	-1.93019	-2.05981	-5.66682	-2.0326	-4.30907	-2.95954	-3.20948	-2.59248	-2.30051	-3.92822	-2.67531
TG 54:7; [M+NH4]+; TG(18:1/18:3/18:3)	-1.11921	-0.66565	1.00737	0.762605	2.09337	-0.481637	-0.402476	0.587735	2.59952	-2.12818	0.746285	-1.06026	-0.0348616	-0.242983	-0.0436935	0.710245	-1.848	-0.77022
DG 38:4; [M+NH4]+; DG(16:0/22:4/0:0)	-1.78301	-0.533171	-4.17703	-2.74746	-3.22546	-2.82112	-2.33939	-2.37732	-2.3839	-1.96041	-2.8878	-1.59225	-2.78027	-2.1174	-2.5302	-2.17357	0.130029	0.0212983
PC 41:3; [M+H]+; GPCho(17:2(9Z,12Z)/24:1(15Z))	-2.47888	0.0568912	-5.86377	-5.31212	-2.05593	-5.55683	-2.58876	-2.52173	-1.30003	-3.19785	-1.35119	0.0133411	-0.453254	-0.415906	-1.91188	-1.87104	-1.11279	-9.40755
TG 57:2; [M+Na]+; TG(18:0/18:2/21:0)	-3.57128	-2.10036	-7.13093	-6.97507	-3.88618	-5.23207	-1.42375	-2.56901	-6.06187	-3.76822	-3.04005	-4.40309	-5.09135	-1.15852	-0.926053	-0.18645	-10.2046	-9.75792
DG 38:4; [M+NH4]+; DG(18:2/20:2/0:0)	-6.47804	-4.33658	-9.73663	-6.56812	-5.09042	-5.62223	-5.12672	-4.94097	-5.08233	-5.597	-5.61966	-4.72539	-4.33459	-3.25414	-3.50157	-2.70959	-9.94066	-11.2037
TG 64:14; [M+NH4]+; TG(20:4/22:4/22:6)	-8.32306	-4.8983	-10.0173	-9.82621	-8.96449	-10.3504	-5.77765	-8.5835	-11.9284	-9.56189	-7.55683	-9.61901	-19.3699	-9.4762	-8.18641	-7.80296	-11.521	-12.1364
TG 55:8; [M+Li]+; TG(17:0/18:3/20:5)	-1.65579	-1.25773	0.463596	-0.0714881	0.670459	-1.36903	-1.33045	-0.513488	1.55882	-2.02025	-0.216511	-1.813	-0.792614	-1.4108	-1.32705	-0.794011	-1.65896	-0.281193
TG 55:1; [M+NH4]+; TG(16:1/18:0/21:0)	-6.84568	-5.26865	-2.98124	-3.43599	-3.56634	-3.99469	-5.9584	-4.45158	-2.44315	-6.67452	-3.98101	-4.58867	-5.33713	-4.80823	-5.30251	-4.38583	-6.24393	-5.24862
lysoPC 20:1; [M+H]+; PC(20:1(11E)/0:0)	-8.27938	-4.86271	-7.15188	-6.85249	-7.25618	-4.8356	-4.98998	-7.25241	-5.03674	-5.24791	-5.69605	-4.38528	-5.51664	-4.36375	-5.96826	-5.33165	-8.65582	-9.65024
PC 36:3; [M+Na]+; GPCho(16:1(7Z)/20:2(11Z,14Z))	-7.7846	-7.33024	-9.13648	-8.64118	-7.58628	-8.18203	-8.29668	-7.49287	-7.37533	-8.067	-7.19268	-6.67644	-6.45276	-9.69902	-6.85013	-6.90691	-7.91377	-7.57338
PC 37:7; [M+Na]+; GPCho(17:2(9Z,12Z)/20:5(5Z,8Z,11Z,14Z,17Z))	-9.24399	-6.59641	-2.9354	-2.70233	-6.07497	-1.92027	-7.83284	-8.74938	-1.02088	-2.85773	-6.37863	-0.492185	-1.41846	-2.96127	-7.6965	-6.42372	-7.94241	-3.77903
PC 40:0; [M+Na]+; GPCho(18:0/22:0)	-9.77169	-6.74533	-2.30883	-3.0613	-6.26316	-5.44166	-7.37447	-8.46609	-3.74474	-6.312	-7.0108	-6.35303	-6.41393	-5.1304	-7.53949	-6.65808	-7.44585	-4.09914
N-(17Z-hexacosenoyl)-sphing-4-enine; [M+H]+; Cer(d18:1(4E)/26:1(17Z))	-3.78983	-2.70419	-6.78194	-6.47635	-3.76215	-4.85907	-2.62606	-3.31692	-5.00313	-3.89912	-3.59015	-3.17559	-2.0795	-2.5527	-3.55681	-3.19808	-3.21781	-2.153
plasmenyl-PC 37:0; [M+Na]+; PC(P-16:0/21:0)	-9.32207	-7.67612	-4.73995	-5.20215	-6.5505	-5.209	-6.59699	-6.55647	-4.48581	-6.42397	-5.48849	-7.09449	-6.51099	-5.88223	-5.91664	-5.32537	-9.3024	-8.2512
DG 34:4; [M+NH4]+; DG(16:1/18:3/0:0)	-5.45451	-5.50242	-6.29676	-4.79434	-5.35941	-5.47606	-5.60699	-5.25157	-7.43102	-4.9443	-5.66673	-7.49116	-8.38981	-9.74181	-4.91099	-4.78383	-10.8331	-11.0242
PC 36:4; [M+Na]+; GPCho(16:0/20:4(5E,8E,11E,14E))	-2.23122	-0.746114	-4.40505	-4.58933	-1.67411	-3.95697	-3.51798	-5.84569	-4.03234	-11.5917	-5.96768	-4.47334	-2.12149	-3.95421	-5.68863	-4.99792	-8.87694	-7.05209
DG 37:3; [M+NH4]+; DG(17:0/20:3/0:0)	-7.86801	-7.37855	-6.34838	-6.01485	-6.56585	-7.25475	-7.40015	-5.87922	-5.35877	-7.39951	-5.99861	-7.98409	-6.89295	-6.49732	-6.79208	-6.55307	-7.18612	-7.16739
N-(eicosanoyl)-sphing-4-enine; [M+H]+; Cer(d18:1(4E)/20:0)	-5.8617	-5.22286	-6.09374	-4.83337	-5.09326	-4.88356	-5.5716	-5.41927	-4.50952	-4.8986	-4.89434	-6.2501	-5.72835	-5.1138	-5.15293	-3.84853	-5.82998	-6.03617
PC 31:2; [M+H]+; GPCho(9:0/22:2(13Z,16Z))	-2.87077	-3.18412	-4.63034	-3.3284	-2.51811	-3.08215	-2.86708	-2.63903	-2.76707	-2.67614	-2.52378	-3.71401	-2.11623	-1.84052	-1.92004	-1.30592	-3.43949	-11.7098
PC 41:3; [M+H]+; GPCho(18:3(6Z,9Z,12Z)/23:0)	-8.1985	-5.70438	-2.81464	-3.51348	-6.68656	-4.14887	-5.65286	-7.71132	-3.21442	-6.24774	-5.76993	-5.71259	-6.67298	-5.29655	-6.68687	-5.26299	-9.1525	-10.5055
PC 42:9; [M+H]+; GPCho(20:4(5E,8E,11E,14E)/22:5(4Z,7Z,10Z,13Z,16Z))	-7.85469	-7.12412	-7.86772	-8.6348	-8.00783	-8.76006	-6.08644	-7.41042	-5.81752	-8.42901	-7.59495	-6.82968	-4.63974	-5.60643	-7.24396	-7.52506	-9.95626	-9.2849
TG 60:5; [M+Na]+; TG(18:0/20:1/22:4)	-5.94681	-4.90768	-7.21163	-8.1872	-5.84427	-7.4032	-4.15733	-4.48332	-5.68287	-7.74892	-5.43168	-7.323	-7.78217	-3.86637	-4.02443	-3.27909	-5.89608	-5.99243
PC 33:1; [M+H]+; GPCho(9:0/24:1(15Z))	-7.01788	-4.92266	-6.37573	-7.96961	-4.9203	-7.03405	-4.33249	-4.70745	-7.4403	-5.90223	-4.47717	-6.35084	-4.04338	-4.09084	-4.34214	-3.7893	-5.80691	-5.68915
TG 54:8; [M+NH4]+; TG(16:1/18:3/20:4)	-3.97703	-2.51821	-3.02798	-3.41113	-1.55369	-2.6192	-2.64753	-2.21115	-1.64063	-4.7604	-3.16971	-4.86646	-3.50799	-2.08686	-1.84451	-0.944797	-4.24848	-3.18296
TG 55:6; [M+NH4]+; TG(17:0/18:2/20:4)	-4.47036	-3.32435	-6.26133	-7.00064	-4.66745	-3.5306	-20.2103	-3.37739	-2.79567	-6.2351	-2.77024	-2.58835	-2.73584	-2.46206	-3.37396	-3.44642	-3.92535	-3.44842
TG 50:1; [M+NH4]+; TG(14:0/18:0/18:1)	0.158664	0.28316	1.0421	1.18745	1.72143	1.57091	0.445515	1.17503	2.37292	0.00514631	1.4614	1.8001	1.20242	1.12429	0.916076	2.26873	-1.82061	-1.17115
lysoPC 22:1; [M+H]+; PC(22:1(13Z)/0:0)	-10.522	-7.32589	-9.16616	-8.11975	-9.29041	-7.06025	-7.75628	-10.9394	-7.38197	-8.14986	-8.28565	-6.77878	-7.18321	-6.38207	-8.78317	-8.69113	-10.23	-8.68628
PC 30:3; [M+H]+; GPCho(20:3(5Z,8Z,11Z)/10:0)	-3.91606	-3.06776	-7.28869	-5.21665	-4.0044	-5.90488	-3.39693	-4.15029	-3.28154	-4.61565	-3.97808	-3.23408	-2.8327	-3.06127	-4.11514	-3.66937	-10.8432	-10.2955
SM 43:1; [M+Na]+; SM(d17:0/26:1(17Z))	-7.13003	-5.07292	-5.38206	-5.60163	-6.29793	-5.16791	-5.31328	-6.84174	-4.96729	-5.65492	-5.33705	-4.877	-4.20174	-3.7996	-5.77817	-4.25775	-6.37464	-4.99282
TG 55:2; [M+NH4]+; TG(17:0/18:1/20:1)	-8.72282	-8.18074	-6.59029	-6.59337	-6.33286	-6.9978	-7.56714	-6.42262	-4.87374	-9.00751	-6.28551	-8.8994	-9.24195	-7.02264	-6.86541	-6.51329	-9.78077	-9.25407
TG 62:6; [M+NH4]+; TG(18:0/22:2/22:4)	-6.76411	-4.92361	-7.87313	-8.64851	-6.05645	-7.47084	-4.52095	-5.42593	-7.52453	-7.5874	-5.63917	-6.96899	-8.83662	-4.59894	-4.55222	-3.4969	-7.36699	-7.81875
TG 60:9; [M+Li]+; TG(20:0/20:4/20:5)	-5.76625	-5.56049	-5.39867	-5.76198	-4.41329	-6.08629	-4.52172	-4.70903	-4.19279	-6.55038	-4.44239	-7.14704	-5.41257	-3.99225	-4.19658	-3.44624	-6.57376	-5.57369
TG 59:7; [M+NH4]+; TG(17:0/20:3/22:4)	-6.69441	-5.94808	-6.65953	-7.37156	-5.94782	-7.40185	-4.84018	-6.02076	-6.02423	-7.40074	-5.26883	-6.75075	-7.35036	-4.73842	-4.71945	-3.81088	-7.23796	-7.20319
TG 58:10; [M+NH4]+; TG(18:1/18:3/22:6)	-3.78967	0.306214	-6.06615	-6.78536	-3.3195	-5.69276	-1.01022	-2.06899	-4.48727	-4.76089	-2.61255	-3.14973	-4.39334	-0.875149	-1.25057	-0.0582634	-3.37321	-3.42969
TG 53:2; [M+Na]+; TG(17:1/18:0/18:1)	-1.65902	-2.54095	0.369658	-0.0160634	0.901656	-1.17027	-1.05646	-0.264647	1.68343	-2.38693	-0.0834123	-1.60764	-0.914178	-1.1909	-0.968019	-0.323914	-1.97997	-0.7275
DG 42:6; [M+NH4]+; DG(20:2/22:4/0:0)	-4.63438	-3.86515	-6.82551	-6.84333	-4.14109	-5.23447	-4.05195	-4.4211	-5.90675	-4.36329	-3.70928	-6.56994	-7.03847	-3.87631	-3.08897	-3.23242	-9.25052	-8.07085
PC 36:5; [M+H]+; GPCho(14:0/22:5(7Z,10Z,13Z,16Z,19Z))	-7.022	-6.20177	-7.73218	-7.9286	-7.04217	-7.60765	-6.81935	-6.38233	-6.29867	-6.96043	-6.98538	-5.76685	-5.16461	-5.2666	-6.73531	-5.65152	-7.39143	-7.14494
SM 34:2; [M]+; SM(d16:1(4E)/18:1(9Z))	-8.39965	-6.34625	-5.97892	-6.27281	-6.53086	-5.33832	-6.64939	-6.51005	-7.07324	-6.49542	-6.19347	-5.88863	-5.98018	-4.40676	-4.63084	-4.67846	-6.90419	-7.71234
lysoPC 14:0; [M+H]+; PC(14:0/0:0)	-7.87981	-6.58401	-6.68969	-6.55155	-6.55672	-6.43537	-7.65047	-7.37851	-6.64546	-5.03647	-5.99112	-6.71091	-8.94578	-6.08314	-5.5518	-4.98285	-7.05713	-6.79354
TG 56:5; [M+NH4]+; TG(16:0/18:1/22:4)	-5.45447	-4.61574	-6.67126	-6.13624	-4.78407	-4.86084	-3.49736	-3.91056	-4.49149	-5.40582	-4.33018	-5.71721	-4.51104	-2.71749	-2.79099	-1.85169	-6.4165	-6.97217
TG 44:1; [M+NH4]+; TG(14:0/16:1/14:0)	-4.56643	-4.59717	-3.14893	-2.79888	-1.68087	-2.73862	-4.63943	-2.96691	-1.91878	-4.54415	-2.67745	-3.78316	-4.26592	-3.55452	-3.44542	-2.11214	-5.67541	-4.49064
SM 40:5; [M]+; SM(d16:1(4E)/24:4(5Z,8Z,11Z,14Z))	-8.2358	-5.93531	-8.59959	-8.10865	-7.10457	-7.63782	-6.99358	-6.83697	-6.69483	-7.10953	-7.01138	-6.36224	-5.37842	-5.64408	-6.60742	-5.84073	-7.62667	-7.51171
DG 35:0; [M+NH4]+; DG(16:0/19:0/0:0)	-4.6804	-2.97276	-5.14765	-4.72506	-3.51509	-4.36254	-2.99671	-3.68555	-3.24348	-4.5788	-2.62493	-1.88672	-1.0559	-0.957995	-2.6747	-1.53603	-9.56933	-7.93272
MG 15:1; [M+Li]+; MG(15:1(9Z)/0:0/0:0)	-9.21795	-6.55128	-8.64842	-7.21194	-7.01825	-8.41182	-9.19004	-9.69611	-6.3557	-7.71659	-7.19294	-6.08225	-6.69841	-5.34846	-7.01428	-6.31061	-8.76283	-7.38895
TG 56:9; [M+NH4]+; TG(16:0/20:4/20:5)	-3.86075	-3.14459	-5.66652	-5.94613	-2.77242	-5.35866	-2.01293	-2.32328	-4.91514	-4.59036	-2.5662	-4.11075	-5.01054	-1.79809	-1.5844	-0.89301	-3.34035	-3.56269
TG 50:0; [M+NH4]+; TG(16:0/16:0/18:0)	-5.52751	-3.86698	-5.08536	-5.98965	-3.48885	-4.9554	-3.51837	-11.9873	-5.11042	-5.34488	-5.62345	-3.98611	-4.15722	-3.1063	-3.17374	-3.0107	-11.3839	-7.30667
TG 56:5; [M+Na]+; TG(18:1/18:1/20:3)	-3.12052	-1.96697	-5.11943	-5.13562	-3.63638	-4.15504	-1.62822	-2.71796	-3.15319	-3.5054	-2.71532	-3.50493	-2.91756	-1.87785	-1.83347	-2.07193	-3.84483	-3.16108
PC 40:6; [M+H]+; GPCho(20:3(5Z,8Z,11Z)/20:3(5Z,8Z,11Z))	-1.81875	-0.86874	-2.82203	-3.38906	-2.92634	-3.76442	-1.77185	-2.75062	-1.4084	-2.93149	-2.7616	-0.615263	-1.36147	-2.14228	-3.96582	-3.51276	-0.51691	0.422639
SM 40:1; [M+Na]+; SM(d14:0/26:1(17Z))	-5.41452	-4.11014	-2.92811	-3.20259	-4.99453	-3.83469	-4.12157	-5.94075	-3.36975	-4.93499	-5.26824	-4.27419	-2.83834	-3.14732	-4.02218	-3.1907	-9.51693	-5.98835
N-(eicosanoyl)-sphinganine; [M+H]+; Cer(d18:0/20:0)	-7.44977	-5.88274	-8.7183	-8.04378	-7.47011	-7.34967	-6.17802	-7.08715	-7.62133	-7.27606	-6.93121	-6.65327	-6.99138	-5.34455	-5.78824	-5.37552	-5.45105	-5.6186
lysoPC 15:1; [M+H]+; PC(15:1(9Z)/0:0)	-5.281	-3.17119	-6.37264	-3.72427	-4.26943	-3.93041	-5.45632	-5.54431	-2.07527	-3.4969	-3.69227	-1.54303	-2.44362	-2.02729	-4.12856	-3.24055	-4.98574	-4.14537
TG 54:0; [M+Na]+; TG(16:0/18:0/20:0)	-5.81099	-4.83677	-4.96486	-6.18662	-4.63125	-5.0093	-5.78681	-5.52475	-4.44857	-5.15725	-4.406	-6.36182	-6.17611	-5.1228	-4.42536	-4.89618	-4.53166	-4.19448
TG 58:11; [M+Na]+; TG(18:3/20:4/20:4)	-7.78239	-5.31664	-10.2481	-10.4735	-6.85362	-11.2331	-5.65202	-5.91499	-10.2464	-11.0338	-6.62889	-11.7601	-9.57716	-5.44516	-5.30395	-10.936	-6.98947	-11.3486
PC 38:9; [M+Na]+; GPCho(18:4(6Z,9Z,12Z,15Z)/20:5(5Z,8Z,11Z,14Z,17Z))	-7.51422	-7.26175	-6.63014	-7.27515	-6.99178	-6.64456	-6.61471	-6.36111	-6.01059	-7.29912	-7.4983	-6.7156	-6.62427	-7.40384	-7.47139	-6.804	-8.7519	-7.81111
TG 51:0; [M+NH4]+; TG(16:0/17:0/18:0)	-4.22097	-3.09078	-6.00876	-6.74429	-3.33865	-3.71937	-2.29003	-2.60655	-5.35356	-3.86502	-4.87937	-2.63582	-1.08978	-1.23703	-2.08328	-1.45292	-7.90466	-7.76343
TG 62:2; [M+NH4]+; TG(18:2/22:0/22:0)	-10.2129	-7.70314	-4.66845	-5.51084	-5.98498	-5.99087	-8.87214	-7.01165	-4.23685	-12.7723	-5.35004	-8.36865	-8.96693	-6.87668	-17.4692	-12.4568	-10.481	-8.03283
PC 37:2; [M+H]+; GPCho(17:1(9Z)/20:1(11E))	-7.64146	-7.04758	-7.29091	-5.95935	-6.84625	-6.77532	-7.58233	-7.44342	-4.85004	-5.25209	-6.47882	-4.13745	-4.66583	-5.64037	-5.3766	-5.29476	-7.64283	-4.82173
TG 62:8; [M+NH4]+; TG(18:1/22:3/22:4)	-4.72133	-3.88339	-7.90049	-9.29254	-4.81738	-7.08368	-2.97073	-3.51734	-7.81879	-5.76992	-3.85122	-5.77012	-8.59681	-2.68569	-2.37393	-2.30097	-4.8718	-5.57401
N-(hexacosanoyl)-sphing-4-enine; [M+H]+; Cer(d18:1(4E)/26:0)	-8.30093	-5.7842	-10.7214	-9.74785	-6.51076	-8.03757	-5.93944	-7.16308	-7.2972	-7.9077	-6.82799	-5.47825	-4.89561	-4.79721	-6.01884	-3.8992	-8.74545	-6.94011
TG 56:7; [M+Na]+; TG(18:2/18:2/20:3)	-4.34639	-3.19134	-6.81758	-6.75556	-5.58383	-6.7055	-3.74908	-4.61914	-7.49523	-4.96815	-4.68273	-5.42976	-6.64863	-3.9969	-4.25351	-4.43084	-2.48837	-3.47417
SM 43:0; [M]+; SM(d17:0/26:0)	-6.92451	-5.04708	-2.1783	-3.18001	-4.82499	-4.13832	-5.10527	-4.86661	-2.15825	-5.73413	-4.65432	-6.80308	-5.2858	-4.85744	-5.02537	-4.97915	-6.61177	-4.59932
TG 48:1; [M+Na]+; TG(14:0/16:1/18:0)	-5.24065	-5.19438	-3.85076	-4.12476	-2.99826	-3.55577	-5.36013	-3.70097	-2.69559	-5.33063	-3.04495	-4.41015	-5.65688	-4.79368	-3.9479	-2.88364	-7.88475	-7.83071
TG 60:10; [M+Na]+; TG(20:3/20:3/20:4)	-5.31796	-3.03735	-8.60046	-9.82777	-6.86029	-9.97617	-2.95709	-4.38974	-8.57949	-7.03894	-5.1106	-7.1563	-6.95104	-2.88857	-3.14168	-2.63063	-5.577	-6.30488
TG 58:1; [M+NH4]+; TG(18:0/20:0/20:1)	-7.93934	-5.70393	-4.01046	-3.77149	-4.4322	-4.89822	-6.20856	-5.28158	-3.43158	-8.91135	-4.27909	-6.4512	-6.74105	-5.48274	-7.49025	-4.07553	-8.75224	-6.78209
SM 39:0; [M]+; SM(d15:0/24:0)	-7.06383	-5.9295	-9.30688	-7.1552	-6.53256	-8.79831	-8.53216	-6.72382	-8.13041	-7.02314	-6.20496	-7.49208	-7.60094	-7.0764	-6.40491	-6.50516	-5.13079	-7.82515
TG 58:12; [M+Li]+; TG(18:3/20:4/20:5)	-3.92388	-2.71357	-6.60068	-6.34066	-5.84836	-6.14706	-3.1022	-3.95199	-5.42025	-4.20774	-4.13164	-4.9007	-5.54539	-3.30769	-3.91475	-3.84719	-2.51371	-2.91899
plasmenyl-PE 40:2; [M+H]+; PE(P-18:0/22:2(13Z,16Z))	-7.21623	-5.56812	-5.01661	-4.7335	-6.34353	-4.91827	-6.10671	-6.4602	-4.25713	-6.39409	-5.92812	-5.83375	-6.20771	-5.06957	-5.51632	-5.30112	-6.98647	-6.49725
TG 56:7; [M+Na]+; TG(18:1/18:3/20:3)	-3.51602	-2.13491	-7.36641	-6.68332	-4.52377	-5.45758	-1.95854	-2.78891	-5.44528	-4.19473	-3.23304	-3.9442	-4.74973	-1.69058	-2.00584	-1.52583	-3.48541	-4.38103
TG 51:1; [M+NH4]+; TG(16:0/16:1/19:0)	-4.42649	-4.06198	-5.57557	-5.54785	-5.26607	-4.47891	-3.72467	-4.27162	-4.88559	-4.66482	-3.88927	-5.65816	-7.21513	-4.34872	-3.69055	-3.05757	-4.28816	-4.52571
TG 52:6; [M+Na]+; TG(16:0/16:1/20:5)	-4.54361	-5.2187	-4.6479	-5.06902	-2.47728	-4.9492	-4.16352	-3.04185	-3.68239	-5.80235	-3.17775	-5.13216	-4.29987	-3.67637	-2.93807	-2.49001	-4.94642	-3.97971
N-(docosanoyl)-sphing-4-enine; [M+H]+; Cer(d18:1(4E)/22:0)	-7.3497	-6.29635	-8.7395	-7.40482	-6.73467	-7.12066	-6.60426	-7.24417	-7.20182	-6.81957	-6.45976	-7.39654	-7.14715	-6.39772	-6.15442	-5.73137	-6.44936	-6.75914
TG 52:0; [M+Na]+; TG(16:0/18:0/18:0)	-4.52402	-3.37448	-4.94121	-4.69488	-4.64421	-3.95673	-3.54765	-3.54039	-3.48457	-4.16114	-3.63132	-3.98775	-3.26044	-2.36167	-2.74072	-2.58634	-4.42478	-9.18497
TG 58:6; [M+Li]+; TG(18:3/20:0/20:3)	-6.65435	-5.56848	-6.74949	-7.09528	-5.84235	-6.78002	-9.01433	-6.03935	-10.5671	-7.27786	-10.0593	-9.3615	-10.264	-5.44705	-8.07716	-8.95617	-11.7546	-11.618
TG 54:3; [M+NH4]+; TG(16:1/18:0/20:2)	0.997296	1.24047	2.29356	2.13169	2.48862	2.31789	0.943607	2.32325	3.07191	0.165026	2.45605	1.33663	1.94869	0.94762	0.998712	2.1296	-0.0909302	0.767191
TG 56:3; [M+NH4]+; TG(18:0/18:2/20:1)	-1.76615	-1.3907	0.535667	-1.31628	0.067298	-0.379764	-0.996937	0.0921089	1.54301	-2.40941	0.3235	-2.02597	-0.968259	-0.637891	-0.720991	0.533776	-2.94839	-1.8227
TG 64:14; [M+Na]+; TG(20:4/22:4/22:6)	-9.22211	-6.03172	-8.64752	-8.98446	-9.12963	-9.32596	-5.67742	-7.05922	-8.34421	-9.32025	-7.92142	-8.7757	-10.1055	-6.94469	-5.91581	-5.34036	-9.46804	-8.81705
TG 54:5; [M+Li]+; TG(18:1/18:2/18:2)	-5.18789	-4.95897	-3.47886	-3.99662	-3.25261	-3.85848	-3.74245	-3.61895	-1.83718	-6.2977	-3.47006	-4.66964	-3.1487	-4.35564	-4.29002	-3.62868	-7.92313	-10.902
TG 54:5; [M+Na]+; TG(18:1/18:1/18:3)	-1.71595	-1.5065	-1.91112	-2.08938	-1.3593	-1.99106	-1.53074	-0.937755	-0.741643	-2.18926	-1.37223	-1.86471	-0.953256	-1.02343	-1.57772	-1.14244	-2.30933	-1.57387
TG 55:6; [M+NH4]+; TG(17:1/18:1/20:4)	-3.80002	-2.91307	-3.06596	-3.7147	-3.06066	-3.41951	-3.64567	-3.26646	-2.6469	-4.76882	-2.72036	-2.79545	-2.76657	-2.323	-4.27237	-3.04494	-3.03768	-10.9951
PE 15:0; [M+H]+; GPEtn(5:0/10:0)	-6.58845	-3.90345	-7.35807	-5.031	-5.21414	-4.79767	-5.48997	-6.50247	-2.52589	-4.63715	-4.59398	-1.86889	-2.95425	-2.25093	-4.9349	-3.72651	-6.437	-5.3637
TG 58:11; [M+NH4]+; TG(18:3/20:4/20:4)	-5.80146	-2.8082	-7.50216	-5.86294	-5.11926	-6.35613	-3.48635	-4.08788	-6.20265	-6.98021	-4.41159	-5.70305	-7.17273	-3.41001	-3.39361	-2.21252	-5.50577	-4.82378
TG 53:2; [M+NH4]+; TG(16:0/17:0/20:2)	-6.55141	-5.54017	-6.1325	-5.95424	-5.48592	-6.01328	-4.46562	-5.47334	-4.88452	-6.53842	-5.11739	-6.78707	-7.11285	-5.05691	-4.35021	-3.58068	-6.26362	-6.73997
TG 62:11; [M+Li]+; TG(20:3/20:4/22:4)	-6.19278	-5.11698	-7.52587	-8.7208	-5.72049	-7.39524	-4.25383	-4.77652	-6.4808	-6.91904	-5.31464	-7.01693	-8.56501	-4.84916	-4.98715	-4.25541	-6.34887	-7.08038
TG 55:6; [M+Li]+; TG(18:3/18:3/19:0)	-4.41973	-5.62175	-3.85657	-4.802	-3.16102	-5.62094	-4.57687	-3.93227	-3.27261	-5.97619	-3.88772	-5.42954	-4.80639	-5.54626	-4.84509	-4.80032	-2.9642	-1.46479
TG 63:12; [M+Na]+; TG(19:0/22:6/22:6)	-9.83036	-7.79792	-3.90314	-5.56011	-5.9746	-6.92027	-8.94295	-7.05146	-3.62619	-10.8624	-5.8284	-8.71439	-10.4216	-8.68478	-9.22396	-8.3056	-8.43543	-4.81032
SM 37:1; [M]+; SM(d15:1(4E)/22:0)	-9.22072	-6.93611	-6.03253	-6.3146	-8.56752	-6.52795	-8.20119	-8.76743	-5.30407	-6.58622	-7.16349	-4.78461	-6.30621	-6.82606	-7.14998	-8.4322	-6.93602	-6.09152
TG 57:8; [M+NH4]+; TG(17:1/20:3/20:4)	-3.57394	-3.4111	-4.25489	-4.66375	-6.63985	-4.21634	-3.145	-3.03566	-3.01835	-3.82342	-3.34284	-4.09161	-4.05504	-2.67343	-3.25359	-2.18656	-9.70833	-3.58169
PC 34:2; [M+Na]+; GPCho(16:1(7Z)/18:1(11E))	-6.66616	-7.54309	-3.25548	-6.1679	-9.41794	-10.2801	-6.13242	-9.0134	-7.25966	-10.4124	-10.9285	-9.86568	-8.63778	-9.29684	-10.2737	-8.98981	-10.8389	-11.3315
DG 39:3; [M+NH4]+; DG(18:3/21:0/0:0)	-7.55802	-5.31543	-11.2951	-13.439	-11.9931	-11.2313	-4.6665	-6.15488	-11.5024	-7.86304	-6.92088	-11.4686	-10.2151	-4.66309	-4.21737	-4.44268	-6.57083	-8.80225
TG 55:2; [M+Na]+; TG(18:1/18:1/19:0)	-3.39904	-1.74613	-5.58807	-5.22705	-2.88776	-3.63533	-1.26536	-2.04417	-2.95266	-3.55595	-2.4417	-3.71669	-3.87778	-0.807149	-0.603	0.325336	-3.83405	-9.88493
TG 56:8; [M+NH4]+; TG(16:0/20:4/20:4)	-2.4731	0.476548	-4.59306	-3.15383	-1.80209	-3.43451	-0.119068	-0.792094	-3.42307	-3.1071	-1.28818	-2.38731	-3.1774	0.160356	0.0295163	1.14553	-2.66645	-3.14419
TG 60:13; [M+Na]+; TG(20:4/20:4/20:5)	-9.07548	-5.68061	-7.94573	-9.67821	-9.65563	-9.62789	-7.25776	-7.86439	-8.99866	-9.9986	-8.66476	-10.6474	-11.6975	-7.57811	-7.473	-6.76061	-6.97451	-7.93249
TG 60:11; [M+Na]+; TG(18:2/20:3/22:6)	-5.95351	-3.40425	-9.62468	-10.4965	-6.83964	-9.41776	-3.58339	-4.6789	-9.97401	-7.79896	-5.54425	-7.0507	-8.64288	-4.07262	-3.792	-3.02231	-5.40756	-6.5822
TG 60:6; [M+NH4]+; TG(18:0/20:2/22:4)	-3.98403	-3.04753	-5.88674	-6.41778	-4.18908	-5.28247	-2.27003	-3.11073	-4.89006	-4.46533	-3.11736	-5.44358	-6.61235	-2.1053	-1.81215	-1.24574	-3.93818	-4.51867
TG 57:3; [M+NH4]+; TG(17:0/18:0/22:3)	-8.4676	-8.08513	-4.95754	-5.70093	-5.39064	-6.22232	-7.9794	-5.80872	-3.60948	-9.59452	-5.61443	-7.78018	-6.99219	-7.22433	-7.9187	-4.9723	-11.3403	-8.17187
DG 37:1; [M+NH4]+; DG(18:1/19:0/0:0)	-8.2198	-7.39922	-7.06615	-6.24737	-5.2801	-6.78825	-7.2377	-6.86464	-5.09902	-8.0483	-6.4781	-7.12266	-7.23231	-5.90289	-5.70424	-5.35475	-6.75847	-6.1611
DG 32:0; [M+NH4]+; DG(16:0/16:0/0:0)	-3.20144	-3.24996	-4.9234	-3.5702	-3.77004	-4.1169	-4.41238	-4.09671	-4.07087	-3.64392	-3.57582	-4.2147	-4.58562	-4.07219	-3.88896	-4.40883	-1.27814	-1.80085
TG 60:5; [M+NH4]+; TG(18:1/20:0/22:4)	-5.41958	-4.07399	-4.50925	-5.12785	-4.0916	-5.05952	-3.52566	-3.71594	-3.35886	-5.80449	-3.54494	-5.70371	-6.80747	-3.65638	-3.00669	-2.05538	-5.71773	-5.52871
TG 62:2; [M+NH4]+; TG(18:1/22:0/22:1)	-9.84168	-8.08161	-4.64599	-5.09938	-6.03759	-6.10505	-9.22164	-7.12113	-4.02602	-11.8937	-5.79907	-7.91103	-9.42012	-7.45984	-13.1268	-12.8105	-9.5204	-6.49257
SM 38:2; [M]+; SM(d14:1(4E)/24:1(15Z))	-2.12811	-1.96456	-3.79646	-2.63701	-1.43792	-1.96388	-3.04458	-1.43973	-1.16166	-2.80861	-1.32271	-1.83131	-0.640047	0.00610556	-0.367315	-0.0206303	-3.63589	-7.22347
TG 51:1; [M+NH4]+; TG(16:1/17:0/18:0)	-4.58937	-4.24586	-3.02671	-2.82266	-2.48779	-2.68388	-3.98498	-3.0719	-1.85962	-4.45428	-2.62634	-3.8495	-3.68471	-3.58446	-3.58105	-2.63782	-4.22437	-4.03188
TG 58:9; [M+Li]+; TG(18:0/18:3/22:6)	-3.85533	-3.68279	-3.66727	-5.20122	-3.30897	-4.42445	-2.44448	-2.84662	-2.54688	-4.3798	-2.9171	-3.72606	-2.81698	-1.81236	-2.31827	-2.44906	-5.11309	-4.28508
TG 60:0; [M+NH4]+; TG(16:0/22:0/22:0)	-13.3305	-9.23739	-8.45182	-8.48519	-8.53397	-8.68408	-9.95411	-9.67893	-7.72141	-15.5348	-9.09689	-12.059	-11.19	-8.45506	-12.6327	-8.90803	-12.7905	-13.1883
TG 44:1; [M+NH4]+; TG(12:0/16:1/16:0)	-4.30856	-4.52517	-2.88829	-2.60344	-1.47166	-2.51399	-4.31531	-2.86928	-1.65915	-4.20698	-2.30805	-3.6181	-4.35366	-3.48891	-3.29219	-2.07018	-5.48791	-4.26701
TG 48:2; [M+Na]+; TG(16:0/16:1/16:1)	-5.05085	-5.50301	-4.54501	-4.31927	-3.39674	-3.4485	-5.09866	-3.64237	-2.71689	-5.16442	-3.3526	-3.22034	-2.7262	-3.78222	-4.29645	-3.30643	-7.06239	-5.33442
SM 32:1; [M]+; SM(d14:1(4E)/18:0)	-10.3617	-8.35287	-9.08658	-10.5427	-8.79807	-9.39414	-8.08297	-7.6959	-11.1343	-9.19834	-7.718	-10.2697	-8.19814	-8.95814	-8.59748	-7.86491	-6.0511	-6.74189
TG 52:0; [M+NH4]+; TG(16:0/16:0/20:0)	-2.90546	-0.52269	-1.7977	-1.74304	-1.32703	-1.89477	-1.36733	-1.99336	-1.0577	-2.83874	-1.31336	-2.03533	-2.2221	-2.06879	-1.71033	-0.960669	-2.97217	-2.67952
PC 36:1; [M+Na]+; GPCho(15:1(9Z)/21:0)	-6.27452	-4.01844	-4.8192	-3.52022	-5.25792	-5.40612	-4.73947	-6.08552	-3.87369	-4.86705	-4.41913	-4.3368	-4.41144	-4.39795	-5.05649	-4.10374	-5.9381	-5.45442
TG 52:6; [M+Na]+; TG(16:0/18:3/18:3)	-4.4415	-5.5607	-4.36931	-5.15602	-2.39028	-5.0707	-4.07842	-3.1639	-3.42666	-5.72327	-3.08397	-5.13346	-4.63704	-4.04777	-3.31092	-2.88631	-4.6646	-3.49122
TG 53:0; [M+NH4]+; TG(17:0/18:0/18:0)	-6.01889	-3.84478	-4.13191	-5.55053	-4.5451	-4.78944	-4.00705	-4.83557	-4.30678	-5.0179	-5.25686	-4.26001	-4.21873	-4.44319	-4.95234	-4.50402	-6.30902	-6.38579
TG 58:2; [M+NH4]+; TG(18:0/20:0/20:2)	-5.55202	-3.7828	-1.49744	-1.86822	-2.32826	-2.74508	-4.97603	-3.19933	-0.316098	-6.56496	-2.14507	-4.3437	-3.6946	-3.94737	-5.36612	-3.09666	-6.04822	-4.08966
PC 37:3; [M+H]+; GPCho(17:0/20:3(5Z,8Z,11Z))	-7.28347	-7.45696	-6.02038	-7.3503	-7.36866	-6.93768	-6.70625	-6.35188	-6.61204	-7.28551	-7.14546	-7.32955	-6.03191	-6.73369	-7.12155	-6.65133	-7.77246	-10.0272
TG 52:5; [M+Na]+; TG(16:0/16:0/20:5)	-2.7769	-3.16691	-2.47022	-2.83984	-1.50846	-2.52401	-2.74516	-1.5693	-1.731	-3.86914	-1.52791	-2.89379	-1.82315	-2.42519	-2.24521	-1.44082	-3.91279	-2.5486
TG 58:8; [M+NH4]+; TG(16:1/20:3/22:4)	-2.0915	0.19067	-4.62986	-5.88162	-2.23671	-3.92517	0.104638	-0.880753	-4.77718	-2.64269	-1.42895	-2.72196	-3.83024	0.127627	0.220988	0.976992	-2.19578	-3.16355
SM 42:0; [M+Na]+; SM(d16:0/26:0)	-8.32803	-4.28486	-4.30896	-5.11134	-7.08708	-6.29458	-5.55055	-7.28551	-3.27192	-6.1182	-6.54387	-5.75289	-4.47911	-4.94899	-6.10035	-4.08778	-9.94377	-8.60294
TG 62:12; [M+Na]+; TG(20:4/20:4/22:4)	-6.67081	-3.94456	-9.69401	-10.579	-8.28641	-10.4688	-4.06706	-5.70555	-10.6528	-10.4413	-6.57714	-8.42017	-10.1268	-4.86196	-4.78837	-4.04965	-6.49904	-7.05898
TG 58:10; [M+Li]+; TG(18:1/20:4/20:5)	-2.73598	-3.39614	-3.61355	-4.10974	-3.70921	-3.34089	-2.26028	-1.85977	-2.49585	-3.39252	-2.71432	-3.20493	-3.20394	-1.24742	-1.74755	-1.17953	-3.11863	-3.40108
TG 55:1; [M+Na]+; TG(18:0/18:1/19:0)	-10.173	-8.01883	-2.3013	-3.69992	-4.36938	-3.86609	-8.80359	-4.78465	-2.43418	-3.81446	-5.1136	-6.44819	-9.59023	-4.4068	-8.79019	-3.14875	-7.19674	-4.46706
PC 39:5; [M+H]+; GPCho(17:1(9Z)/22:4(7Z,10Z,13Z,16Z))	-4.02961	-3.63129	-6.30322	-5.32753	-3.27447	-5.1543	-4.01605	-3.65711	-4.59035	-4.16332	-2.70703	-4.58156	-5.01233	-2.84976	-3.07247	-2.21577	-2.62031	-2.60576
TG 60:12; [M+Na]+; TG(18:3/20:3/22:6)	-8.68762	-4.45319	-9.81304	-9.01997	-7.80323	-9.44229	-4.43814	-5.34036	-9.12866	-9.10255	-6.99676	-8.54518	-9.13274	-4.64539	-4.7714	-3.33478	-7.23391	-7.46617
SM 44:2; [M]+; SM(d18:1(4E)/26:1(17Z))	-7.58184	-3.78331	-4.54984	-4.73454	-5.96045	-4.78257	-5.74284	-7.78709	-3.14595	-5.29205	-5.80699	-3.24374	-4.90011	-3.67918	-6.62043	-5.17545	-8.26381	-6.24554
DG 32:3; [M+NH4]+; DG(14:1/18:2/0:0)	-6.08395	-7.69013	-5.32811	-6.38934	-5.87597	-7.39182	-7.12153	-6.74546	-6.67533	-5.76539	-7.19387	-8.30553	-7.99111	-8.37468	-6.40068	-6.64165	-7.35725	-8.17268
TG 58:8; [M+Li]+; TG(18:0/20:4/20:4)	-4.07213	-3.90853	-4.10729	-4.24326	-2.82526	-3.91958	-3.89996	-3.85617	-2.45705	-4.75297	-3.22925	-4.80205	-4.64368	-4.56647	-3.46441	-3.41443	-4.16591	-4.45217
SM 40:1; [M]+; SM(d14:0/26:1(17Z))	-3.95302	-1.57765	-7.37889	-7.71369	-3.50168	-7.85615	-4.0807	-4.62916	-2.06082	-5.77959	-4.18501	-1.32899	-1.46167	-2.07452	-4.8267	-4.29472	-3.77928	-4.59519
TG 55:6; [M+NH4]+; TG(17:1/18:2/20:3)	-4.90968	-4.1736	-5.97892	-3.43644	-4.63384	-3.11586	-4.03148	-4.25999	-4.46158	-3.72857	-2.50194	-5.20926	-4.34373	-3.64553	-3.10904	-1.70538	-3.38766	-3.97755
TG 49:2; [M+NH4]+; TG(16:0/16:0/17:2)	-4.96381	-4.55606	-4.33362	-4.52265	-3.73089	-4.01421	-4.65519	-3.65552	-3.57898	-5.05545	-3.70057	-4.03169	-4.1339	-4.33498	-4.72888	-3.47205	-5.02779	-5.37762
PC 32:2; [M+Na]+; GPCho(14:0/18:2(2E,4E))	-4.91229	-4.55199	-5.96992	-5.03958	-4.34827	-4.61014	-5.57443	-3.9588	-5.27131	-3.55747	-4.13709	-5.02484	-4.63979	-3.75795	-3.16291	-1.94768	-5.48618	-4.55842
PE 35:2; [M+H]+; GPEtn(9:0/26:2(5E,9Z))	-4.84474	-4.23403	-5.54872	-5.70248	-5.06472	-6.43511	-5.43337	-5.14335	-5.22699	-4.98124	-4.52575	-4.74144	-5.12826	-5.01465	-5.16914	-4.86371	-2.71871	-2.47321
DG 30:1; [M+NH4]+; DG(12:0/18:1/0:0)	-6.53459	-7.1737	-6.2936	-5.35467	-6.1403	-5.96226	-7.22306	-6.35914	-6.45269	-5.78744	-6.48869	-8.85678	-9.49343	-8.24315	-5.93605	-5.53244	-7.28618	-7.95383
TG 56:1; [M+Na]+; TG(18:0/18:1/20:0)	-5.72626	-4.60323	-5.50754	-6.08227	-4.72325	-6.07245	-4.44405	-4.70663	-4.35966	-6.03614	-4.80214	-5.65661	-6.24938	-4.88646	-4.65024	-3.57999	-8.2804	-6.641
PC 37:1; [M+H]+; GPCho(17:0/20:1(11E))	-5.59222	-4.58131	-6.7333	-6.97673	-4.94725	-6.33624	-5.61862	-5.36737	-4.52622	-5.35619	-4.0752	-3.48124	-2.99077	-2.60525	-4.70066	-3.14463	-5.38971	-8.58654
SM 45:2; [M]+; SM(d19:1(4E)/26:1(17Z))	-3.26662	-0.751106	-7.03316	-5.85084	-2.87097	-6.46705	-3.22395	-3.28246	-2.03922	-3.93285	-2.08486	-0.688917	-1.18015	-0.989416	-2.43029	-2.44598	-8.99158	-11.4637
TG 60:4; [M+Na]+; TG(18:0/20:1/22:3)	-6.66687	-5.47455	-6.8871	-7.13535	-5.29238	-7.31598	-5.36581	-5.0131	-5.05584	-9.65215	-4.85022	-7.5875	-7.15138	-9.55441	-13.137	-4.30369	-12.5256	-11.7976
TG 62:11; [M+NH4]+; TG(18:1/22:4/22:6)	-5.24487	-3.10161	-9.91733	-10.215	-5.03468	-8.38538	-2.88892	-3.61995	-10.4492	-6.54085	-4.48636	-6.22259	-7.75202	-2.63579	-2.47031	-1.83379	-10.3382	-6.10553
PC 37:5; [M+H]+; GPCho(15:1(9Z)/22:4(7Z,10Z,13Z,16Z))	-1.84871	-1.45999	-3.7953	-3.84415	-1.60795	-3.36291	-1.90552	-1.5756	-2.04342	-1.96171	-1.31168	-1.58633	-1.37935	-0.736575	-0.63415	-0.188423	-1.49225	-0.79884
PE 31:0; [M+H]+; GPEtn(5:0/26:0)	-8.19329	-8.10167	-5.48439	-6.23896	-7.26783	-7.2469	-7.8898	-8.50153	-7.54091	-7.41068	-7.75072	-9.18182	-10.1055	-8.4286	-7.29478	-7.58414	-6.17467	-6.72614
PE 30:1; [M+H]+; GPEtn(4:0/26:1(5Z))	-7.03544	-6.77689	-7.76782	-7.31606	-6.22399	-8.29122	-8.04447	-6.9489	-7.35254	-6.59026	-6.35839	-9.05357	-10.4873	-6.56707	-5.43668	-5.0609	-7.00622	-7.74978
PC 39:4; [M+Na]+; GPCho(17:2(9Z,12Z)/22:2(13Z,16Z))	-4.22025	-4.07414	-3.26278	-4.37036	-4.58951	-4.20531	-4.15426	-4.53684	-2.54693	-4.1782	-4.85089	-4.46672	-3.1553	-4.30341	-4.16118	-3.34268	-5.23984	-9.6033
PE 17:0; [M+H]+; GPEtn(7:0/10:0)	-3.86565	-0.719301	-5.48232	-3.06444	-1.9112	-2.20906	-2.78199	-3.4658	-0.75543	-1.88339	-1.41528	0.431012	-0.792964	0.266894	-1.58228	-1.02079	-2.7859	-2.52228
PE 36:5; [M+H]+; GPEtn(14:0/22:5(4Z,7Z,10Z,13Z,16Z))	-4.49478	-1.83742	-7.23964	-5.58965	-4.44947	-7.72142	-4.36775	-4.62057	-2.25954	-6.66348	-3.87994	-2.02558	-1.38791	-1.74398	-6.15321	-2.66653	-9.36608	-6.88939
PC 38:6; [M+Na]+; GPCho(16:1(7Z)/22:5(4Z,7Z,10Z,13Z,16Z))	-5.75392	-5.01907	-6.13072	-8.35882	-10.3004	-8.40271	-5.34725	-5.98323	-5.22447	-7.14637	-7.62211	-6.04193	-4.38535	-6.66976	-6.97303	-9.00501	-9.89186	-9.0252
DG 36:4; [M+NH4]+; DG(18:2/18:2/0:0)	-3.08452	-1.94307	-1.06782	-1.83156	-2.86619	-3.29435	-3.30738	-3.26064	-1.68835	-2.9351	-2.64264	-4.09235	-4.03508	-4.17641	-3.7394	-3.55735	-0.771366	-0.478194
TG 60:7; [M+NH4]+; TG(20:2/20:2/20:3)	-7.60832	-6.62058	-5.49898	-6.3352	-6.46473	-5.29452	-5.95973	-5.87781	-5.94985	-6.16639	-6.11307	-6.83812	-10.0799	-10.5261	-6.19188	-8.63239	-11.3139	-7.57625
DG 42:7; [M+Li]+; DG(20:3/22:4/0:0)	-3.25706	-2.78103	-6.95282	-3.90534	-3.33487	-4.74255	-3.63527	-3.91518	-3.65246	-3.56058	-3.38018	-3.40941	-3.47831	-3.76379	-3.77908	-3.80174	-1.49698	-1.33261
MGDG 21:1; [M+NH4-CO]+; MGDG(5:0/16:1(7Z))	-8.95461	-9.91155	-10.6347	-11.0683	-9.86317	-9.97544	-9.64237	-9.39526	-9.59772	-9.94769	-9.41203	-10.1796	-8.77936	-8.93136	-9.69627	-9.17518	-7.9151	-7.07592
TG 54:3; [M+NH4]+; TG(16:0/18:1/20:2)	-0.00184352	0.272738	1.45081	0.459819	0.979141	0.369231	-0.741052	-0.118043	1.13091	-0.635536	1.32462	-0.0706727	-0.458797	-1.03525	-1.40391	-0.495204	1.23945	2.58924
TG 56:9; [M+Li]+; TG(18:1/18:3/20:5)	-2.3049	-2.13524	-2.67752	-2.74167	-2.02426	-2.03962	-2.25984	-1.09952	-1.00754	-2.40822	-1.32716	-1.6579	-0.996461	-1.46518	-1.49031	-0.581617	-3.43302	-2.29946
TG 58:7; [M+Li]+; TG(16:0/20:3/22:4)	-5.63822	-4.66231	-4.90828	-6.09775	-6.23316	-5.66676	-20.2103	-4.70748	-4.20125	-6.71652	-4.64896	-5.77103	-5.885	-6.24	-4.79583	-5.74686	-5.20114	-4.65724
DG 42:0; [M+NH4]+; DG(16:0/26:0/0:0)	-7.85613	-11.6607	-3.54003	-3.54318	-6.69035	-4.47237	-8.56647	-8.09425	-4.3266	-5.2852	-8.02733	-9.05019	-9.94788	-9.34316	-8.91403	-9.8138	-9.53146	-9.75873
PC 35:5; [M+H]+; GPCho(13:0/22:5(4Z,7Z,10Z,13Z,16Z))	-0.966757	0.526851	-4.31311	-3.47621	-1.04746	-3.35576	-0.652488	-1.05974	0.368145	-1.69087	-0.751037	0.612367	1.62663	1.21607	-0.368811	1.01985	-1.60424	-0.421668
DG 42:4; [M+NH4]+; DG(18:0/24:4/0:0)	-7.98487	-5.51083	-10.3613	-9.43263	-6.99168	-9.08821	-6.24445	-6.02843	-9.8912	-7.20869	-6.4145	-7.86479	-8.97441	-8.15066	-6.115	-5.48095	-7.58107	-10.7826
TG 62:9; [M+Li]+; TG(20:4/20:5/22:0)	-7.40528	-5.86851	-5.49454	-6.51037	-5.20595	-6.43098	-7.58119	-5.16947	-4.09439	-10.2743	-4.74863	-7.4433	-7.8371	-5.92992	-8.58609	-6.65377	-9.22763	-13.4269
N-(tetradecanoyl)-sphing-4-enine; [M+H]+; Cer(d18:1(4E)/14:0)	-5.11682	-6.14212	-4.97322	-5.03898	-4.9786	-5.02814	-4.0898	-4.62014	-11.0134	-4.78164	-4.4272	-7.54852	-6.2868	-5.13517	-3.53319	-3.82812	-12.2281	-5.78074
TG 59:9; [M+Li]+; TG(19:0/20:4/20:5)	-3.46763	-1.339	-6.79828	-6.96174	-3.56135	-4.57767	-1.11952	-2.14807	-6.02366	-4.07804	-2.77615	-4.11309	-4.98314	-0.971321	-0.859984	0.0819722	-8.40675	-11.128
PC 42:5; [M+Na]+; GPCho(20:4(5E,8E,11E,14E)/22:1(13Z))	-8.26336	-7.43172	-10.1817	-7.46938	-8.0344	-7.18277	-7.88839	-7.45526	-7.65284	-7.35051	-6.91225	-7.53143	-5.51586	-7.21974	-6.09646	-6.43719	-11.4776	-8.5311
TG 58:11; [M+Li]+; TG(16:0/20:5/22:6)	-5.31091	-3.45217	-6.94858	-7.26993	-5.57363	-5.92277	-3.49868	-4.45382	-9.05921	-5.43758	-4.68645	-5.42203	-5.10119	-2.59757	-3.21982	-2.25059	-5.35335	-7.49887
TG 55:2; [M+Na]+; TG(18:0/18:2/19:0)	-6.98282	-5.65439	-4.98285	-5.39436	-4.3356	-5.03137	-6.76803	-4.843	-3.54319	-7.75156	-4.05112	-6.11548	-5.50857	-6.08204	-7.32524	-4.71888	-6.86926	-5.16205
TG 64:13; [M+Na]+; TG(20:4/22:3/22:6)	-8.18673	-6.3312	-10.908	-13.5582	-10.0709	-10.475	-6.19953	-8.28779	-11.9578	-10.845	-8.63499	-11.123	-19.3699	-8.43172	-6.69238	-7.12422	-11.5705	-10.7288
TG 51:3; [M+Na]+; TG(17:0/17:1/17:2)	-3.78195	-2.51124	-3.84451	-4.30722	-1.8963	-4.27337	-3.03458	-2.49739	-2.86425	-4.40912	-2.49162	-4.85364	-5.17727	-2.80046	-2.42102	-1.57282	-3.27103	-3.34823
PE 17:0; [M+H]+; GPEtn(4:0/13:0)	-3.83116	-0.704272	-5.48676	-3.03446	-1.89283	-2.20166	-2.79179	-3.45498	-0.796022	-1.87488	-1.42408	0.38436	-0.814908	0.25609	-1.60488	-1.07713	-2.70167	-2.42142
PC 30:1; [M+H]+; GPCho(14:1(9Z)/16:0)	-4.58405	-4.72947	-0.84457	-0.915909	-1.09813	-3.23126	-4.43672	-2.96164	0.35116	-5.10816	-2.15473	-4.49225	-3.17908	-4.93712	-4.03581	-3.03738	-4.51055	-2.73446
PE 31:0; [M+H]+; GPEtn(6:0/25:0)	-7.02775	-7.38487	-4.84205	-5.67725	-6.7986	-6.38598	-6.58256	-6.94864	-7.24125	-6.63285	-6.89343	-7.57918	-8.03344	-6.61652	-5.99213	-5.83434	-7.24142	-7.68415
TG 62:11; [M+Na]+; TG(18:1/22:4/22:6)	-6.44632	-5.03052	-13.3064	-12.8184	-7.63214	-11.0192	-4.19419	-5.51176	-12.1654	-8.17494	-6.39664	-8.49599	-9.97548	-4.21461	-9.83254	-4.04246	-13.9314	-9.68473
SM 36:0; [M]+; SM(d14:0/22:0)	2.65234	2.99625	2.91215	2.55273	2.67345	2.49236	2.7025	2.53849	3.15506	2.55757	2.39187	3.16638	3.10773	2.50655	2.00975	1.727	2.48374	2.48923
PC 36:4; [M+Na]+; GPCho(12:0/24:4(5Z,8Z,11Z,14Z))	-1.74999	-0.265954	-5.46434	-4.02599	-1.37902	-3.83285	-2.89155	-1.9966	0.156532	-2.23444	-0.873331	0.616093	0.513116	0.492345	-0.773304	-0.54701	-1.25868	-9.16807
TG 56:1; [M+NH4]+; TG(16:1/18:0/22:0)	-5.5686	-3.84728	-1.92117	-2.1654	-1.71738	-2.84914	-4.61215	-3.78109	-1.60706	-6.1896	-2.5299	-4.178	-4.5435	-4.23723	-13.4692	-3.31705	-5.28006	-13.902
PC 38:5; [M+H]+; GPCho(18:1(11E)/20:4(5Z,8Z,11Z,14Z))	0.902662	1.73656	-0.928647	-0.531577	1.11269	0.156804	1.00956	1.14254	1.76256	0.840915	1.62325	2.04249	2.48412	2.46169	1.94023	2.07692	-0.162118	-0.0230005
PC 31:0; [M+Na]+; GPCho(5:0/26:0)	-3.36574	-2.97247	-5.24639	-3.57593	-4.05398	-3.45567	-2.6462	-2.8661	-3.29481	-3.39813	-3.31403	-3.29935	-2.16856	-1.88573	-3.27662	-1.79617	-7.97878	-8.21714
PE 15:0; [M+H]+; GPEtn(3:0/12:0)	-6.31159	-3.70896	-7.02304	-4.80165	-6.00722	-4.57669	-5.26268	-6.24693	-2.60567	-4.39727	-4.42589	-2.4453	-2.92031	-2.23722	-5.06578	-3.89571	-5.71636	-4.79289
PC 34:5; [M+H]+; GPCho(16:1(7Z)/18:4(6Z,9Z,12Z,15Z))	-4.43781	-4.46124	-5.56508	-4.08891	-4.42756	-4.39334	-5.54649	-4.18903	-5.10081	-4.44281	-3.73499	-10.2447	-4.75627	-3.92548	-3.46445	-3.13293	-4.72719	-4.96262
PC 16:0; [M+H]+; GPCho(6:0/10:0)	-2.24835	-0.605789	-2.40121	-1.90664	-1.78902	-1.19458	-0.572365	-0.612351	-1.12163	-0.759715	-0.591677	-0.66484	-0.870735	-0.124934	-0.4169	0.169337	-1.74456	-1.48656
plasmenyl-PE 38:5; [M+H]+; PE(P-16:0/22:5(4Z,7Z,10Z,13Z,16Z))	-0.449128	-0.317624	-5.74833	-3.15826	-0.7069	-3.59864	-0.4761	-0.463371	-0.946919	-1.58369	-0.37045	-0.499259	0.291583	0.161627	-0.0199378	-0.0913705	-1.37135	-1.3506
TG 58:10; [M+Li]+; TG(16:0/20:5/22:5)	-3.21353	-2.04955	0.0108429	-0.239738	-0.591006	-1.11306	-2.72097	-1.431	0.865918	-3.81706	-0.3413	-2.41916	-1.76395	-1.91063	-2.64555	-0.965694	-3.35972	-2.12301
TG 50:1; [M+Na]+; TG(16:0/16:1/18:0)	-3.20262	-3.30623	-3.05306	-3.48007	-2.39576	-2.62888	-2.99779	-2.11706	-1.92497	-3.93939	-2.7442	-2.49857	-2.3125	-1.99283	-2.70777	-1.54988	-4.35315	-4.35723
TG 50:2; [M+NH4]+; TG(16:0/17:1/17:1)	-4.7229	-3.96404	-4.74737	-4.23325	-3.72465	-3.8581	-3.44452	-3.46514	-3.20361	-4.83529	-3.40874	-3.2259	-1.80848	-2.23759	-2.67751	-1.13548	-10.9689	-11.3098
TG 54:9; [M+Li]+; TG(16:1/18:3/20:5)	-2.53563	-2.63124	-7.98712	-1.97901	-2.48591	-2.05306	-2.19294	-1.83582	-6.71957	-3.23463	-2.03936	-1.16386	-0.351024	-1.37116	-2.44989	-1.36132	-4.00808	-9.9487
PA 43:0; [M+Na2-H]+; GPA(19:0/24:0)	-9.10202	-8.41316	-7.92438	-7.85534	-7.73102	-8.25686	-8.94471	-7.78204	-6.58594	-9.28326	-7.70041	-7.18108	-7.94788	-8.05215	-7.90638	-6.95409	-9.00977	-7.29168
TG 58:4; [M+NH4]+; TG(18:1/18:3/22:0)	-3.15812	-2.111	-1.07599	-2.3814	-1.51817	-2.29258	-2.32637	-1.47053	-0.0717941	-3.58762	-1.45608	-3.62424	-3.26738	-1.7744	-2.24585	-0.601603	-3.64993	-2.77458
PE 15:0; [M+H]+; GPEtn(2:0/13:0)	-6.40889	-3.71926	-7.08698	-4.83375	-5.02022	-4.56328	-5.13084	-6.21384	-3.38213	-4.41462	-4.44802	-1.73728	-2.91039	-2.18311	-4.94222	-3.74821	-5.93004	-4.93829
PE 36:1; [M+H]+; GPEtn(18:0/18:1(11E))	-0.790274	0.107274	-4.18786	-1.05382	0.117878	-1.15492	-1.03054	-0.51888	-0.184344	-0.335408	0.560354	-0.0720306	-0.32507	0.731584	1.0963	1.33838	-0.784559	-0.718868
PE 36:6; [M+H]+; GPEtn(14:0/22:6(4Z,7Z,10Z,13Z,16Z,19Z))	-7.0391	-6.29856	-10.0391	-9.63207	-6.74218	-9.09177	-7.95146	-6.45462	-5.85584	-7.02908	-6.07406	-5.66857	-5.50421	-4.72413	-5.45112	-5.01851	-7.15846	-6.58944
TG 60:11; [M+NH4]+; TG(20:3/20:4/20:4)	-4.50046	-1.27823	-7.67942	-7.94205	-4.4825	-7.05561	-1.76466	-2.8475	-7.82697	-5.72151	-10.8347	-4.64428	-9.0514	-1.91375	-1.89752	-1.11752	-9.51519	-5.06361
PC 38:3; [M+H]+; GPCho(18:3(6Z,9Z,12Z)/20:0)	-11.27	-7.81413	-2.92287	-2.56044	-6.22423	-1.80171	-8.80465	-8.48053	-0.769829	-2.70873	-6.26091	-0.230969	-1.77096	-2.53885	-6.86131	-6.44074	-10.2366	-4.75889
PE 36:2; [M+Na]+; GPEtn(18:0/18:2(2E,4E))	-7.87835	-6.35154	-11.7753	-9.32081	-7.87044	-9.84693	-7.60762	-7.33194	-6.35295	-8.125	-7.57017	-5.58836	-5.10075	-5.64489	-7.15693	-5.84425	-8.09224	-7.41895
DG 38:2; [M+NH4]+; DG(18:1/20:1/0:0)	-4.87583	-3.5555	-5.99333	-4.53904	-4.10893	-4.99484	-4.01682	-4.34042	-4.31447	-4.52299	-3.44308	-5.3868	-4.51673	-2.8952	-3.21882	-2.07005	-5.47708	-5.01152
TG 58:9; [M+Na]+; TG(16:0/20:3/22:6)	-5.04093	-3.03113	-9.44608	-9.31789	-5.59367	-12.4433	-2.92521	-3.71586	-10.8163	-7.15264	-13.6873	-5.30705	-6.18786	-2.53682	-2.58205	-1.91652	-8.99964	-9.73927
DG 36:2; [M+NH4]+; DG(16:0/20:2/0:0)	-2.51765	-1.10986	-2.15091	-1.5885	-2.35412	-2.55114	-2.79462	-2.60736	-1.12153	-2.73809	-1.97977	-2.42961	-3.3195	-2.8767	-3.30726	-3.08407	-0.64025	0.0300189
SM 43:5; [M]+; SM(d19:1(4E)/24:4(5Z,8Z,11Z,14Z))	-4.04027	-2.8002	-4.63906	-5.38326	-4.39726	-3.9117	-3.51541	-3.7903	-2.42183	-4.31472	-4.15094	-1.97478	-0.432716	-1.00747	-3.60656	-1.83339	-9.17833	-4.81077
TG 54:4; [M+NH4]+; TG(16:1/18:2/20:1)	-1.5208	-1.26856	-0.981617	-2.23581	-1.96454	-2.36096	-2.50645	-1.91212	-1.02548	-2.01109	-1.66911	-2.74863	-2.90008	-2.99906	-3.11812	-3.09709	1.51848	2.04122
TG 51:1; [M+Li]+; TG(16:0/16:1/19:0)	-4.99195	-2.66804	-10.2811	-11.2252	-6.0698	-9.20326	-3.99288	-6.57592	-5.24149	-12.1069	-4.84169	-3.01654	-2.51749	-2.00756	-5.63605	-9.59956	-12.0772	-4.62796
TG 57:4; [M+NH4]+; TG(16:0/19:0/22:4)	-7.12808	-5.57486	-4.33825	-5.46185	-4.51957	-5.6579	-5.52371	-4.15829	-2.97224	-7.69424	-4.33648	-6.62441	-5.53706	-4.60651	-4.80857	-3.6617	-6.4642	-5.95646
DG 44:9; [M+NH4]+; DG(22:4/22:5/0:0)	-1.42659	-0.974743	-0.920672	-1.2106	-0.793001	-0.726135	-0.271993	-0.515715	-0.0290997	-1.10782	-0.801199	-0.213408	0.40398	0.459825	-0.16551	0.684971	-2.7683	-2.71853
TG 53:3; [M+NH4]+; TG(16:0/17:1/20:2)	-5.00354	-4.62063	-5.5053	-5.72536	-4.9401	-11.8842	-3.97242	-4.53392	-10.444	-4.92987	-4.36151	-6.31586	-7.841	-4.55016	-3.58459	-11.0576	-4.97347	-9.02618
TG 60:2; [M+NH4]+; TG(20:0/20:1/20:1)	-7.2579	-5.92345	-8.07789	-9.13399	-6.41644	-7.69576	-4.97666	-5.24891	-6.70234	-8.04906	-6.02892	-8.7858	-8.25881	-4.46823	-4.60839	-3.98082	-12.1258	-11.4191
PC 31:0; [M+Na]+; GPCho(9:0/22:0)	-3.7504	-2.88454	-4.36558	-4.22606	-3.4725	-4.1248	-2.29304	-2.86437	-2.85884	-3.79441	-3.14937	-2.73886	-1.62695	-1.8818	-2.44945	-1.6074	-10.6571	-4.11077
PE 33:1; [M+H]+; GPEtn(9:0/24:1(15Z))	-2.67773	-1.06976	-2.38991	-2.59769	-1.96708	-1.65708	-1.22507	-2.00817	-0.638547	-2.33468	-1.82669	-0.489444	0.15021	0.499314	-1.55638	0.281268	-4.99969	-9.42493
PC 32:3; [M+H]+; GPCho(14:0/18:3(6Z,9Z,12Z))	-3.07489	-3.64895	-3.90989	-3.76517	-3.86418	-3.37216	-1.40393	-2.90851	-4.3267	-4.13423	-4.34923	-5.18025	-3.92568	-3.67189	-4.14011	-3.61629	-5.95425	-6.58383
PE 36:4; [M+H]+; GPEtn(16:0/20:4(5E,8E,11E,14E))	-1.06291	1.00724	-5.69174	-2.84795	-0.923331	-2.81836	-0.865532	-1.26173	1.24538	-1.47085	-0.865363	1.28917	2.3735	2.00256	-0.413551	0.904196	-2.81928	-1.66565
PE 17:1; [M+H]+; GPEtn(3:0/14:1(9Z))	-5.53302	-3.35317	-6.89586	-3.91318	-4.52649	-4.11154	-5.42661	-5.52878	-2.07605	-4.02871	-3.92014	-1.56891	-2.40842	-1.95692	-3.98217	-3.17152	-5.539	-4.7844
PC 37:2; [M+H]+; GPCho(15:1(9Z)/22:1(13Z))	-7.52188	-6.80758	-13.1765	-7.20922	-6.41201	-7.9305	-9.29444	-7.23739	-6.05696	-10.6429	-6.70587	-5.01726	-5.70661	-5.86925	-5.59424	-5.27015	-7.09785	-8.91192
TG 54:6; [M+NH4]+; TG(16:1/18:2/20:3)	1.31704	1.82367	2.48634	2.0042	2.7112	1.9391	1.15415	2.4625	3.33681	-0.0683929	2.47688	0.826397	2.05692	1.24226	1.08648	1.88209	0.133025	0.848517
PE 15:0; [M+H]+; GPEtn(4:0/11:0)	-6.37806	-3.71775	-7.06386	-4.82681	-5.01621	-4.55364	-5.12066	-6.22082	-3.39155	-4.40193	-4.44323	-1.73628	-2.90987	-2.19261	-4.96776	-3.76121	-5.88335	-4.86931
PE 40:3; [M+H]+; GPEtn(18:1(11E)/22:2(13Z,16Z))	-4.63426	-4.06475	-4.90164	-4.49443	-2.87214	-5.00389	-4.00319	-2.52891	-3.78216	-3.7377	-2.6709	-3.92063	-19.3699	-2.28709	-2.15277	-1.91195	-3.30225	-2.47381
PE 38:5; [M+H]+; GPEtn(18:1(11E)/20:4(5E,8E,11E,14E))	-0.872977	0.788216	-4.81397	-3.19372	-0.579805	-3.16853	-0.981374	-0.738934	1.08764	-1.59068	-0.350346	1.05911	2.28806	1.3964	-0.0828281	1.10651	-1.49392	-0.147499
TG 54:8; [M+NH4]+; TG(16:0/18:3/20:5)	-4.23299	-2.94085	-3.84263	-3.89832	-2.74591	-3.7674	-3.94158	-3.50903	-2.67374	-5.06891	-3.27067	-4.5641	-5.30959	-4.38063	-3.95908	-3.93522	-2.07974	-1.50427
TG 54:0; [M+Li]+; TG(17:0/18:0/19:0)	0.56134	1.01162	2.11301	1.59905	2.17861	1.04613	0.459441	1.6528	3.01139	-0.742737	2.15197	0.0707468	1.12217	0.415516	0.203618	1.05191	-0.43362	0.908416
TG 60:11; [M+Li]+; TG(18:2/20:5/22:4)	-4.38225	-4.0111	-5.5949	-6.60441	-5.67954	-6.0685	-2.40584	-3.26783	-4.47544	-4.68374	-3.83471	-5.29608	-5.616	-2.93378	-2.19943	-1.64658	-11.0057	-5.22586
TG 56:8; [M+NH4]+; TG(16:0/18:2/22:6)	-4.94657	-2.36457	-2.27733	-11.2089	-12.2258	-4.12103	-2.43017	-3.02111	-10.7611	-4.22471	-3.6455	-4.0968	-5.10697	-1.80784	-2.07656	-0.767383	-11.0286	-10.4037
PE 42:10; [M+H]+; GPEtn(20:4(5E,8E,11E,14E)/22:6(4Z,7Z,10Z,13Z,16Z,19Z))	-5.3091	-3.07987	-9.05016	-7.66887	-3.13672	-9.05542	-4.49946	-3.8848	-4.54492	-6.49314	-4.01255	-3.86136	-3.06777	-3.2067	-3.02512	-3.34835	-4.9177	-2.9201
PE 37:4; [M+H]+; GPEtn(17:0/20:4(5E,8E,11E,14E))	-0.869849	-0.435919	-4.20924	-1.80912	-0.0704682	-1.32977	-2.89223	-0.786449	-1.14182	-0.640578	0.199558	-1.37467	-1.74067	0.187956	0.872141	0.896403	-0.882277	-12.062
PE 32:2; [M+H]+; GPEtn(14:0/18:2(2E,4E))	-5.59502	-6.36539	-8.52876	-7.12869	-5.37507	-7.09435	-7.1174	-5.84049	-6.28996	-5.7039	-5.35384	-6.55931	-7.20787	-5.39056	-4.82647	-4.39479	-6.12739	-6.44196
PC 38:4; [M+H]+; GPCho(18:1(11E)/20:3(5Z,8Z,11Z))	1.25892	2.73083	0.306279	0.226343	1.26017	1.09801	2.40941	2.03501	2.80837	1.17063	1.906	2.95792	3.84089	3.59944	2.11568	3.11913	-0.89827	-0.567718
PE 21:4; [M+H]+; GPEtn(3:0/18:4(6Z,9Z,12Z,15Z))	-5.15119	-4.91035	-6.89223	-3.46503	-4.28115	-3.91964	-5.22048	-4.90328	-3.33499	-2.57613	-3.56105	-3.53056	-4.70644	-3.8829	-3.48174	-2.95641	-4.94151	-4.33178
TG 54:7; [M+Na]+; TG(18:1/18:3/18:3)	-3.5715	-4.65829	-3.45882	-3.94612	-1.50317	-4.12519	-3.04613	-1.84997	-2.05346	-5.01806	-2.04879	-4.32796	-2.87478	-3.107	-2.49027	-2.18875	-4.12851	-2.71548
PE 34:0; [M+Na]+; GPEtn(17:0/17:0)	-1.92107	-0.98819	-4.67147	-2.77482	-1.36119	-3.13754	-1.96486	-1.52743	-0.283583	-2.58039	-1.35964	-0.56147	0.491566	-0.0112918	-1.51518	-0.490193	-6.61881	-2.32208
PE 40:7; [M+H]+; GPEtn(20:3(5Z,8Z,11Z)/20:4(5E,8E,11E,14E))	-2.55441	-1.33015	-5.08747	-5.03513	-2.98346	-3.73407	-1.3324	-2.34651	-2.41999	-2.89788	-2.45614	-7.74417	-1.1705	-0.472815	-1.68867	-0.581203	-10.6622	-3.58779
PE 33:2; [M+H]+; GPEtn(15:0/18:2(2E,4E))	-3.94647	-4.40858	-6.07121	-3.8476	-3.12316	-3.08689	-6.20128	-3.8367	-4.36043	-3.11084	-2.71751	-4.13099	-6.57391	-3.22061	-1.69494	-1.73309	-3.872	-9.73364
PE 15:0; [M+H]+; GPEtn(6:0/9:0)	-6.55737	-3.80955	-7.29348	-4.95487	-5.10644	-4.72437	-5.45752	-6.40759	-3.38657	-4.60487	-4.55064	-1.81563	-2.92796	-2.21459	-4.89461	-3.67694	-6.33842	-5.23759
DG 38:1; [M+NH4]+; DG(18:0/20:1/0:0)	-6.09539	-5.28838	-8.83978	-6.92053	-6.2283	-7.19293	-5.85821	-5.51314	-6.35366	-6.56901	-4.98552	-5.71326	-5.67515	-3.93177	-4.63945	-4.32083	-5.84606	-5.2503
PE 35:2; [M+H]+; GPEtn(17:1(9Z)/18:1(11E))	0.0998598	0.328149	-2.48072	0.198371	0.934675	0.940753	-1.15598	0.809644	-0.0339836	0.438893	1.44696	-0.141211	-0.491845	1.6773	2.4472	3.00502	-0.919089	-4.18892
plasmenyl-PE 42:4; [M+H]+; PE(P-18:0/24:4(5Z,8Z,11Z,14Z))	-5.6859	-4.60073	-6.71352	-4.44382	-4.40663	-6.30751	-4.72679	-5.14346	-5.39057	-5.65004	-3.58764	-5.2467	-4.69957	-3.23245	-2.89583	-2.6582	-5.5729	-4.78193
TG 56:10; [M+NH4]+; TG(16:1/18:3/22:6)	-5.94405	-3.03242	-6.45783	-7.36579	-4.688	-8.4195	-4.36358	-4.34008	-11.3878	-7.08919	-3.93188	-10.9566	-6.3582	-4.03462	-3.58989	-2.62519	-10.3818	-9.28784
PE 34:4; [M+H]+; GPEtn(14:0/20:4(5E,8E,11E,14E))	-7.38638	-6.79479	-10.2811	-8.11055	-6.43581	-9.32038	-8.77361	-7.40759	-7.85209	-7.02606	-6.77081	-11.059	-9.38268	-7.29598	-6.74954	-6.90981	-5.0448	-4.91552
PC 39:0; [M+H]+; GPCho(15:0/24:0)	-10.2539	-8.24099	-10.9209	-12.0367	-11.4896	-12.2507	-9.03353	-10.479	-8.47336	-10.9599	-9.71591	-8.45154	-7.57269	-8.61493	-10.9523	-9.82725	-9.53146	-8.42558
PE 36:3; [M-H]-; GPEtn(18:1(11E)/18:2(2E,4E))	0.25096	0.393659	-2.55836	-1.31117	-0.197216	-1.69024	-1.84862	-1.17804	1.31196	-0.527018	0.513054	1.26815	0.864872	0.521296	-0.14552	0.133076	0.369678	1.26038
PE 38:2; [M-H]-; GPEtn(18:1(11E)/20:1(11E))	-1.52854	-1.81776	-3.31037	-2.1028	-1.80087	-3.11239	-3.47891	-2.956	-1.31255	-2.59912	-0.972771	-1.97303	-2.79564	-2.03206	-2.669	-1.71367	-1.08688	-0.689465
PC 40:6; [M-CH3]-; GPCho(18:0/22:6(4Z,7Z,10Z,13Z,16Z,19Z))	-2.11539	-2.22039	-1.4329	-1.3588	-3.05252	-2.45443	-4.08959	-4.446	-2.12082	-2.49061	-2.33441	-1.48857	-2.35547	-2.68587	-2.06582	-3.76046	-3.15895	-1.62691
PE 30:0; [M-H]-; GPEtn(14:0/16:0)	-4.0686	-5.59679	-6.88318	-6.24369	-5.16538	-6.51831	-6.32524	-6.29795	-7.38216	-4.68578	-4.33788	-7.61116	-7.73611	-6.0448	-3.8905	-4.75986	-3.92861	-4.73166
PE 40:8; [M-H]-; GPEtn(18:2(2E,4E)/22:6(4Z,7Z,10Z,13Z,16Z,19Z))	2.07009	3.15935	-3.20082	-2.48633	1.58779	-2.73641	0.69749	0.666838	3.15255	-0.10728	2.09251	3.33199	3.3904	3.48652	1.75973	2.30653	1.8487	3.41217
PS 40:4; [M-H]-; GPSer(18:0/22:4(7Z,10Z,13Z,16Z))	-1.9619	-2.81316	-5.98985	-4.99133	-2.30294	-4.22706	-4.61003	-3.78983	-3.99874	-3.42218	-1.28499	-3.71694	-4.81286	-2.73353	-1.38069	-1.74369	-1.58979	-1.31337
PE 36:1; [M-H]-; GPEtn(18:0/18:1(11E))	1.41256	0.913975	-0.507936	0.438121	0.664634	0.018545	-0.315849	0.181002	0.395252	0.608375	1.83692	0.664667	-0.359067	0.599688	1.50936	1.24917	1.62747	2.17121
PE 40:7; [M-H]-; GPEtn(18:1(11E)/22:6(4Z,7Z,10Z,13Z,16Z,19Z))	0.156432	0.703173	-3.80618	-3.42338	-0.458655	-3.92339	-1.92188	-2.18029	0.892959	-1.72458	-0.190597	1.41429	1.17643	1.11938	0.193771	-0.124347	-0.426855	0.935652
PG 34:1; [M-H]-; GPGro(16:0/18:1(11E))	1.86613	2.30294	0.347991	0.606544	1.56156	1.48455	0.659449	0.795042	2.13165	1.26094	2.41372	1.6899	1.13518	1.35497	2.2322	1.58531	1.85192	2.63682
PE 34:1; [M-H]-; GPEtn(16:0/18:1(11E))	0.808678	0.237082	-1.66601	-0.0794243	0.51488	-0.206104	-0.690223	-0.371042	-0.120608	0.285629	1.15095	-0.334621	-0.752678	-0.141418	1.04202	0.770873	1.22155	1.35797
PC 30:0; [M-CH3]-; GPCho(14:0/16:0)	-4.75877	-6.2606	-2.39721	-3.61578	-5.62674	-4.73449	-6.04593	-6.57997	-4.66299	-4.94864	-4.80685	-7.5324	-7.50498	-6.80059	-4.78656	-5.16507	-5.26906	-4.37726
PE 34:2; [M-H]-; GPEtn(16:0/18:2(2E,4E))	-0.516676	-0.0382022	-2.85808	-1.75326	-1.01163	-2.35592	-2.38139	-2.01491	0.493695	-1.81846	-0.236038	0.486483	-0.149312	0.185267	-1.2074	-0.586309	-0.476831	0.512508
PC 38:2; [M-CH3]-; GPCho(20:1(11E)/18:1(11E))	-2.89263	-4.41247	-2.83488	-3.45337	-3.4576	-4.80478	-6.60591	-5.63809	-4.73614	-4.37445	-2.57363	-3.71785	-5.20205	-4.27799	-3.32673	-3.77644	-2.94564	-2.41199
PE 38:4; [M-H]-; GPEtn(18:1(11E)/20:3(5Z,8Z,11Z))	1.30238	2.17284	-2.07109	-0.406954	0.205693	-1.13681	-0.612052	-0.525367	1.92211	-0.017715	1.37121	2.80171	2.32758	2.0588	1.11934	0.898197	1.0384	2.29761
PC 34:1; [M-CH3]-; GPCho(16:0/18:1(11E))	-2.24227	-2.00102	-2.67788	-2.92751	-2.2548	-3.45636	-3.67918	-3.18351	-1.42591	-3.52295	-1.68241	-1.84469	-2.12013	-2.21378	-2.53464	-2.64473	-2.15421	-1.05548
PE 42:10; [M-H]-; GPEtn(20:4(5E,8E,11E,14E)/22:6(4Z,7Z,10Z,13Z,16Z,19Z))	0.059468	0.281776	-5.16836	-5.5926	0.0991406	-5.35016	-1.74939	-1.11803	-1.89815	-2.97597	0.118057	-0.554907	-0.890518	-0.0409788	0.875792	-0.17628	0.185125	0.911608
PE 42:7; [M-H]-; GPEtn(20:3(5Z,8Z,11Z)/22:4(7Z,10Z,13Z,16Z))	-0.96289	-1.05716	-0.617162	0.299525	-1.55474	-1.37734	-3.34438	-3.86415	-1.54247	-1.4471	-1.13953	-0.55767	-1.27015	-2.31774	-1.0987	-3.01415	-1.83623	-1.42331
PE 44:10; [M-H]-; GPEtn(22:4(7Z,10Z,13Z,16Z)/22:6(4Z,7Z,10Z,13Z,16Z,19Z))	-1.59672	-3.51527	-5.21699	-5.13172	-2.96426	-6.49622	-5.97948	-3.45628	-5.11031	-4.96223	-1.72814	-4.03559	-4.49154	-3.94464	-1.62355	-3.04981	-1.53337	-2.0632
PE 34:3; [M-H]-; GPEtn(16:0/18:3(6Z,9Z,12Z))	-0.386522	-0.476666	-2.44344	-1.22713	-0.737414	-2.56178	-3.08054	-2.18246	0.107499	-1.91273	0.394475	-0.324949	-0.452324	-0.526286	-0.953923	-0.669397	-0.465375	0.49253
PA 34:0; [M-H]-; GPA(17:0/17:0)	-1.06613	-0.0317746	-0.600811	-1.78451	-1.59643	-2.02189	-1.32615	-1.87542	-1.8129	-0.702706	-0.386279	-1.61586	-2.26659	-1.2447	-1.08383	-0.666251	-0.305344	-0.164352
PC 34:0; [M-CH3]-; GPCho(18:0/16:0)	-1.95698	-2.363	-2.81868	-2.84	-2.59912	-3.22899	-3.32191	-2.93273	-2.78697	-2.63225	-1.45039	-2.6049	-3.4687	-2.67882	-1.79057	-1.98061	-1.61535	-1.1541
PS 40:6; [M-H]-; GPSer(18:0/22:6(4Z,7Z,10Z,13Z,16Z,19Z))	-2.63462	-3.10438	-3.08942	-3.89641	-3.37387	-4.26876	-4.967	-4.53154	-2.53803	-4.29587	-2.28735	-2.48489	-3.45739	-2.59436	-2.27956	-2.77957	-2.47883	-1.50751
PC 34:2; [M-CH3]-; GPCho(18:2(2E,4E)/16:0)	-2.33089	-2.03855	-3.52973	-3.13428	-2.50178	-4.29354	-3.12974	-3.84996	-1.28362	-3.05285	-1.5955	-1.78198	-2.15411	-1.96423	-2.61316	-1.83187	-1.91755	-1.46634
PE 44:11; [M-H]-; GPEtn(22:5(4Z,7Z,10Z,13Z,16Z)/22:6(4Z,7Z,10Z,13Z,16Z,19Z))	-2.83588	-4.14721	-3.65457	-4.67976	-3.40776	-5.0753	-6.60634	-4.97336	-4.28213	-4.75181	-3.15136	-4.11078	-4.0261	-4.12083	-3.12421	-3.56216	-2.60958	-1.98042
PC 34:2; [M-CH3]-; GPCho(16:0/18:2(2E,4E))	1.3544	1.42591	-0.185935	0.480678	0.809689	-0.328324	-0.498543	-0.161765	1.72831	-0.147631	1.74599	1.82621	1.35982	1.32093	0.553129	1.00422	0.648297	1.87652
PC 36:3; [M-CH3]-; GPCho(18:1(11E)/18:2(2E,4E))	-1.72158	-1.05734	-4.01828	-3.40521	-2.59643	-3.25316	-3.5711	-3.40938	-0.933057	-2.99112	-1.38273	-0.720864	-0.92666	-0.943314	-1.96202	-1.86176	-1.80995	-0.669626
PE 38:6; [M-H]-; GPEtn(18:2(2E,4E)/20:4(5E,8E,11E,14E))	0.680918	1.7988	-4.41345	-2.4937	0.0816991	-1.80557	0.0494904	-0.415678	1.94736	-0.496576	1.23312	2.15607	1.77095	2.13364	0.532437	1.17512	0.741729	2.1249
PE 40:7; [M-H]-; GPEtn(20:3(5Z,8Z,11Z)/20:4(5E,8E,11E,14E))	-1.56557	-1.30976	-3.42291	-4.66242	-2.27807	-4.03349	-3.35277	-2.71023	-0.664039	-2.82621	-2.04141	-0.194136	-0.572677	-0.405417	-1.87607	-2.13515	-1.03376	-0.942285
PC 36:3; [M-CH3]-; GPCho(18:2(2E,4E)/18:1(11E))	-0.57536	-0.939028	-3.0901	-1.16607	-1.27773	-2.60596	-2.51438	-2.02044	-0.771883	-1.49134	-0.120578	-0.662325	-1.55631	-0.925595	-0.338252	-0.970224	0.0257947	0.271014
PI 38:4; [M-H]-; GPIns(18:0/20:4(5E,8E,11E,14E))	-2.62877	-2.2249	-2.58132	-3.56763	-3.2203	-3.2427	-2.47697	-3.80513	-2.64721	-3.42423	-2.49455	-2.63509	-2.86486	-3.03728	-2.80336	-3.05035	-2.67826	-1.54166
PE 32:1; [M-H]-; GPEtn(14:0/18:1(11E))	-3.38109	-4.99838	-7.66898	-5.00513	-3.86505	-5.6617	-6.12357	-4.99564	-6.51088	-4.09361	-3.35637	-6.69923	-6.82564	-5.50134	-2.99605	-3.88518	-3.03867	-3.3153
PE 42:8; [M-H]-; GPEtn(20:4(5E,8E,11E,14E)/22:4(7Z,10Z,13Z,16Z))	-2.26232	-3.5742	-6.60874	-6.73324	-3.24133	-6.82592	-4.98522	-3.54553	-4.74537	-4.72873	-1.71374	-4.67828	-5.16918	-3.59393	-2.30615	-2.22797	-1.54051	-1.94448
PE 36:0; [M-H]-; GPEtn(17:0/19:0)	-4.00793	-4.22877	-5.91862	-4.65995	-4.41971	-5.3702	-4.97719	-4.91652	-4.94227	-4.81425	-3.63847	-4.37491	-5.55002	-4.75752	-3.81181	-3.75073	-3.69753	-2.90101
PA 36:1; [M-H]-; GPA(18:0/18:1(11E))	-2.31175	-2.57438	-7.10335	-3.61402	-2.76132	-7.96317	-2.96789	-2.88692	-3.24302	-3.13953	-1.65601	-3.19453	-3.70436	-3.26875	-2.05558	-2.25878	-2.10937	-1.48141
PA 38:2; [M-H]-; GPA(18:1(11E)/20:1(11E))	0.0431502	0.119317	-2.15774	-0.949854	-0.773098	-1.90754	-0.941668	-1.5582	-0.967095	-0.819567	0.435551	-0.435794	-1.07563	-0.28344	0.0273534	-0.146423	-0.0263555	0.793437
PE 40:5; [M-H]-; GPEtn(18:1(11E)/22:4(7Z,10Z,13Z,16Z))	-5.35456	-5.19738	-4.50824	-6.04025	-5.97565	-6.13317	-6.18728	-6.55597	-4.65765	-5.8795	-6.42436	-5.63417	-6.45563	-6.38986	-5.80084	-6.14828	-6.24969	-4.69873
PE 34:4; [M-H]-; GPEtn(14:0/20:4(5E,8E,11E,14E))	-4.54889	-5.40323	-7.78247	-6.46537	-5.75553	-8.89274	-9.06867	-6.14595	-7.85189	-5.68607	-4.87647	-6.31477	-9.11132	-6.12691	-4.29092	-4.96259	-4.28827	-3.75566
PE 39:6; [M-H]-; GPEtn(17:0/22:6(4Z,7Z,10Z,13Z,16Z,19Z))	-4.22354	-3.45764	-9.03348	-5.83236	-4.92775	-6.329	-5.32856	-5.30394	-3.45895	-4.57154	-3.63425	-2.95536	-3.13104	-3.10902	-3.98771	-4.2271	-4.2334	-2.48596
PC 42:10; [M-CH3]-; GPCho(20:4(5E,8E,11E,14E)/22:6(4Z,7Z,10Z,13Z,16Z,19Z))	-2.22355	-3.7593	-7.46872	-4.50013	-2.49803	-10.195	-5.23941	-3.21691	-6.02793	-5.0388	-2.13625	-6.31623	-6.86564	-4.43421	-1.63923	-2.62724	-1.22311	-2.21989
PI 40:6; [M-H]-; GPIns(18:0/22:6(4Z,7Z,10Z,13Z,16Z,19Z))	-4.96258	-3.35744	-6.56595	-8.11762	-6.77747	-6.45652	-4.46821	-7.1222	-2.39765	-5.90764	-5.3653	-2.15068	-2.56788	-3.15453	-6.3993	-4.65332	-6.41545	-2.99875
PE 36:0; [M-H]-; GPEtn(16:0/20:0)	-0.0411306	0.327694	-5.62554	-2.3888	-0.900418	-2.61315	-0.770535	-1.1202	-0.484749	-1.02363	0.0982999	0.107899	-0.215615	0.0732026	-0.0375672	0.112998	0.0308565	0.692043
PE 32:2; [M-H]-; GPEtn(14:0/18:2(2E,4E))	-2.53493	-4.06573	-6.18596	-3.87625	-3.67377	-5.40229	-5.80509	-4.61415	-5.24089	-3.98748	-2.95011	-5.72537	-6.67788	-4.36818	-2.71081	-3.03799	-2.56778	-2.47641
PG 36:3; [M-H]-; GPGro(18:1(11E)/18:2(2E,4E))	-1.81383	-0.42277	-7.57999	-5.01605	-3.77851	-8.99675	-3.80591	-4.41433	-2.68513	-4.87742	-2.6007	-0.918086	-0.629331	-1.30704	-3.17306	-2.44975	-3.28004	-0.590398
PE 38:5; [M-H]-; GPEtn(18:0/20:5(5Z,8Z,11Z,14Z,17Z))	-8.12705	-5.89791	1.31435	-2.28224	-7.21717	-3.37631	-7.32448	-7.13374	-1.8635	-6.64823	-5.75485	-8.96347	-6.81294	-6.15925	-7.90661	-6.21348	-11.8481	-5.05566
PA 38:4; [M-H]-; GPA(18:0/20:4(5E,8E,11E,14E))	-0.23933	0.375096	-3.97119	-2.46478	-0.670511	-2.24683	-1.18508	-1.59954	-0.78462	-1.0606	0.151733	0.0401834	-0.321163	0.213386	-0.274857	-0.375087	-0.324032	0.701766
PE 35:2; [M-H]-; GPEtn(17:1(9Z)/18:1(11E))	0.197201	-0.0851707	-1.30128	-0.672953	-0.8809	-1.90469	-1.18092	-2.103	-1.33623	-1.11667	-0.108109	-0.421015	-1.26842	-0.548111	0.145993	-0.726005	-0.39433	0.33695
PC 34:2; [M-Ac-H]-; GPCho(16:0/18:2(2E,4E))	0.00204048	0.369479	1.04011	0.0091817	-0.61285	-0.241349	-0.799083	-1.2633	0.795889	-0.591909	0.289537	0.692782	0.202111	0.082731	-0.0610074	-0.340188	-0.0173646	0.831473
PE 36:4; [M-H]-; GPEtn(16:0/20:4(5E,8E,11E,14E))	-7.97624	-9.21391	-1.11936	-4.05814	-9.54215	-5.69827	-10.2699	-9.70368	-4.79523	-8.44902	-6.60372	-7.9932	-7.74029	-7.22035	-7.78272	-10.7742	-7.22197	-7.85935
PS 36:1; [M-H]-; GPSer(18:0/18:1(11E))	-1.32693	-1.3114	-3.47267	-4.65237	-2.97796	-4.01732	-3.34117	-2.70994	-0.670284	-2.79373	-2.04519	-0.159948	-0.570545	-0.414862	-1.87497	-2.13652	-1.0274	-0.951509
CL 66:2; [M-2H](2-); CL(18:1/14:0/18:1/16:0)	-1.43928	-3.12982	-4.96329	-3.44818	-1.89672	-3.70609	-3.72884	-2.95468	-4.32253	-2.37782	-1.33783	-4.31492	-5.42206	-3.56633	-1.24703	-2.21529	-1.1637	-1.61233
PE 38:0; [M-H]-; GPEtn(18:0/20:0)	-0.992015	-0.994945	-5.02444	-2.80307	-3.19136	-4.62627	-3.95746	-5.26364	-2.47462	-2.71432	-2.3608	-0.191107	-0.740798	-2.02548	-1.41591	-3.50248	-2.78196	-1.43286
PC 30:0; [M-CH3]-; GPCho(16:0/14:0)	-4.81668	-6.17143	-3.96033	-4.46495	-5.69749	-4.42877	-6.65518	-8.66835	-5.7094	-5.05397	-4.87778	-6.3204	-7.63687	-5.98871	-4.8001	-5.70377	-5.27191	-4.251
PE 38:5; [M-H]-; GPEtn(18:1(11E)/20:4(5E,8E,11E,14E))	1.0751	2.40627	-2.8034	-2.1495	-0.367252	-2.49998	-1.52381	-1.38808	2.29721	-0.864763	0.782562	2.80418	2.86926	2.09975	0.579195	0.651648	0.205845	2.13986
PS 38:4; [M-H]-; GPSer(18:0/20:4(5E,8E,11E,14E))	-3.86039	-2.42889	-6.72432	-8.23782	-4.95053	-5.25875	-5.58791	-4.52775	-2.81644	-5.01509	-3.37228	-2.27951	-2.81336	-2.68114	-4.60179	-3.62328	-4.05899	-1.32531
PE 39:4; [M-H]-; GPEtn(19:0/20:4(5E,8E,11E,14E))	-0.673994	-0.69332	-1.78033	-1.72438	-1.30933	-2.3127	-1.51302	-2.31743	-2.92321	-1.73277	-0.12524	-1.40102	-3.13249	-1.07233	-0.424245	-0.759001	-0.366917	0.241183
PE 42:7; [M-H]-; GPEtn(20:1(11E)/22:6(4Z,7Z,10Z,13Z,16Z,19Z))	-0.468261	-0.415345	0.113813	0.749898	-1.26416	-0.950852	-2.71502	-3.0107	-0.958095	-0.954771	-0.935255	0.00577668	-0.694972	-1.78307	-0.590013	-2.42015	-1.41926	-0.811331
PG 38:5; [M-H]-; GPGro(18:1(11E)/20:4(5E,8E,11E,14E))	-4.01574	-3.80365	-4.74743	-5.23101	-5.10241	-6.02592	-5.94783	-4.70473	-5.15893	-5.51524	-2.47192	-3.34341	-5.62943	-4.32465	-4.1382	-4.45663	-3.90246	-2.52229
PE 40:7; [M-H]-; GPEtn(18:2(2E,4E)/22:5(4Z,7Z,10Z,13Z,16Z))	-0.334871	0.456915	-4.26668	-3.43868	-1.01755	-3.50739	-1.72982	-2.06071	1.10159	-1.64579	-0.0486162	1.20453	0.985342	1.17753	-0.777409	-0.055407	-0.278548	1.30411
PE 42:4; [M-H]-; GPEtn(20:4(5E,8E,11E,14E)/22:0)	-3.32871	-3.85372	-3.11802	-3.2173	-3.85686	-5.39642	-4.78089	-4.82357	-4.06461	-4.53349	-2.24373	-3.83759	-5.52529	-3.54764	-3.17127	-3.95271	-2.58369	-2.66689
PC 36:1; [M-CH3]-; GPCho(18:0/18:1(11E))	-1.142	-2.2773	-3.44173	-2.51315	-2.11714	-3.57942	-4.31639	-3.89849	-2.67982	-2.50675	-1.24254	-2.59347	-3.85396	-2.36517	-1.26711	-2.02565	-1.18643	-0.773279
PA 40:7; [M-H]-; GPA(18:1(11E)/22:6(4Z,7Z,10Z,13Z,16Z,19Z))	-4.23185	-3.50619	-4.57196	-5.68568	-6.4684	-7.64424	-6.46434	-7.82694	-4.15679	-6.03694	-5.48566	-4.12508	-4.06163	-4.54755	-6.13871	-5.47092	-5.94323	-4.43299
PE 34:3; [M-H]-; GPEtn(16:1(7Z)/18:2(2E,4E))	-0.520722	-0.682259	-2.02179	-1.44466	-0.679555	-2.4528	-2.88606	-2.04807	0.123922	-1.98434	0.324173	-0.392444	-0.526693	-0.706968	-1.08491	-0.458006	-0.209643	0.465951
PE 42:6; [M-H]-; GPEtn(20:0/22:6(4Z,7Z,10Z,13Z,16Z,19Z))	-0.252312	-0.955563	-0.00341646	1.35683	-1.66595	-1.01824	-3.37008	-2.96768	-2.00145	-0.922099	-1.37809	-0.706051	-1.60673	-1.91137	-0.655625	-2.94846	-1.13555	-0.797528
PE 34:2; [M-H]-; GPEtn(16:1(7Z)/18:1(11E))	-0.315636	0.140867	-2.56296	-1.4993	-0.921985	-2.35931	-2.44366	-2.06093	0.517811	-1.68375	-0.185861	0.590831	-0.0184823	0.232762	-0.861895	-0.555372	-0.446083	0.557502
PE 24:0; [M-H]-; GPEtn(8:0/16:0)	-2.02602	-2.76738	-1.47906	-1.18572	-2.71982	-1.70788	-1.87765	-3.69957	-0.398072	-1.80073	-1.21396	-0.803334	-2.6515	-1.54417	-3.04498	-2.59928	-2.50197	-0.622733
PC 38:4; [M-CH3]-; GPCho(18:0/20:4(5E,8E,11E,14E))	-1.29303	-1.39549	-0.266846	-0.856952	-1.8806	-1.23325	-2.73448	-3.10565	-0.852331	-1.26804	-1.10637	-0.99765	-1.5197	-1.64375	-1.29913	-1.39013	-1.34194	-0.755306
PE 40:6; [M-H]-; GPEtn(18:2(2E,4E)/22:4(7Z,10Z,13Z,16Z))	1.35493	2.02307	-0.25159	1.10843	0.549325	-0.040117	0.339957	0.259039	1.85315	0.170228	1.84971	2.25367	1.95515	2.31311	1.26065	1.52628	1.69764	2.53413
CL 70:4; [M-2H](2-); CL(18:1/16:0/18:1/18:2)	-0.32774	0.102325	-2.64116	-1.52045	-0.947484	-2.35399	-2.42679	-2.04801	0.522062	-1.73349	-0.214828	0.571479	-0.0475633	0.235692	-0.905943	-0.563192	-0.451312	0.563252
PE 40:4; [M-H]-; GPEtn(20:0/20:4(5E,8E,11E,14E))	1.28898	0.50643	-1.2451	-0.320285	0.55838	-0.767851	-0.653382	0.127743	-0.869318	0.0767658	1.84895	-0.36494	-1.54513	0.261216	1.55017	0.948261	1.60347	2.03508
plasmenyl-PE 42:6; [M-H]-; PE(P-20:0/22:6(4Z,7Z,10Z,13Z,16Z,19Z))	-4.37934	-1.8595	-5.92956	-6.00183	-5.12243	-6.14658	-3.37604	-5.14636	-3.12761	-5.80369	-3.617	-2.04497	-2.06308	-2.46338	-4.99458	-3.97452	-4.56821	-2.46629
PE 40:6; [M-H]-; GPEtn(18:1(11E)/22:5(4Z,7Z,10Z,13Z,16Z))	1.55411	2.25461	-3.12899	-0.521021	0.828536	-1.13541	0.187786	0.0319942	1.73561	0.375265	1.84723	2.63233	2.28593	2.40262	1.47959	1.20044	1.65933	2.63909
N-(octadecanoyl)-sphinganine; [M-H]-; Cer(d18:0/18:0)	-6.05105	-5.69423	-4.74162	-6.63191	-6.74987	-6.62388	-6.10715	-7.07509	-7.33699	-6.00652	-5.80009	-7.587	-8.01616	-6.32307	-5.38013	-5.75309	-5.82983	-5.29078
PC 42:9; [M-CH3]-; GPCho(22:5(4Z,7Z,10Z,13Z,16Z)/20:4(5E,8E,11E,14E))	-0.519881	-0.30465	-1.1884	-0.426313	-1.55312	-1.70317	-2.89999	-3.12802	-0.860892	-1.03086	-0.742445	0.318552	-0.19069	-1.06352	-0.569798	-2.22072	-0.880176	-0.567882
PG 42:6; [M-H]-; GPGro(20:2(11Z,14Z)/22:4(7Z,10Z,13Z,16Z))	-5.16313	-5.86667	-3.88414	-5.09233	-6.29388	-6.47966	-6.88842	-6.5434	-4.55566	-5.81918	-4.43046	-3.78666	-4.73429	-6.24266	-4.84317	-6.14093	-5.24981	-4.69265
PA 40:3; [M-H]-; GPA(20:1(11E)/20:2(11Z,14Z))	-3.57762	-3.15546	-3.90529	-5.08154	-4.40144	-5.31695	-4.76169	-4.85303	-4.41098	-4.25091	-3.27938	-4.49034	-5.26488	-4.65275	-3.27456	-4.69592	-3.32713	-2.80796
PG 40:8; [M-H]-; GPGro(18:2(2E,4E)/22:6(4Z,7Z,10Z,13Z,16Z,19Z))	-3.33563	-3.04266	-5.26448	-7.19525	-4.75424	-5.45964	-3.60383	-4.41712	-3.37793	-4.76878	-1.92431	-1.82844	-3.90222	-1.74112	-4.1829	-3.25444	-4.05989	-0.901971
PE 35:1; [M-H]-; GPEtn(17:0/18:1(11E))	-4.28796	-4.76306	-5.15013	-4.24692	-4.58471	-5.46777	-6.18359	-6.32579	-5.83776	-4.75467	-3.7133	-4.99688	-5.9232	-5.23275	-3.9022	-4.85331	-4.24633	-3.81516
PE 32:1; [M-H]-; GPEtn(16:0/16:1(7Z))	-1.51157	-3.0782	-5.35117	-3.18053	-1.89957	-3.71241	-4.07419	-3.08057	-4.26194	-2.34382	-1.37115	-4.49275	-4.98202	-3.64528	-1.09825	-2.33001	-1.3206	-1.56722
PE 44:4; [M-H]-; GPEtn(20:4(5E,8E,11E,14E)/24:0)	-4.7979	-3.68461	-5.31529	-5.79823	-5.98414	-6.35421	-5.41417	-8.87684	-3.67834	-6.6144	-5.49927	-3.22902	-4.57923	-2.9227	-6.18036	-5.13916	-6.05976	-3.31598
PE 36:4; [M-H]-; GPEtn(18:1(11E)/18:3(6Z,9Z,12Z))	0.330489	1.80631	-3.39565	-2.54361	-0.537694	-2.6216	-1.12645	-1.32406	2.10717	-1.14396	0.428042	2.17293	1.90639	2.01681	-0.303603	0.654072	0.0303673	1.77436
N-(hexadecanoyl)-sphing-4-enine; [M-H]-; Cer(d18:1(4E)/16:0)	-0.63104	-0.892847	0.520074	-0.429441	-0.941705	-0.491515	-0.673053	-1.31279	-0.757122	-0.724221	0.153973	-0.639935	-0.812476	-0.740455	-0.141848	-0.433651	-0.0963123	0.383171
PG 42:10; [M-H]-; GPGro(20:4(5E,8E,11E,14E)/22:6(4Z,7Z,10Z,13Z,16Z,19Z))	-4.40634	-3.94234	-6.97556	-11.2495	-6.45166	-9.16708	-4.362	-5.19027	-5.67326	-6.04491	-2.59903	-3.72623	-6.66203	-2.9041	-4.70121	-4.49983	-4.94579	-2.15732
plasmenyl-PE 36:5; [M-H]-; PE(P-16:0/20:5(5Z,8Z,11Z,14Z,17Z))	-2.8187	-2.8446	-6.79964	-7.18095	-3.489	-8.40654	-3.85019	-4.36384	-3.65367	-4.83371	-2.41003	-3.09488	-3.30974	-2.9888	-3.12463	-3.03086	-3.18011	-1.96367
PE 42:1; [M-H]-; GPEtn(18:1(11E)/24:0)	-4.95953	-4.36625	-4.43934	-5.3787	-5.71211	-7.12873	-6.1672	-7.97657	-4.82085	-7.43416	-4.57905	-4.5681	-5.89552	-3.94183	-6.14513	-5.36213	-5.85738	-3.74637
PC 40:7; [M-CH3]-; GPCho(18:1(11E)/22:6(4Z,7Z,10Z,13Z,16Z,19Z))	-1.81579	-1.9986	-1.62358	-0.542515	-2.76309	-2.2241	-4.24225	-4.46379	-2.33079	-2.25814	-1.74409	-1.51313	-2.14564	-2.94838	-0.963612	-6.20686	-2.40965	-2.67324
plasmenyl-PE 38:6; [M-H]-; PE(P-16:0/22:6(4Z,7Z,10Z,13Z,16Z,19Z))	2.29807	2.64021	-3.62511	-1.10115	1.34557	-0.465061	1.12304	0.655684	1.71396	1.1348	2.35012	2.45069	2.03453	2.49068	2.33125	2.11445	2.34863	3.09728
PG 38:6; [M-H]-; GPGro(18:2(2E,4E)/20:4(5E,8E,11E,14E))	-4.52914	-4.01078	-5.22162	-5.254	-5.21826	-5.79636	-5.17814	-4.62463	-4.2683	-5.17605	-2.48645	-3.48628	-6.08327	-3.76341	-4.88679	-4.36752	-4.52359	-2.31754
PE 38:3; [M-H]-; GPEtn(18:0/20:3(5Z,8Z,11Z))	-0.888698	-0.933754	-3.42155	-2.00053	-1.17434	-2.04628	-2.28389	-1.90189	-0.848456	-1.51856	-0.0263541	-1.14617	-1.78575	-1.20373	-0.753085	-0.977182	-0.153208	0.176534
PI 38:3; [M-H]-; GPIns(18:0/20:3(5Z,8Z,11Z))	-5.14085	-4.64612	-3.79973	-5.49158	-4.93851	-5.58945	-4.6923	-5.73003	-4.61586	-5.25228	-4.30354	-4.56694	-5.05838	-4.95911	-4.39425	-4.57044	-4.63316	-3.54295
PE 42:2; [M-H]-; GPEtn(18:2(2E,4E)/24:0)	-5.7326	-5.1026	-1.07759	-3.52248	-5.64764	-4.80702	-6.57613	-9.43739	-3.63924	-7.20578	-4.24266	-4.7126	-6.28655	-3.87851	-6.88807	-6.85632	-6.27049	-3.9411
plasmenyl-PE 36:4; [M-H]-; PE(P-16:0/20:4(5E,8E,11E,14E))	2.83181	3.31432	-1.84326	0.494178	2.05006	0.672453	1.62657	1.37649	2.27608	1.86677	3.15785	3.01613	2.69806	2.91483	2.81731	2.56225	2.72014	3.7569
PE 35:2; [M-H]-; GPEtn(17:0/18:2(2E,4E))	-1.56124	-1.77237	-3.47443	-2.24694	-1.87341	-3.77393	-3.61704	-4.25243	-3.25031	-2.71615	-2.11057	-2.00985	-2.63837	-2.32877	-1.64119	-2.19106	-2.32704	-1.5096
PE 40:5; [M-H]-; GPEtn(18:0/22:5(4Z,7Z,10Z,13Z,16Z))	-0.246893	-1.21748	-2.29422	-1.94384	-1.01655	-2.68161	-2.27401	-2.09378	-1.80716	-1.64326	-0.152986	-1.72755	-2.97785	-1.46667	-0.11735	-0.863816	-0.16368	-0.0181434
N-(docosanoyl)-sphing-4-enine; [M-H]-; Cer(d18:1(4E)/22:0)	-5.64132	-4.87762	-3.946	-5.06614	-5.95176	-5.07832	-5.52982	-6.49207	-3.87641	-6.15895	-5.3671	-4.79286	-4.85522	-4.89423	-5.87091	-5.44137	-5.9229	-3.74403
PG 34:2; [M-H]-; GPGro(16:0/18:2(2E,4E))	-3.09125	-2.08014	-4.14214	-3.50029	-4.59378	-4.86046	-4.64756	-5.71919	-2.86924	-4.54031	-3.47326	-2.41957	-3.49772	-3.15194	-3.62414	-3.58034	-4.35122	-2.20623
PE 37:0; [M-H]-; GPEtn(16:0/21:0)	-2.42477	-2.10006	-7.27817	-5.83968	-3.12226	-5.55557	-4.35888	-4.48845	-2.04544	-5.01455	-2.40653	-1.26452	-2.42573	-1.63739	-2.03371	-2.39288	-2.38003	-2.17442
PE 38:5; [M-H]-; GPEtn(16:0/22:5(4Z,7Z,10Z,13Z,16Z))	0.972256	2.32988	-3.11753	-2.43168	-0.228779	-2.23274	-1.31136	-1.11175	2.42078	-0.304226	1.10234	2.61207	2.77893	2.14782	0.0838112	0.932318	0.198348	2.201
PC 40:4; [M-Ac-H]-; GPCho(18:0/22:4(7Z,10Z,13Z,16Z))	-1.8828	-2.59232	-1.01551	-2.78181	-3.44059	-3.11289	-3.96403	-3.32486	-4.10637	-2.63866	-1.45176	-2.74321	-3.31048	-2.96725	-2.01804	-2.40383	-2.54975	-1.89204
PA 34:1; [M-H]-; GPA(16:0/18:1(11E))	-5.193	-7.21672	-6.02037	-6.84122	-5.77996	-6.94128	-6.31876	-6.31529	-6.84415	-5.22513	-5.29606	-7.03278	-7.93403	-6.90271	-5.37506	-5.04579	-4.89729	-4.71233
PC 32:2; [M-CH3]-; GPCho(14:0/18:2(2E,4E))	-0.282046	0.175649	-2.68513	-1.35847	-0.867845	-2.52633	-2.60788	-2.21851	0.479857	-1.4795	-0.024869	0.659394	0.00691493	0.219314	-0.726135	-0.622532	-0.498076	0.525396
CL 80:16; [M-2H](2-); CL(22:6/16:0/22:6/20:4)	-2.39239	-1.2071	-1.76245	-2.14324	-4.20795	-2.46231	-3.728	-3.93776	-0.823313	-3.87015	-2.51844	-0.8987	-1.14473	-1.7327	-4.08229	-2.22068	-3.11316	-0.80798
N-(octadecanoyl)-sphing-4-enine; [M-H]-; Cer(d18:1(4E)/18:0)	-1.53433	-2.17828	0.0134394	-1.58276	-2.12689	-1.98752	-2.00538	-2.42455	-3.32088	-1.79114	-0.988407	-3.20642	-3.50464	-2.09282	-0.839052	-1.67212	-1.1466	-0.727285
N-(15Z-tetracosenoyl)-sphing-4-enine; [M-H]-; Cer(d18:1(4E)/24:1(15Z))	-3.00162	-1.71209	-0.533637	-1.40965	-2.63457	-2.05465	-3.1277	-3.74782	-0.710935	-2.67754	-1.75438	-1.41784	-1.86078	-2.15611	-2.70403	-3.06364	-2.39023	-1.77475
PE 36:2; [M-H]-; GPEtn(18:0/18:2(2E,4E))	0.842143	1.39665	-0.21711	0.410035	0.805245	-0.379319	-0.479836	-0.117078	1.7637	-0.269194	1.74378	1.76432	1.35381	1.31237	0.513391	1.04736	0.631157	1.90425
PE 42:2; [M-H]-; GPEtn(18:1(11E)/24:1(15Z))	-6.61201	-7.44684	-2.30735	-5.2127	-8.23265	-6.7644	-8.43269	-9.73718	-6.12916	-8.67315	-6.47959	-6.46375	-7.19042	-6.13796	-8.49739	-7.86701	-8.41455	-5.47915
PC 32:0; [M+HCOO]-; GPCho(16:0/16:0)	0.7325	-0.540946	-4.10029	0.0686096	-0.699856	-2.29344	-2.51913	-2.70175	-2.17994	-0.987265	-0.073213	-1.0419	-2.05563	-1.3727	0.340385	-2.20732	-0.770205	-0.537561
PE 42:8; [M-H]-; GPEtn(20:2(11Z,14Z)/22:6(4Z,7Z,10Z,13Z,16Z,19Z))	-1.47631	-3.22228	-6.08863	-6.24758	-2.58539	-6.84603	-6.26073	-4.33341	-5.12785	-4.6245	-2.06645	-4.30213	-5.40159	-3.9059	-1.67023	-3.3437	-1.95481	-2.09615
CL 74:4; [M-2H](2-); CL(18:2/18:1/20:1/18:0)	-0.996524	-0.354582	-2.31227	-1.30261	-1.58811	-2.57988	-2.57735	-2.63412	0.0259678	-2.01974	0.0185771	0.0499769	-0.355936	-0.683664	-1.16741	-1.29246	-1.22454	0.112125
PE 38:4; [M-H]-; GPEtn(16:0/22:4(7Z,10Z,13Z,16Z))	3.15716	4.13511	-0.248801	1.26446	2.10702	0.448117	1.17389	1.357	3.95619	1.72902	3.19241	4.48397	4.16652	3.89166	2.8757	2.91842	2.95582	4.24427
PE 37:4; [M-H]-; GPEtn(17:0/20:4(5E,8E,11E,14E))	-3.34717	-2.25674	-6.11373	-4.4713	-3.95625	-4.95108	-5.00502	-4.69283	-1.97447	-3.75984	-3.08201	-1.73228	-2.00417	-2.65631	-3.80184	-4.03328	-3.76823	-2.48606
CL 80:14; [M-2H](2-); CL(20:4/18:0/20:4/22:6)	-1.52296	-1.37213	-2.42401	-2.58923	-2.36038	-2.92725	-3.00386	-2.45714	-2.61411	-2.97126	-1.01253	-1.27659	-1.10354	-1.73614	-1.55818	-1.21543	-1.17588	-0.413387
PE 42:4; [M-H]-; GPEtn(20:0/22:4(7Z,10Z,13Z,16Z))	-4.11141	-2.88953	-5.16877	-5.85991	-5.82721	-8.29107	-5.56912	-6.71922	-4.13426	-6.21039	-4.59161	-2.92726	-3.82238	-2.67061	-5.93871	-4.53436	-5.16029	-2.74468
plasmenyl-PE 37:0; [M-H]-; PE(P-16:0/21:0)	1.66506	1.01675	-0.347739	1.05304	0.762607	0.0674073	-0.756464	-0.266683	0.260777	0.753841	1.55109	0.879216	-0.164634	0.569201	1.75105	0.778699	1.45579	1.97984
PE 31:1; [M-H]-; GPEtn(14:0/17:1(9Z))	-2.05768	-3.32314	-3.10314	-1.96998	-3.11968	-2.94731	-3.81359	-3.83338	-4.95017	-2.8481	-2.57478	-4.82898	-6.46124	-3.7888	-1.93961	-3.00709	-2.06178	-2.38365
PG 36:1; [M-H]-; GPGro(18:0/18:1(11E))	-0.0773161	1.23092	-4.62682	-3.05702	-1.42777	-3.41266	-0.868018	-1.57662	0.412917	-1.64404	0.255354	1.24083	0.867128	1.14197	0.00778933	0.114682	0.284466	1.20148
PC 36:4; [M-Ac-H]-; GPCho(16:0/20:4(5E,8E,11E,14E))	-1.14659	-0.453805	-1.24414	-1.40446	-1.80482	-1.99998	-2.23875	-2.58479	-0.411285	-2.09304	-0.473359	-0.0535121	-0.413873	-0.543607	-1.16672	-1.33847	-1.11861	0.000568162
PC 34:1; [M-CH3]-; GPCho(18:1(11E)/16:0)	-0.246125	-0.823099	-2.182	-1.07101	-1.02866	-1.84683	-2.15713	-1.50804	-1.40166	-1.00286	0.0829735	-0.941113	-2.10161	-1.11496	-0.186799	-0.56289	-0.0620988	0.483313
CL 78:12; [M-2H](2-); CL(22:6/16:0/22:6/18:0)	0.888685	2.10438	-3.9533	-1.96365	0.307858	-1.85632	0.0726514	-0.37894	2.0587	-0.221729	1.37621	2.50177	2.08676	2.33374	0.819089	1.16606	0.873747	2.23319
PE 40:5; [M-H]-; GPEtn(20:1(11E)/20:4(5E,8E,11E,14E))	-0.216578	-1.19012	-3.03007	-2.05543	-0.965235	-2.67775	-2.27736	-2.13514	-1.83586	-1.5937	-0.128502	-1.66025	-2.94951	-1.4574	-0.0687972	-0.878435	-0.188523	-0.0354835
PE 38:1; [M-H]-; GPEtn(18:1(11E)/20:0)	0.0752834	0.0879452	-6.48746	-3.93752	-1.28492	-3.81981	-2.69701	-2.60213	-1.86975	-1.9454	-0.39141	0.276683	0.312991	-0.667773	-0.138424	-1.15196	-0.366829	0.291987
PE 40:8; [M-H]-; GPEtn(20:4(5E,8E,11E,14E)/20:4(5E,8E,11E,14E))	0.441897	1.56254	-3.41211	-3.54028	-0.113001	-3.78188	-1.08358	-1.14028	1.35971	-1.58933	0.514134	2.00729	1.87979	2.19078	0.226728	0.526117	0.19369	1.65816
N-(tetracosanoyl)-sphing-4-enine; [M-H]-; Cer(d18:1(4E)/24:0)	-3.51023	-2.3764	-2.45151	-3.16163	-3.67282	-2.85407	-3.38341	-4.89525	-1.0148	-3.70521	-2.65553	-1.83783	-2.06983	-2.2621	-3.76008	-3.29961	-3.73113	-1.38898
PC 36:1; [M-Ac-H]-; GPCho(18:0/18:1(11E))	-0.409891	-0.98553	0.220528	-0.136783	-1.63534	-0.823788	-2.48597	-2.12119	-1.13241	-0.969018	-0.542165	-1.17378	-1.83503	-1.60077	-0.530202	-1.1303	-0.751253	-0.0782333
PC 38:2; [M-Ac-H]-; GPCho(18:1(11E)/20:1(11E))	-2.74255	-1.94558	0.0770484	-3.53941	-3.37637	-2.68465	-3.29889	-3.86868	-1.60206	-4.27301	-2.30607	-2.61799	-2.17733	-3.08891	-2.98053	-2.88339	-2.94674	-1.62443
PE 40:3; [M-H]-; GPEtn(18:1(11E)/22:2(13Z,16Z))	-1.75952	-2.5879	-3.0997	-2.76454	-2.60907	-3.73217	-3.45462	-2.63607	-3.12947	-2.55839	-1.11618	-3.04862	-3.74053	-2.86506	-1.47518	-1.9539	-1.34754	-1.16825
MGDG 36:2; [M-H]-; MGDG(18:0/18:2(2E,4E))	-3.95954	-3.57792	-3.13638	-2.63031	-4.50464	-2.46142	-5.76696	-5.62402	0.110799	-2.31427	-3.7743	-0.683319	-1.26538	-2.92085	-4.69939	-3.59509	-3.82722	-1.15208
plasmenyl-PE 38:4; [M-H]-; PE(P-18:0/20:4(5E,8E,11E,14E))	2.73023	3.20058	-1.05137	0.338907	1.58351	-0.318016	1.33154	0.589675	2.06376	1.20071	2.51783	3.18082	2.47345	3.05869	2.40911	2.24226	2.40311	3.76677
PC 42:10; [M-CH3]-; GPCho(22:6(4Z,7Z,10Z,13Z,16Z,19Z)/20:4(5E,8E,11E,14E))	-2.21128	-3.07525	-10.5196	-7.99455	-2.5428	-10.7567	-5.24172	-3.36426	-6.11523	-5.04271	-2.11334	-6.29032	-8.69246	-4.40075	-1.8505	-2.61782	-1.23032	-2.17324
PG 36:4; [M-H]-; GPGro(16:0/20:4(5E,8E,11E,14E))	-1.76585	-1.27028	-5.041	-2.79028	-2.35114	-3.77013	-3.63319	-2.23747	-0.75557	-2.27058	-0.93175	-1.00983	-2.80906	-1.98265	-1.67171	-1.82485	-1.19476	-0.977637
PG 38:4; [M-H]-; GPGro(18:1(11E)/20:3(5Z,8Z,11Z))	-3.53263	-2.54957	-3.13678	-3.88321	-4.35833	-4.44287	-4.69338	-4.88489	-2.05526	-3.91177	-2.947	-2.73997	-3.04078	-3.30405	-3.01277	-4.00519	-3.81445	-2.92123
N-(eicosanoyl)-sphing-4-enine; [M-H]-; Cer(d18:1(4E)/20:0)	-3.15787	-3.32922	-2.36613	-3.53058	-4.11026	-4.12623	-4.03487	-5.02009	-4.20631	-4.12965	-2.83763	-3.4042	-3.56602	-3.59424	-2.7707	-3.30504	-3.0858	-2.46518
PG 40:7; [M-H]-; GPGro(18:1(11E)/22:6(4Z,7Z,10Z,13Z,16Z,19Z))	-3.59511	-3.72988	-5.95511	-6.0456	-5.09206	-5.57451	-5.20315	-4.82284	-4.56709	-5.15572	-2.25407	-2.52392	-4.39493	-2.68131	-3.62575	-3.77941	-4.66432	-1.42823
PA 38:6; [M-H]-; GPA(16:0/22:6(4Z,7Z,10Z,13Z,16Z,19Z))	-0.594757	-0.913064	-0.67921	0.0258001	-0.861351	-0.803018	-1.59947	-1.6505	-1.08685	-0.683616	-0.518806	-0.990699	-0.56247	-1.45867	-0.247073	-1.76229	-1.16766	-0.679631
PC 39:4; [M-Ac-H]-; GPCho(17:0/22:4(7Z,10Z,13Z,16Z))	-5.70249	-4.444	-1.97453	-6.92325	-7.12812	-6.04457	-5.77352	-5.6039	-4.47303	-6.26152	-4.85112	-4.5335	-5.16498	-4.98341	-6.29228	-6.08178	-6.7642	-4.3014
PC 38:4; [M-Ac-H]-; GPCho(18:0/20:4(5E,8E,11E,14E))	-0.406438	0.710112	0.0707392	-1.10015	-0.972696	-0.988108	-0.16383	-0.862804	0.930186	-1.09833	0.4527	0.380646	0.409377	0.441458	-0.578919	0.254324	-0.0423382	1.15484
CL 78:13; [M-2H](2-); CL(22:6/16:0/22:6/18:1)	-2.55781	-2.27659	-6.80357	-5.80689	-3.30031	-5.33672	-4.6004	-3.98608	-2.47574	-4.5787	-2.17046	-1.95232	-2.71486	-1.85249	-2.19052	-2.12069	-2.45356	-1.864
PE 40:1; [M-H]-; GPEtn(18:1(11E)/22:0)	-4.57561	-3.87901	-1.92888	-3.51789	-5.94119	-5.72325	-5.66904	-7.42155	-3.80978	-6.40372	-4.55708	-3.87145	-5.56921	-3.73809	-5.43563	-4.76857	-4.60502	-2.97761
CL 68:1; [M-2H](2-); CL(16:0/18:0/16:0/18:1)	-0.749132	-0.90527	0.222281	-0.76008	-1.18189	-1.33665	-1.70578	-2.37721	-1.29492	-1.65384	-0.351638	-0.380588	-1.15652	-0.981894	-0.814699	-1.52015	-1.03632	-0.277753
PE 36:1; [M-H]-; GPEtn(16:0/20:1(11E))	-3.3885	-2.732	-7.00504	-7.04499	-5.84409	-7.7578	-6.18028	-8.67102	-5.31382	-6.36025	-4.67808	-3.85009	-3.63974	-4.04247	-5.44615	-5.1787	-6.12839	-3.64087
PA 39:1; [M-H]-; GPA(18:1(11E)/21:0)	-2.07593	-1.1445	-3.88856	-2.8357	-4.27575	-4.57777	-3.79137	-4.78434	-3.69629	-4.55006	-2.59417	-2.48494	-2.46083	-2.16323	-4.50215	-2.4932	-3.82169	-0.925785
PG 32:0; [M-H]-; GPGro(16:0/16:0)	-3.26525	-2.11709	-2.74284	-3.98177	-3.12667	-3.10331	-3.43847	-4.20328	-1.01779	-3.13322	-2.64991	-0.862602	-1.92855	-1.5931	-2.59252	-2.98276	-3.38701	-1.53939
PC 32:1; [M-CH3]-; GPCho(16:1(7Z)/16:0)	0.713625	0.175222	-1.76953	-0.217585	0.461151	-0.256386	-0.706399	-0.359961	-0.109309	0.206902	1.12836	-0.429822	-0.828703	-0.208767	0.961152	0.756431	1.21069	1.3377
PA 39:1; [M-H]-; GPA(18:1(13Z)/21:0)	-2.18614	-1.2107	-3.03537	-2.34657	-4.10998	-3.84052	-3.64742	-4.94437	-3.1627	-4.20898	-2.35937	-2.45984	-2.59363	-2.21763	-4.29794	-2.29675	-3.71287	-0.98853
PC 34:3; [M-Ac-H]-; GPCho(16:1(7Z)/18:2(2E,4E))	-0.303076	-1.07336	-0.780397	-2.20399	-1.0424	-1.34271	-2.71965	-1.83523	-0.879034	-1.38321	-1.10997	-1.46836	-1.52491	-1.04857	-0.274513	-0.695665	-0.14191	0.239209
PG 36:2; [M-H]-; GPGro(16:0/20:2(11Z,14Z))	-1.96927	-1.13838	-3.47877	-3.87909	-2.32227	-3.21928	-3.07769	-3.06256	-1.81993	-2.51869	-1.43756	-1.60294	-2.05694	-1.60104	-1.53265	-2.04609	-1.81848	-0.698624
PC 32:1; [M-CH3]-; GPCho(16:0/16:1(7Z))	0.893209	0.297065	-1.5538	0.229114	0.52613	-0.196376	-0.786914	-0.470394	-0.178212	0.419102	1.13199	-0.176083	-0.680569	-0.143686	1.18084	0.597973	1.17663	1.28079
PC 34:2; [M-Ac-H]-; GPCho(16:1(7Z)/18:1(11E))	1.82767	2.13482	2.68205	1.95471	1.20965	1.52755	0.629611	0.187057	2.42894	1.23841	1.98817	2.40101	1.9249	1.7273	1.79602	1.13036	1.70403	2.55297
plasmenyl-PE 40:6; [M-H]-; PE(P-18:0/22:6(4Z,7Z,10Z,13Z,16Z,19Z))	-1.06526	0.0595636	-3.91779	-3.2445	-2.39523	-4.25384	-1.57544	-2.21813	-0.747615	-2.62261	-1.15747	0.278392	-0.164532	-0.129212	-1.26784	-0.949264	-1.15878	0.122156
plasmenyl-PE 38:2; [M-H]-; PE(P-18:0/20:2(11Z,14Z))	-1.91551	-2.31873	-3.01048	-2.66192	-2.69076	-3.96125	-3.02433	-3.40981	-3.36049	-3.1894	-1.58264	-3.81822	-4.05005	-2.70055	-1.85987	-1.5155	-1.75805	-1.20417
PC 36:1; [M+HCOO]-; GPCho(18:0/18:1(11E))	-3.03736	-3.65227	-1.62492	-1.84328	-3.48813	-2.72554	-4.62616	-4.05615	-2.87547	-2.96083	-2.37392	-3.9518	-4.18602	-4.6516	-2.47498	-3.56345	-2.81368	-2.53802
CL 80:13; [M-2H](2-); CL(22:6/18:0/22:6/18:1)	-2.26936	-2.23496	-3.91516	-4.67168	-3.38039	-4.32058	-4.30215	-3.72168	-3.36582	-3.84724	-2.13429	-2.16096	-1.86222	-2.52232	-2.44724	-2.64205	-2.24968	-1.55311
PE 40:1; [M-H]-; GPEtn(18:0/22:1(13Z))	-4.14463	-3.81177	-5.6235	-3.13028	-5.4335	-6.8614	-5.66145	-7.39166	-4.07207	-6.51291	-4.25299	-3.55362	-5.70545	-3.62328	-5.52246	-5.17292	-4.87514	-2.97354
PE 38:1; [M-H]-; GPEtn(18:0/20:1(11E))	-3.11755	-3.73174	-4.98225	-4.14655	-4.08633	-5.16116	-5.52586	-5.20479	-4.03547	-4.36106	-3.0593	-4.44939	-5.40088	-3.87617	-3.10817	-3.51492	-2.82274	-2.57305
CL 78:13; [M-2H](2-); CL(16:0/18:1/22:6/22:6)	-1.91697	-2.07014	-7.07049	-5.80474	-3.81983	-5.85257	-4.34202	-4.71898	-1.92877	-4.06095	-1.96352	-1.18467	-2.42988	-1.61835	-2.00256	-2.42385	-2.33196	-1.16027
PE 36:5; [M-H]-; GPEtn(16:1(7Z)/20:4(5E,8E,11E,14E))	-1.48822	-0.833243	-5.11212	-3.47773	-2.73021	-4.732	-4.13498	-3.89011	-1.19975	-3.21649	-1.58206	-0.552005	-0.584143	-0.937499	-1.93265	-2.0338	-2.11391	-0.711727
PE 36:3; [M-H]-; GPEtn(18:0/18:3(6Z,9Z,12Z))	-2.29387	-1.77877	-8.08819	-4.7095	-4.44137	-6.30071	-6.26548	-6.78434	-2.24942	-4.62993	-3.75358	-1.52172	-2.11799	-2.74376	-2.81828	-4.04382	-3.70929	-2.39606
PC 33:0; [M-CH3]-; GPCho(17:0/16:0)	-2.87256	-2.75068	-2.65483	-4.06779	-3.483	-3.75382	-3.2143	-3.60524	-4.19003	-3.15516	-1.9418	-5.32047	-6.65342	-2.95173	-2.04556	-2.36161	-1.76789	-2.40821
PC 37:1; [M-Ac-H]-; GPCho(18:1(11E)/19:0)	-4.2857	-4.1635	0.318255	-3.87092	-4.46677	-3.73848	-5.38037	-4.97486	-3.4873	-4.66187	-3.43384	-4.17323	-4.27166	-4.52734	-4.13956	-4.53971	-4.1995	-2.98896
plasmenyl-PE 38:5; [M-H]-; PE(P-16:0/22:5(4Z,7Z,10Z,13Z,16Z))	-0.09625	-0.272654	-1.58406	-2.88683	-0.972955	-2.76018	-1.83636	-1.66496	-1.57282	-1.49572	0.246667	-0.915847	-1.0087	-0.572062	-0.349332	-0.35007	-0.119016	0.55226
PE 36:5; [M-H]-; GPEtn(18:2(2E,4E)/18:3(6Z,9Z,12Z))	0.346814	1.03336	-4.89242	-3.09343	-0.710154	-3.24038	-2.13582	-1.8985	0.690278	-1.78467	0.383792	1.22888	1.15273	0.944474	-0.246262	0.134579	-0.170522	1.37069
PE 38:7; [M-H]-; GPEtn(16:1(7Z)/22:6(4Z,7Z,10Z,13Z,16Z,19Z))	-3.31639	-2.99693	-4.66979	-4.09146	-4.67586	-4.84599	-5.67254	-5.39016	-3.38015	-4.59658	-3.31928	-3.01589	-3.1713	-3.1899	-3.23916	-3.37908	-3.35904	-2.68006
CL 80:15; [M-2H](2-); CL(22:6/18:1/22:6/18:2)	-2.29394	-1.23919	-1.69049	-3.03969	-2.39954	-3.32745	-2.99958	-3.09691	-1.93888	-2.91615	-1.45343	-1.84897	-2.28386	-1.79107	-2.20884	-2.10553	-1.91545	-0.874003
CL 80:16; [M-2H](2-); CL(16:0/22:6/20:4/22:6)	-2.38429	-1.19938	-1.77133	-2.13884	-4.2023	-2.47922	-3.72131	-3.92699	-0.822681	-3.86139	-2.51409	-0.890306	-1.13919	-1.72429	-4.08286	-2.20867	-3.11257	-0.798941
CL 74:4; [M-2H](2-); CL(18:1/18:2/20:1/18:0)	-0.531933	-0.224463	-1.56016	-1.46411	-0.888096	-2.04271	-1.55817	-1.22588	0.457996	-1.43539	0.144774	-0.0629966	-0.340509	-0.264689	-0.589044	-0.0598845	-0.177735	0.388674
PE 44:5; [M-H]-; GPEtn(20:4(5E,8E,11E,14E)/24:1(15Z))	-2.25419	-2.76859	-1.17958	-1.09085	-3.35017	-2.45413	-4.91088	-4.5976	-2.60995	-2.56343	-2.36044	-2.65388	-2.87117	-3.29144	-2.13837	-3.437	-3.08093	-2.20947
PC 35:0; [M-Ac-H]-; GPCho(16:0/19:0)	-2.73697	-2.96911	-4.49449	-3.87524	-3.62035	-4.88465	-5.30847	-5.05532	-2.72239	-4.10305	-2.37497	-1.83486	-3.66781	-2.84785	-2.30359	-3.01771	-2.50455	-1.76517
PE 40:2; [M-H]-; GPEtn(18:2(2E,4E)/22:0)	-3.37848	-3.50339	-3.44885	-3.44808	-3.54211	-4.62077	-5.26226	-5.05163	-4.58292	-4.77274	-2.60464	-3.89816	-4.89931	-3.56783	-3.45384	-3.34584	-2.70273	-2.37481
PC 40:6; [M-Ac-H]-; GPCho(18:0/22:6(4Z,7Z,10Z,13Z,16Z,19Z))	-3.56722	-2.08519	-3.29573	-5.05485	-4.31927	-5.07415	-3.81584	-4.46678	-2.34028	-4.49064	-3.15222	-1.58073	-1.71602	-2.35122	-3.72469	-3.47951	-3.66558	-2.25645
PG 35:0; [M-H]-; GPGro(17:0/18:0)	-2.65267	-1.1562	-3.55276	-4.00455	-3.32363	-4.01526	-3.33544	-2.99279	-1.2888	-3.55196	-2.21712	-1.4483	-1.64198	-1.39854	-3.13659	-2.25732	-1.85945	-1.39159
PC 30:0; [M-Ac-H]-; GPCho(14:0/16:0)	-0.522478	0.62974	-4.78262	-2.91961	-2.14888	-3.68546	-3.48431	-3.55998	0.537565	-2.07137	-1.1912	1.06821	1.09318	0.209974	-1.53462	-0.897867	-1.17164	0.319893
PC 38:2; [M-Ac-H]-; GPCho(18:0/20:2(11Z,14Z))	-2.46754	-0.33443	0.596772	-2.41175	-2.81928	-2.30168	-2.04682	-3.76013	-0.0348172	-2.79162	-1.97689	0.0644425	-1.09312	-0.692629	-2.93453	-2.78055	-3.68954	-0.95454
PE 38:2; [M-H]-; GPEtn(18:0/20:2(11Z,14Z))	-1.56923	-1.83906	-3.28723	-2.15862	-1.82713	-3.10645	-3.48428	-2.96764	-1.34822	-2.64241	-0.974567	-2.03485	-2.85027	-2.02054	-2.70191	-1.72463	-1.10074	-0.695536
PC 28:0; [M-Ac-H]-; GPCho(10:0/18:0)	-1.83284	-1.22831	-7.16125	-3.59379	-3.30669	-5.41397	-5.69558	-5.53127	-2.47871	-3.62737	-2.77678	-0.777293	-1.07059	-2.03733	-2.20026	-3.57485	-3.31622	-2.08756
plasmenyl-PE 40:4; [M-H]-; PE(P-16:0/24:4(5Z,8Z,11Z,14Z))	0.42061	-0.33449	-1.52981	-0.877901	-0.392482	-2.20137	-1.20529	-1.0552	-1.49205	-0.783841	0.695625	-1.53119	-2.76928	-0.59512	0.733222	-0.232912	0.297208	0.892376
CL 82:14; [M-2H](2-); CL(20:2/20:3/20:4/22:5)	2.12395	3.23099	-3.02919	-2.40127	1.61283	-2.73133	0.701319	0.675781	3.16627	-0.0372972	2.15431	3.44154	3.4786	3.56211	1.84	2.32506	1.88723	3.44051
CL 70:5; [M-2H](2-); CL(16:1/18:1/18:1/18:2)	-1.65021	-0.994697	-1.92627	-2.86629	-2.67427	-2.27421	-1.42519	-2.66129	-0.68792	-2.34538	-1.36474	-0.558722	-0.776796	-0.926909	-1.78692	-1.35254	-1.84386	-0.555102
PE 37:1; [M-H]-; GPEtn(18:1(11E)/19:0)	-4.27145	-4.52684	-5.00594	-4.41327	-5.47268	-5.26799	-5.95036	-6.40585	-5.31949	-5.54949	-4.49374	-4.67518	-4.69691	-4.93111	-4.47019	-6.31076	-5.20116	-4.74947
PG 36:4; [M-H]-; GPGro(18:2(2E,4E)/18:2(2E,4E))	-3.89204	-1.19485	-4.89345	-5.1982	-5.39136	-10.2459	-5.40326	-5.90091	-3.94185	-13.3502	-3.71435	-2.11342	-3.99754	-3.25526	-4.83889	-4.30242	-5.3196	-2.60231
CL 74:4; [M-2H](2-); CL(18:1/18:0/18:2/20:1)	-1.00477	-0.639778	-2.07645	-1.25413	-1.6093	-2.64114	-2.15821	-2.64609	-0.000398935	-1.48536	0.00415949	-0.136414	-0.34859	-0.686152	-1.17614	-1.3816	-1.21104	0.465401
PC 40:4; [M-Ac-H]-; GPCho(16:0/24:4(5Z,8Z,11Z,14Z))	-4.13963	-4.85455	-1.03591	-4.64174	-5.14017	-5.90465	-5.57037	-5.62775	-4.88957	-4.81318	-3.59254	-4.45443	-5.65002	-5.03779	-4.09524	-4.82167	-4.65445	-3.69209
plasmenyl-PE 36:0; [M-H]-; PE(P-20:0/16:0)	-2.63515	-2.72599	-1.77335	-3.1428	-2.37655	-2.86106	-2.15187	-3.44649	-3.3434	-2.11519	-1.47206	-3.68488	-4.59294	-4.69272	-1.63616	-1.27619	-0.781373	-1.16272
PE 40:2; [M-H]-; GPEtn(18:1(11E)/22:1(13Z))	-2.79909	-3.53243	-1.54375	-3.59784	-3.47975	-4.80666	-5.61385	-5.1998	-3.87682	-4.2629	-2.46388	-4.64762	-4.72175	-3.56241	-3.36719	-3.4411	-2.99292	-2.23545
PC 26:0; [M-Ac-H]-; GPCho(10:0/16:0)	-9.57836	-10.3584	-4.50462	-5.9299	-9.62149	-7.22701	-9.73654	-10.5099	-2.35173	-8.6691	-9.41761	-5.25708	-6.17772	-8.62806	-10.1563	-10.1456	-8.82421	-6.37077
PC 25:0; [M+HCOO]-; GPCho(2:0/23:0)	-4.98955	-5.04751	-4.23537	-5.01192	-5.41705	-5.54152	-5.69709	-5.45865	-5.63447	-5.23995	-3.89062	-5.50194	-5.54226	-5.7287	-4.88635	-5.37763	-4.25799	-4.68952
CL 76:11; [M-2H](2-); CL(20:4/18:1/20:4/18:2)	-2.67238	-2.29891	0.506063	-3.50026	-2.83736	-3.82917	-3.51487	-3.46413	-3.27639	-3.85881	-1.8789	-3.24628	-3.15242	-2.63226	-2.35662	-2.11372	-2.14237	-1.09392
CL 82:12; [M-2H](2-); CL(20:1/20:4/22:5/20:2)	1.61553	2.25917	-1.76432	0.0449834	0.831902	-1.12819	0.200362	0.0586511	1.7556	0.381578	1.85816	2.62747	2.2863	2.41586	1.47933	1.23049	1.67696	2.64827
PC 38:1; [M-Ac-H]-; GPCho(18:0/20:1(11E))	-3.09226	-3.01012	0.217275	-3.30262	-4.2011	-3.7809	-4.6333	-5.16344	-3.01455	-3.87107	-3.08176	-2.62001	-3.41269	-3.22917	-3.57166	-3.70451	-3.59309	-2.55659
PC 32:1; [M-Ac-H]-; GPCho(14:0/18:1(11E))	1.61933	2.26492	-3.12191	-0.582369	0.836378	-1.12275	0.21635	0.0934443	1.80989	0.443506	1.87042	2.62551	2.28653	2.42053	1.4764	1.26983	1.69342	2.66074
PC 37:2; [M-Ac-H]-; GPCho(18:2(2E,4E)/19:0)	-4.25874	-3.31374	-0.923564	-3.46991	-4.70668	-4.04218	-4.61504	-5.75654	-3.21679	-4.62661	-3.96047	-3.83977	-3.7755	-4.33664	-4.34948	-5.64567	-4.97641	-3.20596
plasmenyl-PE 38:1; [M-H]-; PE(P-18:0/20:1(11E))	-1.93735	-2.81022	-2.7397	-3.25691	-2.95014	-4.09583	-2.3512	-3.58508	-3.24004	-2.82601	-1.78924	-3.19382	-3.97922	-2.90944	-2.33317	-2.15774	-1.98676	-1.39871
MGDG 36:1; [M-H]-; MGDG(18:0/18:1(11E))	-4.98865	-4.78316	-2.31656	-3.30922	-5.40675	-3.4959	-6.01954	-5.71584	-1.58641	-3.34206	-3.87691	-2.84275	-3.88894	-5.15287	-4.95826	-4.97353	-5.08082	-3.75176
PC 34:3; [M-Ac-H]-; GPCho(16:0/18:3(6Z,9Z,12Z))	-0.374746	-1.19659	-0.965791	-2.26416	-1.12639	-1.42225	-2.6128	-2.70112	-1.45584	-1.42561	-1.09923	-1.18641	-1.70668	-1.17414	-0.405468	-0.761947	-0.135979	0.209932
PE 38:2; [M-H]-; GPEtn(16:0/22:2(13Z,16Z))	-1.51367	-1.78484	-3.30737	-2.02693	-1.79334	-3.11523	-3.46859	-2.93564	-1.3175	-2.55263	-0.97472	-1.88499	-2.46014	-2.04777	-1.66246	-1.70187	-1.06673	-0.667122
plasmenyl-PE 36:2; [M-H]-; PE(P-18:0/18:2(2E,4E))	-0.685439	-0.546358	-2.30074	-2.24814	-1.30745	-2.8202	-1.48626	-1.97741	-0.962113	-1.63318	-0.273117	-0.484143	-1.36738	-0.832913	-0.848675	-1.23037	-1.78583	0.378025
CL 70:5; [M-2H](2-); CL(18:2/16:0/18:2/18:1)	-1.71277	-1.83656	-3.43231	-2.21301	-1.93954	-3.86349	-4.34339	-3.84984	-1.3024	-3.2209	-1.11604	-1.45876	-1.77762	-2.06412	-2.20187	-2.41435	-1.75098	-1.19547
PC 42:8; [M-CH3]-; GPCho(20:4(5E,8E,11E,14E)/22:4(7Z,10Z,13Z,16Z))	-1.25259	-1.28504	-0.738925	-1.33879	-1.83108	-2.22175	-2.25504	-2.17376	-0.433355	-2.04679	-1.00124	-1.18937	-1.17644	-1.27724	-1.68817	-1.19078	-1.17663	-0.342164
plasmenyl-PE 42:4; [M-H]-; PE(P-20:0/22:4(7Z,10Z,13Z,16Z))	-2.37528	-2.30097	-3.20898	-3.57406	-2.45584	-4.83042	-4.01286	-3.34471	-2.83366	-4.34155	-1.75764	-5.6191	-4.6596	-2.66399	-2.51825	-2.15886	-1.80203	-1.65602
PG 34:0; [M-H]-; GPGro(17:0/17:0)	0.423119	0.294988	1.11768	-0.915437	0.370245	-0.017728	-0.0323432	0.35326	-0.647987	-0.0493622	0.806072	-0.202386	-0.232635	0.24611	0.457393	0.482876	0.574704	1.27395
PE 38:7; [M-H]-; GPEtn(18:3(6Z,9Z,12Z)/20:4(5E,8E,11E,14E))	-2.3698	-1.98894	-5.92504	-5.87062	-3.12937	-6.33703	-4.37683	-4.16858	-2.48488	-3.71778	-1.98487	-1.54219	-2.39587	-1.64095	-2.50751	-2.19711	-2.89582	-1.14711
CL 62:0; [M-2H](2-); CL(16:0/14:0/16:0/16:0)	-4.0353	-5.53717	-9.83729	-6.57317	-5.23555	-6.41641	-6.23752	-6.22697	-7.34456	-4.74076	-4.36577	-7.67038	-7.68313	-6.07084	-3.86539	-4.76998	-3.92307	-4.74679
PC 42:9; [M-CH3]-; GPCho(20:4(5E,8E,11E,14E)/22:5(4Z,7Z,10Z,13Z,16Z))	-1.15009	-0.614721	-1.04547	-1.6624	-1.8413	-2.38728	-2.50944	-2.32836	-0.606642	-2.04574	-0.863206	-0.0787886	-0.524021	-0.848689	-1.17995	-1.35131	-1.28114	-0.178841
CL 80:14; [M-2H](2-); CL(18:1/18:2/22:5/22:6)	-3.75873	-3.43707	-4.1236	-5.13232	-4.38289	-5.28238	-4.96968	-4.57284	-4.83708	-4.9414	-2.99149	-3.82448	-3.3683	-3.80793	-3.90794	-3.34733	-3.22248	-2.61058
PC 36:4; [M-Ac-H]-; GPCho(18:2(2E,4E)/18:2(2E,4E))	-3.22257	-2.58545	-3.5675	-2.77341	-4.45026	-4.96238	-5.22865	-6.22878	-3.16542	-4.33314	-3.82488	-1.73258	-1.18145	-3.45275	-3.5268	-4.94996	-4.16713	-2.9032
CL 74:8; [M-2H](2-); CL(18:1/20:2/18:2/18:3)	-0.774597	0.253901	-4.02787	-3.4109	-2.18453	-3.73171	-2.9392	-2.77431	0.440346	-2.47046	-1.13819	0.885917	0.544947	0.394476	-1.61858	-1.27499	-1.70937	0.151937
PC 33:1; [M-Ac-H]-; GPCho(16:0/17:1(9Z))	-0.694488	-2.03887	-6.61162	-3.13432	-2.44568	-4.68661	-4.45394	-4.42998	-3.82916	-2.79335	-1.88263	-2.64958	-3.36303	-2.44988	-0.654735	-3.01886	-1.56884	-1.39608
plasmenyl-PE 38:3; [M-H]-; PE(P-18:0/20:3(5Z,8Z,11Z))	-1.00387	-0.495309	-2.64716	-2.39428	-1.77616	-3.67937	-1.72024	-3.11282	-2.00211	-2.14497	-0.804806	-1.37113	-1.88776	-1.8232	-0.898165	-1.84692	-1.00539	-0.603681
CL 74:3; [M-2H](2-); CL(16:0/22:0/18:1/18:2)	1.35998	1.43933	-0.147803	0.604688	0.778374	-0.265087	-0.601381	-0.324754	1.60722	-0.179511	1.12617	1.65264	1.34007	1.24053	0.58787	0.302945	0.632826	2.13164
plasmenyl-PE 34:1; [M-H]-; PE(P-16:0/18:1(11E))	0.77117	0.676882	-0.870001	-0.644327	-0.126052	-0.939354	-0.431889	-0.995152	-0.457922	-0.126891	0.793427	-0.0606968	-0.625345	-0.151582	0.719168	0.626326	0.904351	1.3401
CL 70:4; [M-2H](2-); CL(16:0/18:2/18:1/18:1)	-1.41195	-1.7584	-3.19179	-2.54998	-1.95134	-3.21939	-4.19449	-3.30962	-0.976247	-2.71521	-0.838566	-1.38895	-1.6589	-1.79076	-2.17692	-1.84086	-1.61297	-0.659552
PC 28:2; [M+HCOO]-; GPCho(2:0/26:2(5E,9Z))	-2.164	-2.76824	-4.3275	-2.39123	-2.53013	-3.21262	-3.75543	-3.50011	-3.32729	-2.52032	-1.95593	-3.08417	-3.88575	-3.10084	-1.97056	-2.43575	-1.84336	-1.64308
CL 80:15; [M-2H](2-); CL(18:1/22:6/20:4/20:4)	-0.449305	-0.229902	-2.46095	-2.11613	-1.34871	-3.47715	-1.84931	-1.215	-1.5155	-2.69895	-0.100698	-0.566016	-0.117269	-0.498583	-0.714702	0.0386385	-0.00287651	0.700293
PC 27:0; [M-Ac-H]-; GPCho(9:0/18:0)	0.176945	0.239271	-4.21082	-0.366946	-1.2525	-1.75046	-2.41637	-2.96642	-1.52434	-0.810446	-0.789168	0.337067	-0.38448	-1.18492	-0.102542	-2.72708	-1.32849	-0.505054
CL 78:9; [M-2H](2-); CL(18:0/20:4/18:0/22:5)	-1.08161	-1.82072	-2.04618	-1.87391	-1.9498	-1.46361	-2.34623	-2.20231	-2.08862	-1.76734	-0.884397	-2.58317	-3.24626	-2.43895	-1.2564	-1.09018	-1.06583	-0.327941
PC 44:11; [M-CH3]-; GPCho(22:5(4Z,7Z,10Z,13Z,16Z)/22:6(4Z,7Z,10Z,13Z,16Z,19Z))	-1.40005	-0.22062	-2.31527	-2.58977	-3.13641	-3.50009	-3.60377	-4.66931	-0.331291	-2.29222	-5.14487	1.10956	0.585264	-0.745662	-1.97311	-2.84944	-2.80828	-1.04263
PC 33:1; [M-Ac-H]-; GPCho(15:0/18:1(11E))	-0.36925	-1.449	-3.13084	-3.09006	-1.51703	-3.77538	-2.4192	-2.37824	-2.82922	-2.16642	-0.388678	-2.91266	-3.57612	-1.71036	-0.123735	-1.01525	-0.455782	-0.13577
PE 38:3; [M-H]-; GPEtn(18:1(11E)/20:2(11Z,14Z))	-0.097366	0.806519	-2.73162	-1.8772	-0.768058	-2.44709	-1.48132	-1.45422	0.773537	-1.14979	0.173773	0.945365	0.675967	0.568567	-0.369016	0.00429527	-0.0211958	1.07897
CL 82:16; [M-2H](2-); CL(18:2/22:5/20:4/22:5)	1.95517	2.95262	-3.13721	-1.80669	1.13496	-2.79297	-0.276964	-0.504681	2.39454	-0.0715377	1.41119	3.70595	3.32875	3.06327	1.70129	1.04624	1.19878	2.52991
CL 74:4; [M-2H](2-); CL(18:1/18:0/20:1/18:2)	-0.988119	-0.354282	-1.88811	-1.22709	-1.62223	-2.71789	-2.27111	-2.02091	-0.0666726	-1.43017	-0.0938225	-0.0986108	-0.359518	-0.5253	-0.602396	-0.956601	-1.16189	-0.037455
PC 38:7; [M-Ac-H]-; GPCho(16:1(7Z)/22:6(4Z,7Z,10Z,13Z,16Z,19Z))	-3.25193	-3.30104	-4.2286	-6.37513	-4.15427	-6.2374	-5.21701	-4.94492	-2.39293	-5.90599	-3.17729	-2.77023	-2.98417	-2.89766	-3.21791	-3.5244	-3.10235	-2.72773
CL 80:16; [M-2H](2-); CL(16:0/22:6/22:6/20:4)	-1.53976	-1.82742	-3.30262	-2.12054	-1.80783	-3.1104	-3.4808	-2.95941	-1.32327	-2.61368	-0.972339	-1.99334	-2.81102	-2.02849	-2.75231	-1.71732	-1.09149	-0.695264
CL 72:8; [M-2H](2-); CL(18:2/18:2/18:2/18:2)	1.53928	1.99798	-2.84237	-0.592802	0.943731	-0.397288	0.499769	0.196546	1.05429	0.715577	1.91463	1.73437	1.43552	1.55273	1.57009	1.28943	1.50187	2.5254
CL 68:5; [M-2H](2-); CL(18:2/16:0/18:2/16:1)	-1.46411	-1.10595	-4.20821	-2.59488	-1.97925	-3.04598	-2.11851	-2.41138	-1.4187	-1.99674	-1.01512	-1.21666	-1.56861	-1.39933	-1.25299	-1.47406	-1.43314	-0.464871
CL 72:3; [M-2H](2-); CL(18:1/16:0/18:1/20:1)	0.19478	0.232575	-1.30818	-0.74122	-0.571113	-1.68009	-1.16702	-1.67847	-1.21003	-1.02177	0.0313125	-0.336344	-0.941088	-0.397635	0.177263	-0.478665	-0.446117	0.792237
PC 40:6; [M+HCOO]-; GPCho(18:1(11E)/22:5(4Z,7Z,10Z,13Z,16Z))	-3.55301	-2.69276	-3.14983	-3.03678	-6.33732	-4.88912	-5.473	-6.09648	-3.5065	-4.17971	-4.12584	-2.51503	-2.64345	-3.23504	-4.34292	-4.38007	-5.18662	-3.06452
CL 74:6; [M-2H](2-); CL(18:1/18:2/18:1/20:2)	-1.67006	-1.13788	-4.45637	-3.34402	-2.19681	-3.4309	-3.75172	-2.84544	-0.422936	-2.50943	-1.34823	-0.720591	-0.785962	-1.21027	-2.07598	-1.68584	-1.60824	-0.295092
CL 80:16; [M-2H](2-); CL(20:4/18:2/20:4/22:6)	-1.10548	0.322875	-3.23648	-2.75655	-3.17219	-3.75762	-2.68892	-3.07648	-1.24898	-3.85023	-1.36828	-0.0436222	0.197437	-0.368183	-2.64972	-1.02809	-2.20301	0.535132
CL 80:14; [M-2H](2-); CL(18:0/18:2/22:6/22:6)	0.645051	0.810845	-3.84009	-2.58237	-0.532137	-2.86761	-1.40953	-0.911156	-0.720995	-1.3206	0.711765	0.634041	0.989372	0.331184	0.354233	0.447048	0.710629	1.46248
PC 23:0; [M+HCOO]-; GPCho(2:0/21:0)	-2.2634	-2.1315	1.02433	-0.438156	-2.02016	-1.8896	-3.16529	-2.78969	-0.555192	-2.44306	-1.12005	-2.25761	-2.76504	-2.5405	-2.64749	-2.16198	-1.95421	-0.884471
CL 74:3; [M-2H](2-); CL(18:1/20:0/18:2/18:0)	-0.299555	0.0288323	-1.3403	-1.28014	-0.66359	-1.76084	-1.67955	-0.968952	0.759397	-1.22358	0.467844	0.147067	-0.105051	-0.00263417	-0.393425	0.218693	0.0859125	0.673187
CL 78:12; [M-2H](2-); CL(16:0/22:5/18:1/22:6)	-1.9888	-1.89349	-6.93281	-5.86637	-3.98143	-5.3675	-4.58556	-4.52171	-2.35741	-4.56631	-2.16074	-1.9285	-2.68575	-1.83638	-2.17842	-2.11098	-2.4519	-1.87139
PC 38:3; [M-Ac-H]-; GPCho(18:2(2E,4E)/20:1(11E))	-1.91824	-1.17469	-2.21674	-1.19536	-2.32118	-2.66364	-3.42974	-3.44479	-1.66098	-2.86525	-1.86856	-1.05258	-1.49434	-2.14952	-2.37062	-2.3577	-2.65212	-1.02807
PC 40:5; [M-Ac-H]-; GPCho(20:1(11E)/20:4(5E,8E,11E,14E))	-3.1766	-1.97148	-2.24124	-3.25014	-3.22972	-4.32603	-3.86736	-3.4056	-2.6744	-3.81628	-2.75013	-2.2029	-2.8891	-2.11015	-3.09001	-2.37253	-3.19638	-2.19174
CL 82:10; [M-2H](2-); CL(18:0/22:6/20:4/22:0)	0.367509	-1.0033	0.201065	-0.246055	-0.341351	0.0731708	-1.63776	-0.606037	-1.09283	-0.484159	0.906712	-1.62926	-2.35516	-0.881864	0.564189	0.663316	0.795034	1.04656
PC 35:0; [M+HCOO]-; GPCho(16:0/19:0)	-2.15686	-2.05564	-0.497703	-2.26763	-2.70862	-2.14841	-2.57639	-3.13984	-1.58707	-2.14831	-1.68586	-2.02189	-2.94054	-2.19335	-2.09862	-2.11289	-1.94997	-1.16199
PE 44:12; [M-H]-; GPEtn(22:6(4Z,7Z,10Z,13Z,16Z,19Z)/22:6(4Z,7Z,10Z,13Z,16Z,19Z))	-4.65434	-4.56859	-7.26177	-6.96944	-6.0357	-7.34074	-7.7193	-8.31995	-5.31804	-6.29726	-5.6379	-4.00848	-5.14146	-5.90673	-4.65268	-6.48893	-5.8861	-5.15484
PG 40:7; [M-H]-; GPGro(18:2(2E,4E)/22:5(4Z,7Z,10Z,13Z,16Z))	-3.43308	-4.07819	-6.11613	-7.55714	-4.8926	-5.58853	-4.84731	-4.57936	-4.28502	-5.40922	-2.44987	-2.68238	-4.55469	-2.7739	-3.68735	-3.57185	-3.94251	-1.82888
lysoPE 22:6; [M-H]-; PE(22:6(4Z,7Z,10Z,13Z,16Z,19Z)/0:0)	-2.12253	-1.67453	-6.40856	-2.55714	-4.17961	-3.88774	-4.32733	-4.65989	0.0516486	-2.39797	-3.08225	0.502762	-0.47833	-0.558311	-2.97079	-2.35739	-2.36877	-0.585003
PA 34:2; [M-H]-; GPA(16:1(7Z)/18:1(11E))	-2.47131	-3.66786	-6.25168	-4.32863	-3.18935	-4.01784	-4.16778	-3.98309	-5.29134	-3.39277	-2.9873	-5.61666	-5.63403	-4.54793	-2.23846	-2.81051	-2.39304	-2.23851
PC 23:0; [M+HCOO]-; GPCho(4:0/19:0)	-2.29407	-2.20576	1.08397	-0.425283	-1.96043	-1.83816	-2.70517	-2.44161	-0.440167	-2.31694	-0.980595	-2.41609	-2.77294	-2.72648	-2.49321	-1.85778	-1.82132	-0.863669
PC 21:0; [M+HCOO]-; GPCho(2:0/19:0)	-3.21133	-4.28873	0.469092	-1.05299	-2.99861	-3.13779	-4.57469	-3.94098	-1.75004	-2.72525	-2.2713	-4.10546	-4.99056	-4.23695	-2.88759	-3.46993	-3.41504	-2.48696
PE 36:0; [M-H]-; GPEtn(18:0/18:0)	-1.567	-1.91674	-2.43357	-2.64025	-2.36089	-2.94343	-3.49959	-2.90014	-2.48945	-2.38747	-1.31285	-2.05038	-3.21491	-2.42222	-1.51255	-1.81365	-1.55946	-0.942085
PC 32:1; [M-Ac-H]-; GPCho(16:0/16:1(7Z))	-0.275145	-1.09917	-0.345234	-0.467569	-0.821936	-0.404688	-2.38766	-1.16928	-1.13682	-0.922242	0.481387	-1.95344	-2.53156	-1.6331	0.0406725	0.100573	0.429811	0.385149
lysoPE 22:4; [M-H]-; PE(22:4(7Z,10Z,13Z,16Z)/0:0)	-1.71401	-4.04997	-3.27993	-0.724874	-2.91402	-2.0412	-5.28086	-4.2604	-2.42613	-0.991304	-1.57108	-3.56197	-5.19497	-3.06482	-2.30616	-2.91626	-2.06801	-1.1685
PC 32:4; [M+HCOO]-; GPCho(12:0/20:4(5E,8E,11E,14E))	-2.68673	-1.50584	-1.74916	-2.77375	-4.27961	-2.88192	-4.74136	-4.67293	-1.04723	-4.24731	-3.1143	-1.23498	-1.32323	-2.04179	-3.9671	-2.90593	-3.7786	-1.32865
plasmenyl-PE 32:1; [M-H]-; PE(P-16:0/16:1(7Z))	-2.53721	-4.12007	-6.06991	-4.65435	-3.36536	-3.80165	-4.28376	-3.63161	-5.04329	-3.52798	-2.62109	-5.31213	-5.47908	-4.40998	-2.42838	-2.85938	-2.35199	-2.32106
lysoPE 18:1; [M-H]-; PE(18:1(11E)/0:0)	-2.15735	-3.13742	-2.82379	-1.84981	-2.92151	-2.23853	-4.60572	-5.06169	-0.720145	-1.91584	-1.84787	-0.534751	-2.06604	-1.95255	-3.31635	-2.97218	-2.3511	-1.95646
PC 30:2; [M-CH3]-; GPCho(14:1(9Z)/16:1(7Z))	-2.48636	-4.013	-6.29047	-3.76041	-4.0661	-5.4133	-6.02881	-4.66341	-5.21204	-3.84118	-3.24363	-5.54155	-6.63693	-4.25633	-2.82891	-3.17254	-2.57845	-2.45758
CL 78:10; [M-2H](2-); CL(18:0/20:4/18:0/22:6)	-0.230219	-0.838277	-0.967475	-0.834801	-1.09905	-0.752257	-1.78074	-1.22529	-1.22801	-0.839167	-0.064997	-1.58576	-2.02657	-1.50881	-0.382026	-0.370972	-0.249515	0.349962
PE 36:3; [M-H]-; GPEtn(16:0/20:3(5Z,8Z,11Z))	-2.7965	-2.56745	-5.2244	-3.75264	-3.30163	-4.18616	-4.63706	-4.48124	-1.52818	-3.36541	-2.33087	-1.59277	-1.98034	-2.23341	-3.0485	-2.96435	-2.96595	-1.64075
CL 72:1; [M-2H](2-); CL(18:0/18:0/18:0/18:1)	-2.64164	-3.4149	-2.90829	-4.13168	-4.10955	-5.49934	-3.84347	-4.43833	-4.07847	-3.8313	-2.68369	-3.50898	-4.80045	-3.26808	-2.70183	-4.0176	-2.86892	-3.6025
CL 70:5; [M-2H](2-); CL(18:1/18:1/18:2/16:1)	-1.75459	-1.05801	-2.00264	-2.96638	-2.76564	-2.30814	-1.46946	-2.69412	-0.758272	-2.43306	-1.40435	-0.651323	-0.785396	-0.976291	-1.93185	-1.37281	-1.90802	-0.454765
CL 78:13; [M-2H](2-); CL(18:0/20:4/18:3/22:6)	-1.89686	-1.99256	-5.7065	-5.61441	-3.1657	-6.19132	-4.30996	-4.7245	-2.43456	-3.8863	-1.96317	-1.56236	-2.51465	-1.60476	-2.18956	-2.10216	-2.24143	-1.13751
PE 44:8; [M-H]-; GPEtn(22:4(7Z,10Z,13Z,16Z)/22:4(7Z,10Z,13Z,16Z))	-1.03704	-1.36833	-0.969754	-1.4532	-2.14114	-1.85217	-3.01383	-2.56403	-0.849335	-1.92564	-1.09291	-0.851369	-1.11361	-1.12465	-1.46282	-1.54744	-1.40528	-0.581163
CL 80:11; [M-2H](2-); CL(18:0/18:0/22:5/22:6)	-0.418763	0.403879	-4.59336	-2.55813	-1.84741	-4.00117	-2.47699	-3.18616	-0.72487	-1.93814	-0.960597	0.951865	0.450565	0.00371564	-0.443588	-1.69754	-1.12684	0.154039
plasmenyl-PE 38:2; [M-H]-; PE(P-16:0/22:2(13Z,16Z))	-1.55083	-1.98722	-1.94702	-2.3144	-2.46788	-3.08679	-2.87328	-3.26214	-3.11494	-2.85823	-1.42383	-3.90013	-4.19121	-2.03945	-1.4881	-1.34404	-1.62841	-1.05037
PC 40:4; [M-Ac-H]-; GPCho(18:2(2E,4E)/22:2(13Z,16Z))	-3.12846	-3.69284	-2.72671	-2.53759	-4.25124	-4.53791	-5.09797	-5.42741	-5.59343	-3.2633	-3.26882	-3.87584	-5.12845	-4.17527	-2.79963	-4.46351	-3.72305	-3.34507
PC 28:1; [M+HCOO]-; GPCho(12:0/16:1(7Z))	-1.47843	-1.32236	-1.23708	-1.60065	-1.39949	-1.24919	-1.10204	-1.05948	-1.09415	-1.33436	-0.517628	-2.03813	-1.3131	-1.90239	-1.34119	-1.38999	-0.922059	-0.790794
CL 82:16; [M-2H](2-); CL(18:0/22:6/20:4/22:6)	2.19894	3.39691	-2.70283	-2.16511	1.60163	-2.68948	0.602523	0.585615	3.16271	0.14821	2.17012	3.76418	3.67645	3.7531	1.99694	2.1845	1.90222	3.39967
PC 26:0; [M+HCOO]-; GPCho(2:0/24:0)	-3.90297	-3.092	-2.93812	-4.23174	-4.67222	-4.33794	-4.35011	-5.6656	-4.52104	-4.67629	-3.52087	-3.19285	-3.55862	-3.34573	-4.05616	-4.05732	-4.34234	-2.82381
PC 19:1; [M+HCOO]-; GPCho(4:0/15:1(9Z))	-0.772467	-0.544411	-0.107832	-1.1968	-1.91202	-1.13124	-1.26507	-2.09481	-0.337549	-1.61284	-0.785123	0.263558	0.213476	-0.414227	-1.13844	-0.931497	-1.12535	0.0811673
CL 76:11; [M-2H](2-); CL(14:0/18:0/22:5/22:6)	-0.490284	-0.521189	-3.96519	-2.1759	-1.31533	-2.73792	-1.67837	-1.9387	-1.94255	-1.94639	-0.253618	-0.895827	-1.0195	-0.740393	-0.417152	-0.297929	-0.504222	0.425749
CL 80:10; [M-2H](2-); CL(18:0/20:0/20:4/22:6)	-2.9646	-3.46727	-1.60917	-2.225	-3.83689	-2.44759	-3.81419	-4.0883	-1.46444	-3.23159	-2.23768	-1.96417	-2.87086	-3.11826	-3.05364	-2.68904	-2.88886	-0.531612
lysoPE 20:4; [M-H]-; PE(20:4(5E,8E,11E,14E)/0:0)	-1.11731	-0.977246	-2.749	-0.567339	-2.53149	-1.53962	-4.2977	-4.17626	0.839822	-1.83888	-0.967867	1.10452	-0.143758	-0.402569	-1.92992	-1.64081	-1.41595	0.236597
PC 36:6; [M-Ac-H]-; GPCho(14:0/22:6(4Z,7Z,10Z,13Z,16Z,19Z))	-2.34356	-2.96114	-6.91923	-4.96581	-2.27871	-5.718	-4.7846	-3.72371	-3.9571	-3.64023	-1.43797	-2.29376	-4.27534	-2.88096	-1.32997	-1.90758	-1.21423	-1.56867
PC 32:3; [M-Ac-H]-; GPCho(14:0/18:3(6Z,9Z,12Z))	-0.113473	0.880622	-4.29758	-3.77627	-0.64973	-4.37576	-1.46398	-1.28732	0.735609	-1.67844	-0.113534	0.960316	0.722814	0.599519	-0.321851	0.148383	-0.327353	0.968942
PA 37:1; [M-H]-; GPA(18:1(11E)/19:0)	0.857978	0.289768	-1.56834	0.103907	0.534103	-0.161548	-0.722903	-0.417857	-0.145908	0.371211	1.14429	-0.21218	-0.678789	-0.136747	1.14025	0.731196	1.23093	1.32657
PE 34:0; [M-H]-; GPEtn(17:0/17:0)	-0.0347268	-0.0545907	0.0757771	-0.0664799	0.0207392	0.0120422	0.108693	0.0983651	0.124493	0.0135914	0.623424	-0.536138	0.109606	-0.469091	0.213927	-0.0837689	0.36578	0.488548
CL 82:11; [M-2H](2-); CL(22:5/18:0/22:6/20:0)	-0.272085	0.417782	-5.03424	-2.51025	-0.82653	-2.83287	-1.41308	-1.6068	0.0655426	-1.44623	0.128999	0.790794	0.46919	0.712757	-0.378613	-0.317215	0.0296551	0.740219
PE 34:0; [M-H]-; GPEtn(16:0/18:0)	-1.37403	-1.54355	-1.47949	-0.912891	-1.63927	-1.42982	-1.86271	-2.09839	-1.71904	-1.43015	-1.03721	-1.70733	-1.29526	-2.12001	-1.15416	-2.13294	-1.50802	-1.19471
PC 34:0; [M-Ac-H]-; GPCho(16:0/18:0)	-2.91745	-2.35766	-4.41015	-3.90817	-4.11689	-3.72046	-6.38429	-6.10908	-0.0204537	-4.16062	-2.88606	1.01611	-0.136765	-1.09027	-3.96763	-3.35018	-3.77603	-0.884901
PC 40:7; [M-CH3]-; GPCho(20:3(5Z,8Z,11Z)/20:4(5E,8E,11E,14E))	-0.20236	-0.093151	0.495084	0.998678	-0.853771	-0.568199	-2.31489	-2.73962	-0.540628	-0.595186	-0.386913	0.355587	-0.260589	-1.29705	-0.071505	-2.32698	-1.0136	-0.514246
plasmenyl-PE 36:1; [M-H]-; PE(P-16:0/20:1(11Z))	0.0645108	0.386451	-1.25069	-0.766648	-0.645874	-1.68084	-1.03264	-1.41614	-1.00789	-0.812602	0.261582	-0.352094	-0.817113	-0.271119	0.0280121	-0.222284	-0.0849202	0.920464
PC 19:0; [M+HCOO]-; GPCho(2:0/17:0)	-2.36877	-2.58997	0.448473	-5.46403	-1.31428	-3.05318	-1.78645	-0.772501	-2.42156	-1.58139	-2.48937	-4.75696	-2.32548	-3.8367	-2.29593	-1.97946	-1.41773	-3.30594
PC 24:6; [M+HCOO]-; GPCho(2:0/22:6(4Z,7Z,10Z,13Z,16Z,19Z))	-4.86859	-5.95517	-2.29921	-3.06539	-4.68331	-5.04248	-5.40805	-4.70559	-3.0682	-5.16358	-3.72424	-5.16399	-4.58751	-5.31417	-4.63234	-4.75187	-4.66454	-3.33118

## Sheet: SR1078_vs_Control FC
Method	Metabolites	Log Fold Change	Linear Fold Change	p-value_ttest	FDR
Pos	TG 52:3; [M+NH4]+; TG(16:0/18:1/18:2)	0.825519	1.77217	0.0836523	0.337942
Pos	TG 58:3; [M+NH4]+; TG(18:1/18:2/22:0)	-0.39296	0.761565	0.537304	0.72276
Pos	TG 57:3; [M+NH4]+; TG(18:1/18:2/21:0)	-0.915566	0.530136	0.220928	0.507983
Pos	TG 48:1; [M+NH4]+; TG(14:0/16:0/18:1)	-0.539669	0.687929	0.22902	0.514747
Pos	TG 58:4; [M+NH4]+; TG(18:1/18:2/22:1)	-0.404382	0.75556	0.424797	0.650809
Pos	TG 52:4; [M+NH4]+; TG(16:1/18:1/18:2)	0.0639	1.04529	0.913435	0.96281
Pos	TG 50:2; [M+NH4]+; TG(16:0/16:1/18:1)	-0.378645	0.76916	0.440617	0.656073
Pos	TG 56:1; [M+NH4]+; TG(16:0/18:1/22:0)	-0.499773	0.707218	0.387867	0.623292
Pos	TG 51:2; [M+NH4]+; TG(16:0/17:0/18:2)	-0.440335	0.736963	0.322384	0.586141
Pos	TG 54:6; [M+NH4]+; TG(18:1/18:2/18:3)	-0.39505	0.760463	0.380565	0.618026
Pos	TG 52:6; [M+NH4]+; TG(16:1/18:2/18:3)	-0.355925	0.781369	0.505259	0.701581
Pos	TG 50:3; [M+NH4]+; TG(16:0/16:1/18:2)	-0.492627	0.71073	0.334938	0.594176
Pos	TG 46:1; [M+NH4]+; TG(14:0/16:0/16:1)	-0.26136	0.834301	0.371405	0.611444
Pos	TG 62:13; [M+Na]+; TG(20:3/20:4/22:6)	0.762483	1.69641	0.448174	0.662725
Pos	TG 54:1; [M+NH4]+; TG(16:0/18:1/20:0)	-0.540947	0.68732	0.20571	0.496642
Pos	TG 53:1; [M+NH4]+; TG(16:0/18:1/19:0)	-0.594001	0.662503	0.176643	0.47281
Pos	TG 56:3; [M+NH4]+; TG(18:1/18:2/20:0)	-0.492689	0.710699	0.385811	0.623292
Pos	TG 48:2; [M+NH4]+; TG(14:0/16:1/18:1)	-0.605264	0.657351	0.291036	0.56495
Pos	TG 55:1; [M+NH4]+; TG(16:0/18:1/21:0)	-0.702926	0.614325	0.265207	0.543865
Pos	TG 53:4; [M+NH4]+; TG(17:1/18:1/18:2)	-0.650502	0.637059	0.209741	0.497328
Pos	TG 50:1; [M+NH4]+; TG(16:0/16:0/18:1)	-0.271063	0.828709	0.622605	0.793118
Pos	TG 54:3; [M+NH4]+; TG(16:0/18:2/20:1)	-2.36398	0.194254	0.113456	0.386057
Pos	TG 52:5; [M+NH4]+; TG(16:0/18:2/18:3)	-0.618061	0.651546	0.227339	0.513523
Pos	TG 42:0; [M+NH4]+; TG(12:0/14:0/16:0)	-0.222023	0.857362	0.631402	0.800302
Pos	TG 52:3; [M+Na]+; TG(16:0/18:1/18:2)	0.120819	1.08735	0.725309	0.860191
Pos	DG 36:1; [M+NH4]+; DG(18:0/18:1/0:0)	0.518288	1.43225	0.212438	0.498528
Pos	TG 51:3; [M+NH4]+; TG(16:0/17:1/18:2)	-0.53654	0.689422	0.292805	0.565531
Pos	TG 52:5; [M+Na]+; TG(16:0/18:2/18:3)	0.274036	1.20919	0.53245	0.719425
Pos	TG 50:4; [M+NH4]+; TG(16:1/16:1/18:2)	-0.807904	0.571211	0.174849	0.471535
Pos	TG 51:1; [M+NH4]+; TG(16:0/17:0/18:1)	0.26999	1.2058	0.377561	0.615509
Pos	TG 51:2; [M+NH4]+; TG(16:0/17:1/18:1)	-0.430262	0.742127	0.34507	0.596675
Pos	TG 55:3; [M+NH4]+; TG(18:1/18:2/19:0)	-0.637815	0.642686	0.415952	0.643931
Pos	TG 56:4; [M+NH4]+; TG(18:1/18:2/20:1)	-2.52118	0.1742	0.0929494	0.357159
Pos	TG 54:5; [M+NH4]+; TG(18:1/18:2/18:2)	-0.491662	0.711205	0.143743	0.431549
Pos	TG 56:1; [M+NH4]+; TG(18:0/18:1/20:0)	-0.407855	0.753743	0.54706	0.730855
Pos	TG 53:2; [M+NH4]+; TG(16:0/18:2/19:0)	-0.351675	0.783674	0.440477	0.656073
Pos	DG 34:0; [M+NH4]+; DG(16:0/18:0/0:0)	0.813861	1.75791	0.107275	0.377698
Pos	TG 58:9; [M+Na]+; TG(18:1/18:2/22:6)	1.2217	2.33222	0.138155	0.421955
Pos	DG 30:0; [M+NH4]+; DG(14:0/16:0/0:0)	-0.237044	0.848482	0.585386	0.762958
Pos	TG 46:0; [M+NH4]+; TG(14:0/16:0/16:0)	-0.0936291	0.937162	0.799849	0.908472
Pos	TG 52:5; [M+NH4]+; TG(16:1/18:1/18:3)	-0.579836	0.66904	0.300479	0.569374
Pos	TG 52:2; [M+Na]+; TG(16:0/18:0/18:2)	0.510257	1.4243	0.108118	0.379347
Pos	TG 53:6; [M+NH4]+; TG(17:1/18:2/18:3)	0.32979	1.25683	0.726265	0.860318
Pos	DG 34:3; [M+NH4]+; DG(16:1/18:2/0:0)	-0.834246	0.560876	0.181841	0.477529
Pos	DG 34:1; [M+NH4]+; DG(16:0/18:1/0:0)	0.00861442	1.00599	0.97986	0.988932
Pos	TG 54:7; [M+NH4]+; TG(18:2/18:2/18:3)	-0.572226	0.672578	0.313146	0.577328
Pos	PC 38:1; [M+Na]+; GPCho(14:1(9Z)/24:0)	0.640211	1.55856	0.0283197	0.2143
Pos	TG 55:1; [M+NH4]+; TG(18:0/18:1/19:0)	-0.759846	0.59056	0.256974	0.539236
Pos	TG 50:3; [M+Na]+; TG(16:0/16:1/18:2)	0.151238	1.11052	0.779223	0.901536
Pos	TG 54:6; [M+Na]+; TG(18:1/18:2/18:3)	0.187687	1.13894	0.666363	0.824015
Pos	TG 54:4; [M+Na]+; TG(16:0/18:1/20:3)	0.525075	1.43901	0.249033	0.533867
Pos	TG 52:5; [M+NH4]+; TG(16:1/18:2/18:2)	-0.413839	0.750623	0.484274	0.68703
Pos	TG 53:5; [M+NH4]+; TG(17:0/18:2/18:3)	-0.0266404	0.981704	0.945106	0.976899
Pos	TG 58:5; [M+NH4]+; TG(18:2/18:2/22:1)	0.337524	1.26359	0.442392	0.65775
Pos	TG 52:1; [M+NH4]+; TG(16:0/18:0/18:1)	1.59276	3.01625	0.120321	0.393567
Pos	TG 53:3; [M+NH4]+; TG(16:0/17:0/20:3)	-0.580138	0.6689	0.353237	0.601986
Pos	PC 34:0; [M+Na]+; GPCho(16:0/18:0)	0.06191	1.04385	0.867195	0.933478
Pos	TG 58:3; [M+Na]+; TG(18:1/18:2/22:0)	-2.90201	0.133785	0.110556	0.384123
Pos	TG 55:2; [M+NH4]+; TG(16:0/18:2/21:0)	-0.997619	0.500826	0.219877	0.506716
Pos	TG 52:4; [M+NH4]+; TG(16:0/18:1/18:3)	-0.282585	0.822117	0.340319	0.596675
Pos	DG 36:3; [M+NH4]+; DG(18:1/18:2/0:0)	-0.390961	0.762621	0.447362	0.662725
Pos	DG 32:1; [M+NH4]+; DG(16:0/16:1/0:0)	-0.278841	0.824253	0.566814	0.747399
Pos	PC 42:2; [M+Na]+; GPCho(18:2(2E,4E)/24:0)	-0.158516	0.895946	0.850225	0.923436
Pos	TG 54:6; [M+Li]+; TG(16:0/18:3/20:3)	0.0828477	1.05911	0.88677	0.944521
Pos	TG 54:5; [M+Na]+; TG(18:1/18:2/18:2)	0.216697	1.16207	0.348507	0.597826
Pos	TG 56:2; [M+NH4]+; TG(18:0/18:1/20:1)	-0.444613	0.734781	0.51244	0.703132
Pos	TG 54:0; [M+NH4]+; TG(16:0/18:0/20:0)	-0.22717	0.854309	0.698806	0.846926
Pos	TG 56:7; [M+Na]+; TG(16:0/20:3/20:4)	0.772043	1.70769	0.50856	0.702684
Pos	TG 52:4; [M+Na]+; TG(16:0/18:1/18:3)	0.233731	1.17587	0.61914	0.790691
Pos	TG 52:2; [M+NH4]+; TG(16:0/18:1/18:1)	0.181538	1.13409	0.720406	0.858219
Pos	TG 52:6; [M+Na]+; TG(16:1/18:2/18:3)	0.555968	1.47015	0.283395	0.557986
Pos	TG 53:3; [M+NH4]+; TG(17:0/18:1/18:2)	-0.606547	0.656767	0.402785	0.632236
Pos	TG 54:2; [M+NH4]+; TG(16:0/18:1/20:1)	-0.491198	0.711434	0.439871	0.656073
Pos	TG 57:1; [M+NH4]+; TG(18:0/18:1/21:0)	-0.996123	0.501346	0.243501	0.533282
Pos	TG 53:7; [M+NH4]+; TG(17:2/18:2/18:3)	0.724476	1.6523	0.119627	0.393567
Pos	DG 32:2; [M+NH4]+; DG(14:0/18:2/0:0)	-0.752029	0.593768	0.177898	0.47281
Pos	TG 48:2; [M+NH4]+; TG(16:0/16:1/16:1)	-0.607606	0.656285	0.247314	0.533691
Pos	TG 54:7; [M+Na]+; TG(18:2/18:2/18:3)	0.362956	1.28606	0.4858	0.68703
Pos	TG 54:4; [M+NH4]+; TG(18:1/18:1/18:2)	-0.406772	0.754309	0.320136	0.583845
Pos	PC 32:0; [M+Na]+; GPCho(16:0/16:0)	0.445193	1.3615	0.577289	0.755318
Pos	TG 52:5; [M+Na]+; TG(16:1/18:2/18:2)	0.0195712	1.01366	0.951176	0.977445
Pos	PC 36:2; [M+Na]+; GPCho(18:0/18:2(2E,4E))	0.831675	1.77975	0.0787226	0.33336
Pos	TG 58:4; [M+NH4]+; TG(18:0/18:0/22:4)	-0.460376	0.726797	0.375107	0.61411
Pos	DG 34:2; [M+NH4]+; DG(16:0/18:2/0:0)	-0.41665	0.749162	0.362253	0.611444
Pos	TG 56:5; [M+NH4]+; TG(18:2/18:2/20:1)	2.60759	6.09486	0.0635133	0.302248
Pos	TG 54:4; [M+Na]+; TG(18:1/18:1/18:2)	0.483824	1.39845	0.1826	0.477529
Pos	TG 60:11; [M+Na]+; TG(18:1/20:4/22:6)	0.0875978	1.0626	0.952574	0.977445
Pos	DG 36:2; [M+NH4]+; DG(18:0/18:2/0:0)	-0.075985	0.948694	0.814819	0.917231
Pos	TG 52:6; [M+Li]+; TG(16:0/18:3/18:3)	-0.15424	0.898606	0.815221	0.917231
Pos	TG 52:4; [M+Na]+; TG(16:0/18:2/18:2)	0.220025	1.16475	0.538862	0.72276
Pos	TG 58:8; [M+Na]+; TG(16:0/20:4/22:4)	1.41819	2.67251	0.0945283	0.357159
Pos	TG 58:10; [M+NH4]+; TG(16:0/20:4/22:6)	1.2685	2.40911	0.190658	0.480913
Pos	DG 40:3; [M+NH4]+; DG(18:2/22:1/0:0)	0.733555	1.66273	0.170005	0.469382
Pos	DG 38:1; [M+NH4]+; DG(18:1/20:0/0:0)	1.24991	2.37827	0.0105429	0.162168
Pos	TG 57:4; [M+NH4]+; TG(18:2/18:2/21:0)	0.395954	1.31581	0.291946	0.56495
Pos	lysoPC 20:2; [M+H]+; PC(20:2(11Z,14Z)/0:0)	0.983888	1.97779	0.0521489	0.278916
Pos	TG 53:5; [M+NH4]+; TG(17:1/18:1/18:3)	-0.62435	0.648712	0.825101	0.918389
Pos	DG 40:2; [M+NH4]+; DG(18:1/22:1/0:0)	0.424546	1.34215	0.371357	0.611444
Pos	DG 40:1; [M+NH4]+; DG(18:1/22:0/0:0)	0.0502919	1.03547	0.93604	0.974481
Pos	TG 52:2; [M+Na]+; TG(16:0/18:1/18:1)	0.530655	1.44458	0.0986199	0.365493
Pos	DG 35:1; [M+NH4]+; DG(17:0/18:1/0:0)	-0.077849	0.947469	0.856548	0.927928
Pos	TG 60:12; [M+NH4]+; TG(18:2/20:4/22:6)	0.11793	1.08518	0.939116	0.975499
Pos	TG 57:5; [M+NH4]+; TG(18:2/18:3/21:0)	0.146657	1.107	0.848354	0.923436
Pos	TG 48:1; [M+NH4]+; TG(16:0/16:0/16:1)	-0.519003	0.697854	0.288901	0.563982
Pos	PC 34:0; [M+Na]+; GPCho(10:0/24:0)	0.0180563	1.01259	0.97454	0.988553
Pos	PC 34:1; [M+Na]+; GPCho(16:0/18:1(11E))	0.460966	1.37646	0.327426	0.590765
Pos	lysoPC 16:0; [M+H]+; PC(O-16:0/0:0)	0.640065	1.5584	0.481054	0.68703
Pos	TG 60:10; [M+Na]+; TG(18:2/20:4/22:4)	-1.27254	0.41393	0.116719	0.392386
Pos	DG 38:2; [M+NH4]+; DG(18:0/20:2/0:0)	0.494798	1.40912	0.1386	0.422043
Pos	TG 54:4; [M+NH4]+; TG(16:0/18:3/20:1)	0.361749	1.28498	0.588944	0.764959
Pos	TG 56:2; [M+NH4]+; TG(18:0/18:2/20:0)	-0.505912	0.704215	0.45098	0.664671
Pos	TG 50:4; [M+NH4]+; TG(16:0/16:1/18:3)	-0.792986	0.577148	0.16829	0.469382
Pos	TG 50:3; [M+NH4]+; TG(16:1/16:1/18:1)	-0.49085	0.711606	0.344491	0.596675
Pos	TG 54:7; [M+Li]+; TG(16:0/18:3/20:4)	0.397637	1.31735	0.348851	0.597826
Pos	TG 62:14; [M+NH4]+; TG(20:4/20:4/22:6)	0.761538	1.6953	0.483503	0.68703
Pos	TG 56:6; [M+Na]+; TG(16:0/18:2/22:4)	0.83568	1.7847	0.208877	0.497328
Pos	TG 60:5; [M+NH4]+; TG(18:0/20:1/22:4)	-0.0552839	0.962405	0.927539	0.971164
Pos	PC 36:2; [M+Na]+; GPCho(18:1(11E)/18:1(11E))	0.789398	1.72835	0.201338	0.494096
Pos	TG 60:1; [M+NH4]+; TG(18:1/20:0/22:0)	-0.772547	0.585383	0.411508	0.640966
Pos	lysoPC 18:0; [M+H]+; PC(O-18:0/0:0)	0.558934	1.47318	0.386814	0.623292
Pos	DG 36:5; [M+NH4]+; DG(18:2/18:3/0:0)	-0.767279	0.587524	0.0648652	0.302248
Pos	PC 38:4; [M+Na]+; GPCho(18:0/20:4(5E,8E,11E,14E))	1.29627	2.45593	0.357221	0.606738
Pos	lysoPC 17:0; [M+H]+; PC(17:0/0:0)	0.63944	1.55772	0.289778	0.563982
Pos	TG 54:1; [M+NH4]+; TG(18:0/18:0/18:1)	-0.462345	0.725806	0.361244	0.611444
Pos	PC 34:0; [M+Na]+; GPCho(9:0/25:0)	0.118506	1.08561	0.49314	0.691362
Pos	PC 37:6; [M+Na]+; GPCho(15:0/22:6(4Z,7Z,10Z,13Z,16Z,19Z))	1.00068	2.00094	0.365188	0.611444
Pos	TG 50:3; [M+Na]+; TG(16:0/16:0/18:3)	0.109524	1.07887	0.788334	0.905289
Pos	TG 53:4; [M+NH4]+; TG(16:0/17:1/20:3)	-1.08424	0.471642	0.247792	0.533691
Pos	plasmenyl-PE 36:5; [M+H]+; PE(P-16:0/20:5(5Z,8Z,11Z,14Z,17Z))	1.22923	2.34441	0.0723552	0.317611
Pos	TG 58:8; [M+Na]+; TG(18:0/20:4/20:4)	1.84711	3.59779	0.0920791	0.357159
Pos	TG 51:4; [M+NH4]+; TG(16:0/17:1/18:3)	-0.802164	0.573488	0.426862	0.650809
Pos	DG 35:2; [M+NH4]+; DG(17:1/18:1/0:0)	-0.264389	0.832551	0.484764	0.68703
Pos	TG 56:2; [M+NH4]+; TG(16:0/18:2/22:0)	-0.590615	0.66406	0.346146	0.596675
Pos	DG 33:2; [M+NH4]+; DG(15:0/18:2/0:0)	-0.466549	0.723694	0.457823	0.667001
Pos	PC 38:6; [M+H]+; GPCho(16:0/22:6(4Z,7Z,10Z,13Z,16Z,19Z))	0.6322	1.54993	0.299878	0.569374
Pos	TG 56:7; [M+NH4]+; TG(18:1/18:2/20:4)	0.801455	1.74286	0.255257	0.538473
Pos	DG 35:2; [M+NH4]+; DG(17:0/18:2/0:0)	-1.92608	0.263142	0.0384472	0.246743
Pos	PC 37:6; [M+Na]+; GPCho(15:1(9Z)/22:5(4Z,7Z,10Z,13Z,16Z))	1.68654	3.21883	0.0145292	0.164642
Pos	TG 44:2; [M+NH4]+; TG(12:0/14:1/18:1)	-0.690879	0.619476	0.330682	0.591378
Pos	TG 54:5; [M+Na]+; TG(16:0/18:2/20:3)	0.186308	1.13785	0.45337	0.665644
Pos	TG 53:5; [M+NH4]+; TG(17:1/18:2/18:2)	1.47844	2.78648	0.480966	0.68703
Pos	PC 40:5; [M+H]+; GPCho(20:1(11E)/20:4(5E,8E,11E,14E))	0.852238	1.8053	0.257919	0.539236
Pos	TG 55:0; [M+NH4]+; TG(16:0/18:0/21:0)	-0.725067	0.604969	0.176938	0.47281
Pos	DG 30:2; [M+NH4]+; DG(12:0/18:2/0:0)	-1.01714	0.494093	0.0452515	0.265231
Pos	lysoPC 17:1; [M+H]+; PC(17:1(9Z)/0:0)	-0.119847	0.920285	0.842279	0.923436
Pos	TG 58:4; [M+Na]+; TG(18:2/18:2/22:0)	0.447983	1.36413	0.371449	0.611444
Pos	TG 51:4; [M+NH4]+; TG(16:0/17:2/18:2)	-0.376057	0.770541	0.432368	0.6535
Pos	TG 50:0; [M+Na]+; TG(16:0/16:0/18:0)	0.0135079	1.00941	0.984799	0.988932
Pos	TG 56:2; [M+NH4]+; TG(16:0/18:1/22:1)	-0.511991	0.701254	0.41526	0.643843
Pos	TG 49:2; [M+NH4]+; TG(16:0/16:1/17:1)	0.217857	1.163	0.494698	0.691895
Pos	TG 50:2; [M+NH4]+; TG(16:0/16:0/18:2)	-0.354709	0.782027	0.428713	0.650809
Pos	PC 36:3; [M+H]+; GPCho(18:0/18:3(6Z,9Z,12Z))	0.0489613	1.03452	0.897576	0.951143
Pos	TG 54:4; [M+Na]+; TG(18:0/18:2/18:2)	0.383933	1.30489	0.336771	0.594923
Pos	TG 56:8; [M+Na]+; TG(18:2/18:2/20:4)	-1.86375	0.274762	0.30137	0.569374
Pos	TG 54:8; [M+Li]+; TG(16:0/18:3/20:5)	0.219644	1.16445	0.577103	0.755318
Pos	PC 40:4; [M+H]+; GPCho(20:2(11Z,14Z)/20:2(11Z,14Z))	0.592357	1.50771	0.17275	0.471535
Pos	TG 64:16; [M+NH4]+; TG(20:4/22:6/22:6)	-0.859804	0.551028	0.642329	0.806091
Pos	TG 58:2; [M+Na]+; TG(18:0/18:2/22:0)	0.119189	1.08612	0.811806	0.916671
Pos	PC 38:7; [M+H]+; GPCho(18:2(2E,4E)/20:5(5Z,8Z,11Z,14Z,17Z))	1.40521	2.64856	0.0543008	0.278916
Pos	TG 57:3; [M+Na]+; TG(18:1/18:2/21:0)	1.41273	2.6624	0.174537	0.471535
Pos	CE(20:4); [M+NH4]+; 20:4 Cholesteryl ester	0.566366	1.48079	0.285379	0.558638
Pos	TG 60:10; [M+Na]+; TG(16:0/22:4/22:6)	1.29752	2.45806	0.399567	0.630872
Pos	PA 50:1; [M+Na2-H]+; GPA(24:0/26:1(5Z))	0.845743	1.79719	0.497809	0.693731
Pos	TG 53:4; [M+NH4]+; TG(17:0/18:2/18:2)	-0.440665	0.736795	0.397911	0.630872
Pos	TG 58:4; [M+Na]+; TG(18:1/18:2/22:1)	0.581721	1.49663	0.265707	0.543865
Pos	TG 48:1; [M+Na]+; TG(14:0/16:0/18:1)	-0.872001	0.546388	0.241733	0.531603
Pos	TG 54:5; [M+NH4]+; TG(16:0/18:1/20:4)	0.00765735	1.00532	0.98503	0.988932
Pos	TG 54:6; [M+NH4]+; TG(16:0/16:0/22:6)	-0.401379	0.757134	0.426054	0.650809
Pos	plasmenyl-PE 36:4; [M+H]+; PE(P-16:0/20:4(5E,8E,11E,14E))	1.34626	2.54253	0.0887747	0.349138
Pos	CE(18:2); [M+NH4]+; 18:2 Cholesteryl ester	-0.226349	0.854795	0.824854	0.918389
Pos	TG 51:2; [M+Na]+; TG(16:0/17:1/18:1)	0.691705	1.61519	0.104884	0.374918
Pos	PC 35:5; [M+Na]+; GPCho(13:0/22:5(4Z,7Z,10Z,13Z,16Z))	2.10517	4.30249	0.0927447	0.357159
Pos	CE(16:0); [M+NH4]+; 16:0 Cholesteryl ester	0.0129176	1.00899	0.991442	0.993414
Pos	TG 62:5; [M+NH4]+; TG(18:0/22:1/22:4)	-0.419319	0.747778	0.52155	0.711779
Pos	TG 56:3; [M+NH4]+; TG(16:0/18:2/22:1)	-0.429561	0.742488	0.393583	0.6296
Pos	PC 34:2; [M+Na]+; GPCho(16:0/18:2(2E,4E))	0.717012	1.64377	0.0505746	0.278916
Pos	PC 38:5; [M+H]+; GPCho(18:2(2E,4E)/20:3(5Z,8Z,11Z))	0.675109	1.59672	0.128383	0.405545
Pos	DG 38:4; [M+NH4]+; DG(18:1/20:3/0:0)	0.898522	1.86416	0.16304	0.461796
Pos	TG 50:1; [M+Na]+; TG(16:0/16:0/18:1)	0.00236355	1.00164	0.995321	0.996304
Pos	N-(hexadecanoyl)-sphing-4-enine; [M+H]+; Cer(d18:1(4E)/16:0)	0.191626	1.14205	0.0849502	0.340472
Pos	PC 34:0; [M+Na]+; GPCho(24:0/10:0)	0.0535196	1.03779	0.824532	0.918389
Pos	PC 38:5; [M+H]+; GPCho(18:0/20:5(5Z,8Z,11Z,14Z,17Z))	-0.184072	0.880215	0.851574	0.923525
Pos	TG 58:11; [M+NH4]+; TG(18:2/18:3/22:6)	0.787172	1.72569	0.299682	0.569374
Pos	TG 51:3; [M+NH4]+; TG(16:1/17:1/18:1)	-0.562409	0.677171	0.282012	0.556343
Pos	CE(20:1); [M+NH4]+; 20:1 Cholesteryl ester	0.0715976	1.05088	0.938967	0.975499
Pos	N-(15Z-tetracosenoyl)-sphing-4-enine; [M+H]+; Cer(d18:1(4E)/24:1(15Z))	1.09088	2.13004	0.0951014	0.357159
Pos	PC 36:3; [M+H]+; GPCho(16:0/20:3(5Z,8Z,11Z))	0.0348272	1.02443	0.940912	0.975547
Pos	TG 56:8; [M+NH4]+; TG(18:2/18:2/20:4)	0.840817	1.79106	0.264226	0.543865
Pos	TG 58:2; [M+Na]+; TG(18:1/18:1/22:0)	-2.42351	0.186402	0.217185	0.504373
Pos	TG 52:4; [M+Na]+; TG(16:1/18:1/18:2)	0.21088	1.15739	0.633524	0.801989
Pos	TG 51:2; [M+NH4]+; TG(16:1/17:0/18:1)	-0.103953	0.93048	0.86104	0.930804
Pos	PC 36:2; [M+Na]+; GPCho(16:0/20:2(11Z,14Z))	0.756113	1.68893	0.0362647	0.241243
Pos	TG 53:2; [M+Na]+; TG(17:0/18:1/18:1)	0.15697	1.11494	0.762688	0.889949
Pos	TG 58:5; [M+NH4]+; TG(18:0/18:1/22:4)	0.272774	1.20813	0.616951	0.788999
Pos	N-(octadecanoyl)-sphing-4-enine; [M+H]+; Cer(d18:1(4E)/18:0)	-0.707816	0.612246	0.398948	0.630872
Pos	TG 54:3; [M+Na]+; TG(18:0/18:1/18:2)	0.606863	1.52294	0.124608	0.403681
Pos	PC 38:6; [M+H]+; GPCho(18:2(2E,4E)/20:4(5E,8E,11E,14E))	0.51724	1.43121	0.396887	0.630872
Pos	PC 37:6; [M+Na]+; GPCho(17:2(9Z,12Z)/20:4(5E,8E,11E,14E))	1.6561	3.15163	0.126011	0.40417
Pos	TG 64:12; [M+Na]+; TG(20:4/22:4/22:4)	0.321653	1.24976	0.755333	0.8834
Pos	TG 53:0; [M+NH4]+; TG(16:0/17:0/20:0)	-0.197377	0.872135	0.560921	0.745444
Pos	TG 46:0; [M+Na]+; TG(14:0/16:0/16:0)	0.189303	1.14021	0.70297	0.848585
Pos	TG 52:1; [M+Na]+; TG(16:0/18:0/18:1)	0.457608	1.37326	0.285011	0.558638
Pos	PC 42:10; [M+H]+; GPCho(20:4(5E,8E,11E,14E)/22:6(4Z,7Z,10Z,13Z,16Z,19Z))	0.578729	1.49353	0.717788	0.858219
Pos	TG 56:9; [M+NH4]+; TG(18:2/18:3/20:4)	1.11169	2.16099	0.122476	0.399325
Pos	TG 60:13; [M+NH4]+; TG(18:3/20:4/22:6)	0.0778272	1.05543	0.950851	0.977445
Pos	CE(20:3); [M+NH4]+; 20:3 Cholesteryl ester	2.31315	4.96966	0.269119	0.545997
Pos	TG 56:7; [M+Li]+; TG(18:0/18:3/20:4)	0.48369	1.39832	0.167802	0.469382
Pos	TG 52:2; [M+NH4]+; TG(16:0/18:0/18:2)	-0.90175	0.535237	0.531759	0.719425
Pos	TG 51:1; [M+Na]+; TG(16:0/17:0/18:1)	-0.0141389	0.990248	0.982486	0.988932
Pos	DG 40:4; [M+NH4]+; DG(18:0/22:4/0:0)	-0.0386639	0.973556	0.971761	0.98734
Pos	TG 49:1; [M+NH4]+; TG(16:0/16:0/17:1)	0.0874925	1.06252	0.603941	0.775185
Pos	PC 30:1; [M+Na]+; GPCho(15:1(9Z)/15:0)	-2.2983	0.203303	0.053334	0.278916
Pos	TG 56:7; [M+Na]+; TG(18:1/18:2/20:4)	1.39602	2.63175	0.14942	0.436635
Pos	TG 50:5; [M+NH4]+; TG(16:1/16:1/18:3)	-0.392751	0.761676	0.467987	0.676946
Pos	TG 51:3; [M+Na]+; TG(16:0/17:1/18:2)	-1.6018	0.329465	0.0751833	0.324408
Pos	TG 54:8; [M+NH4]+; TG(18:2/18:3/18:3)	0.117857	1.08512	0.83583	0.923436
Pos	TG 56:6; [M+Na]+; TG(18:0/18:2/20:4)	1.16236	2.23824	0.101288	0.369445
Pos	CE(22:5); [M+NH4]+; 22:5 Cholesteryl ester	3.32368	10.0122	0.0948487	0.357159
Pos	TG 51:2; [M+NH4]+; TG(17:0/17:1/17:1)	-0.519671	0.697531	0.208648	0.497328
Pos	TG 56:7; [M+NH4]+; TG(16:0/18:1/22:6)	0.778307	1.71512	0.247626	0.533691
Pos	TG 52:5; [M+Na]+; TG(16:1/18:1/18:3)	0.247798	1.18739	0.562993	0.746241
Pos	PC 37:6; [M+Na]+; GPCho(22:6(4Z,7Z,10Z,13Z,16Z,19Z)/15:0)	0.826631	1.77354	0.444571	0.660023
Pos	PC 37:5; [M+Na]+; GPCho(15:0/22:5(4Z,7Z,10Z,13Z,16Z))	1.59386	3.01856	0.0260996	0.203577
Pos	TG 42:1; [M+NH4]+; TG(12:0/12:0/18:1)	-0.825539	0.564271	0.269897	0.545997
Pos	DG 38:2; [M+NH4]+; DG(18:2/20:0/0:0)	-0.199076	0.871108	0.822725	0.918389
Pos	DG 34:3; [M+NH4]+; DG(16:0/18:3/0:0)	-0.837006	0.559804	0.170956	0.469781
Pos	TG 56:6; [M+Na]+; TG(18:1/18:1/20:4)	1.11842	2.17109	0.104112	0.374918
Pos	TG 56:4; [M+Na]+; TG(16:0/18:0/22:4)	0.741114	1.67147	0.147403	0.433238
Pos	TG 58:10; [M+NH4]+; TG(18:2/18:2/22:6)	1.14125	2.20572	0.229803	0.514747
Pos	PC 34:0; [M+Na]+; GPCho(13:0/21:0)	0.191974	1.14233	0.223791	0.510828
Pos	TG 56:4; [M+NH4]+; TG(18:2/18:2/20:0)	-0.134716	0.910849	0.775183	0.899354
Pos	TG 58:2; [M+NH4]+; TG(18:0/18:1/22:1)	-0.740037	0.598724	0.370864	0.611444
Pos	TG 58:11; [M+NH4]+; TG(16:1/20:4/22:6)	0.620311	1.53721	0.634839	0.802652
Pos	PC 38:5; [M+H]+; GPCho(14:1(9Z)/24:4(5Z,8Z,11Z,14Z))	0.681361	1.60365	0.126302	0.40417
Pos	DG 38:5; [M+NH4]+; DG(18:2/20:3/0:0)	0.448454	1.36458	0.187345	0.480528
Pos	TG 58:4; [M+NH4]+; TG(18:2/18:2/22:0)	-0.38375	0.766443	0.434463	0.654565
Pos	PC 38:6; [M+H]+; GPCho(16:1(7Z)/22:5(4Z,7Z,10Z,13Z,16Z))	-0.819067	0.566808	0.185741	0.479139
Pos	DG 36:0; [M+NH4]+; DG(16:0/20:0/0:0)	0.954727	1.93821	0.0621564	0.301096
Pos	N-(hexadecanoyl)-sphinganine; [M+H]+; Cer(d18:0/16:0)	-0.125899	0.916433	0.753826	0.8834
Pos	CE(18:3); [M+NH4]+; 18:3 Cholesteryl ester	0.746473	1.67769	0.105565	0.374918
Pos	TG 51:3; [M+NH4]+; TG(16:0/17:0/18:3)	-0.441372	0.736434	0.34354	0.596675
Pos	TG 58:8; [M+Li]+; TG(18:1/20:3/20:4)	-0.375952	0.770597	0.253252	0.536111
Pos	TG 50:2; [M+Na]+; TG(16:0/16:1/18:1)	-1.32602	0.398868	0.210011	0.497328
Pos	TG 50:4; [M+Na]+; TG(16:0/16:1/18:3)	0.0720235	1.05119	0.888921	0.945819
Pos	PC 41:4; [M+H]+; GPCho(19:0/22:4(7Z,10Z,13Z,16Z))	1.43763	2.70875	0.428341	0.650809
Pos	lysoPC 19:0; [M+H]+; PC(19:0/0:0)	2.08286	4.23647	0.0620704	0.301096
Pos	DG 32:1; [M+NH4]+; DG(14:0/18:1/0:0)	-0.407771	0.753787	0.31197	0.576207
Pos	plasmenyl-PC 18:0; [M+Na]+; PC(P-16:0/2:0)	1.28542	2.43754	0.0437061	0.259169
Pos	CE(22:6); [M+NH4]+; 22:6 Cholesteryl ester	2.20802	4.62039	0.0908184	0.354192
Pos	PC 41:2; [M+H]+; GPCho(18:2(2E,4E)/23:0)	0.396134	1.31598	0.53636	0.72276
Pos	TG 58:7; [M+Li]+; TG(18:0/20:3/20:4)	-0.252056	0.839699	0.621775	0.793056
Pos	PC 36:4; [M+Na]+; GPCho(18:2(2E,4E)/18:2(2E,4E))	0.265159	1.20177	0.805083	0.912127
Pos	TG 58:7; [M+Li]+; TG(16:0/20:4/22:3)	-0.262175	0.83383	0.578561	0.756007
Pos	TG 58:9; [M+NH4]+; TG(18:1/18:2/22:6)	1.23422	2.35253	0.189202	0.480528
Pos	TG 60:5; [M+Na]+; TG(19:0/20:5/21:0)	-0.913654	0.530839	0.301895	0.569374
Pos	TG 55:4; [M+NH4]+; TG(18:2/18:2/19:0)	-0.614446	0.653181	0.255475	0.538473
Pos	TG 56:7; [M+NH4]+; TG(18:2/18:2/20:3)	0.797008	1.73749	0.263688	0.543865
Pos	lysoPC 20:0; [M+H]+; PC(20:0/0:0)	-0.28904	0.818446	0.791991	0.90668
Pos	TG 54:5; [M+NH4]+; TG(16:0/18:2/20:3)	-0.478555	0.717696	0.217368	0.504373
Pos	TG 53:5; [M+NH4]+; TG(16:0/17:1/20:4)	0.825497	1.77215	0.129511	0.407838
Pos	TG 60:8; [M+Li]+; TG(18:1/20:4/22:3)	-2.10029	0.233212	0.248424	0.533691
Pos	TG 60:4; [M+NH4]+; TG(18:0/20:1/22:3)	-0.605224	0.657369	0.346589	0.596675
Pos	TG 54:0; [M+NH4]+; TG(16:0/16:0/22:0)	-0.238141	0.847837	0.597391	0.771319
Pos	PC 32:0; [M+Na]+; GPCho(13:0/19:0)	0.0835313	1.05961	0.88259	0.942048
Pos	TG 58:8; [M+Li]+; TG(18:0/20:3/20:5)	0.255992	1.19416	0.560807	0.745444
Pos	TG 58:5; [M+Na]+; TG(19:0/19:0/20:5)	-0.799599	0.574509	0.257434	0.539236
Pos	DG 36:3; [M+NH4]+; DG(16:0/20:3/0:0)	-0.369947	0.773811	0.493051	0.691362
Pos	TG 56:7; [M+Li]+; TG(18:1/18:3/20:3)	0.115589	1.08342	0.779165	0.901536
Pos	PE 37:5; [M+Na]+; GPEtn(17:1(9Z)/20:4(5E,8E,11E,14E))	1.12427	2.17992	0.251533	0.534705
Pos	DG 40:5; [M+NH4]+; DG(18:1/22:4/0:0)	0.613386	1.52985	0.303779	0.569374
Pos	DG 38:3; [M+NH4]+; DG(18:1/20:2/0:0)	0.566019	1.48043	0.212882	0.498528
Pos	TG 58:10; [M+Na]+; TG(18:2/20:4/20:4)	0.242408	1.18297	0.864558	0.932757
Pos	CE(22:4); [M+NH4]+; 22:4 Cholesteryl ester	1.62142	3.07678	0.343133	0.596675
Pos	DG 40:1; [M+NH4]+; DG(16:0/24:1/0:0)	0.237014	1.17855	0.545757	0.730076
Pos	plasmenyl-PE 34:3; [M+H]+; PE(P-16:0/18:3(6Z,9Z,12Z))	-0.228026	0.853802	0.797391	0.908472
Pos	TG 52:3; [M+Na]+; TG(16:0/16:0/20:3)	0.173729	1.12797	0.708227	0.849872
Pos	TG 59:10; [M+Li]+; TG(19:0/20:5/20:5)	-2.02042	0.246486	0.137458	0.421095
Pos	TG 56:3; [M+NH4]+; TG(18:0/18:1/20:2)	-0.370206	0.773672	0.531807	0.719425
Pos	TG 56:10; [M+Li]+; TG(18:2/18:3/20:5)	0.383933	1.30489	0.336771	0.594923
Pos	TG 56:3; [M+NH4]+; TG(16:0/20:0/20:3)	-0.259581	0.83533	0.668327	0.824873
Pos	TG 60:11; [M+NH4]+; TG(18:1/20:4/22:6)	-0.178302	0.883742	0.911563	0.962489
Pos	TG 53:4; [M+Na]+; TG(17:1/18:1/18:2)	-0.196032	0.872948	0.84651	0.923436
Pos	TG 60:3; [M+NH4]+; TG(18:1/20:1/22:1)	0.370224	1.29255	0.223376	0.510828
Pos	TG 54:5; [M+NH4]+; TG(16:0/16:0/22:5)	0.161644	1.11856	0.655437	0.814477
Pos	TG 54:5; [M+Na]+; TG(18:0/18:2/18:3)	0.202253	1.15049	0.565105	0.746954
Pos	TG 50:4; [M+Na]+; TG(16:1/16:1/18:2)	-0.0192172	0.986768	0.967299	0.98478
Pos	plasmenyl-PE 38:4; [M+H]+; PE(P-18:0/20:4(5E,8E,11E,14E))	1.49795	2.8244	0.0989453	0.365493
Pos	TG 58:8; [M+Na]+; TG(18:1/20:3/20:4)	0.414582	1.33291	0.705587	0.848713
Pos	TG 56:3; [M+Na]+; TG(18:1/18:2/20:0)	0.455824	1.37157	0.238111	0.528324
Pos	TG 56:7; [M+NH4]+; TG(16:0/20:3/20:4)	1.4215	2.67865	0.177985	0.47281
Pos	TG 58:2; [M+NH4]+; TG(18:1/20:0/20:1)	-0.826285	0.56398	0.298971	0.569374
Pos	TG 57:4; [M+NH4]+; TG(17:0/18:0/22:4)	-0.370099	0.773729	0.430503	0.652511
Pos	PC 42:11; [M+H]+; GPCho(20:5(5Z,8Z,11Z,14Z,17Z)/22:6(4Z,7Z,10Z,13Z,16Z,19Z))	0.79621	1.73653	0.419565	0.646563
Pos	TG 56:5; [M+Na]+; TG(16:0/18:1/22:4)	0.800537	1.74175	0.204318	0.496642
Pos	TG 52:4; [M+NH4]+; TG(16:0/16:1/20:3)	0.128022	1.09279	0.798762	0.908472
Pos	TG 51:4; [M+NH4]+; TG(16:1/17:1/18:2)	-0.629594	0.646358	0.191612	0.48212
Pos	TG 56:2; [M+Na]+; TG(18:0/18:2/20:0)	1.06665	2.09457	0.0338431	0.233448
Pos	TG 54:7; [M+NH4]+; TG(16:0/18:3/20:4)	-0.488621	0.712706	0.433333	0.653869
Pos	TG 50:2; [M+Na]+; TG(16:0/16:0/18:2)	0.502717	1.41688	0.402636	0.632236
Pos	DG 40:6; [M+NH4]+; DG(18:2/22:4/0:0)	0.684065	1.60666	0.329177	0.59077
Pos	TG 60:10; [M+Na]+; TG(18:1/20:3/22:6)	1.34111	2.53347	0.376097	0.61411
Pos	plasmenyl-PE 38:4; [M+H]+; PE(P-16:0/22:4(7Z,10Z,13Z,16Z))	1.57774	2.98503	0.0631494	0.302045
Pos	TG 56:4; [M+NH4]+; TG(16:0/20:1/20:3)	-0.106303	0.928965	0.842641	0.923436
Pos	TG 58:4; [M+NH4]+; TG(18:0/18:1/22:3)	-0.377469	0.769787	0.439345	0.656073
Pos	TG 55:3; [M+NH4]+; TG(16:0/19:0/20:3)	0.343673	1.26898	0.722017	0.858294
Pos	TG 57:8; [M+Li]+; TG(18:3/19:0/20:5)	-0.589798	0.664436	0.697825	0.846926
Pos	PC 38:6; [M+H]+; GPCho(18:3(6Z,9Z,12Z)/20:3(5Z,8Z,11Z))	0.776057	1.71244	0.0542772	0.278916
Pos	TG 54:6; [M+NH4]+; TG(16:0/18:2/20:4)	-0.595423	0.66185	0.19582	0.486669
Pos	DG 36:4; [M+NH4]+; DG(18:1/18:3/0:0)	-0.566059	0.67546	0.170348	0.469382
Pos	PC 40:2; [M+Na]+; GPCho(18:1(11E)/22:1(13Z))	0.0683553	1.04852	0.934855	0.974247
Pos	TG 58:9; [M+Na]+; TG(18:1/20:4/20:4)	1.48191	2.79319	0.105707	0.374918
Pos	TG 53:0; [M+NH4]+; TG(16:0/16:0/21:0)	-0.292585	0.816438	0.324419	0.586722
Pos	PC 29:2; [M+H]+; GPCho(11:0/18:2(2E,4E))	-1.41342	0.375421	0.403791	0.632834
Pos	PC 38:2; [M+H]+; GPCho(16:1(7Z)/22:1(13Z))	0.709039	1.63472	0.0342125	0.234402
Pos	TG 56:8; [M+Li]+; TG(18:1/18:3/20:4)	0.648283	1.5673	0.111373	0.384123
Pos	PC 40:10; [M+Na]+; GPCho(20:5(5Z,8Z,11Z,14Z,17Z)/20:5(5Z,8Z,11Z,14Z,17Z))	0.26157	1.19878	0.577033	0.755318
Pos	MGDG 21:1; [M+NH4-CO]+; MGDG(3:0/18:1(11E))	0.467722	1.38292	0.365446	0.611444
Pos	TG 56:9; [M+NH4]+; TG(18:1/18:3/20:5)	1.23124	2.34769	0.0888339	0.349138
Pos	PC 38:1; [M+Na]+; GPCho(12:0/26:1(5Z))	0.283617	1.21724	0.506079	0.701581
Pos	N-(docosanoyl)-sphinganine; [M+H]+; Cer(d18:0/22:0)	0.648866	1.56794	0.561671	0.745464
Pos	plasmenyl-PC 38:5; [M+Na]+; PC(P-16:0/22:5(4Z,7Z,10Z,13Z,16Z))	0.785216	1.72335	0.449006	0.662725
Pos	DG 30:1; [M+NH4]+; DG(14:0/16:1/0:0)	-1.12331	0.45904	0.204984	0.496642
Pos	TG 56:9; [M+Na]+; TG(16:1/18:2/22:6)	0.699924	1.62442	0.569476	0.749933
Pos	TG 60:10; [M+Li]+; TG(18:2/20:5/22:3)	0.397418	1.31715	0.432445	0.6535
Pos	PC 32:0; [M+Na]+; GPCho(10:0/22:0)	-0.115389	0.923133	0.843943	0.923436
Pos	SM 42:2; [M+Na]+; SM(d16:1(4E)/26:1(17Z))	0.176685	1.13028	0.752299	0.882907
Pos	SM 42:1; [M+Na]+; SM(d16:0/26:1(17Z))	-0.0140372	0.990317	0.977551	0.988932
Pos	PC 32:0; [M+Na]+; GPCho(8:0/24:0)	0.133903	1.09726	0.844611	0.923436
Pos	DG 38:3; [M+NH4]+; DG(18:0/20:3/0:0)	0.601288	1.51707	0.189106	0.480528
Pos	plasmenyl-PE 30:0; [M+H]+; PE(P-16:0/14:0)	-0.339559	0.790283	0.800064	0.908472
Pos	TG 55:3; [M+NH4]+; TG(16:0/17:0/22:3)	-1.02567	0.491184	0.229961	0.514747
Pos	PC 32:0; [M+Na]+; GPCho(14:0/18:0)	-0.0440938	0.969899	0.932372	0.97266
Pos	TG 57:6; [M+Li]+; TG(16:0/19:0/22:6)	0.00780528	1.00542	0.983309	0.988932
Pos	lysoPC 18:0; [M+H]+; PC(18:0/0:0)	-0.830134	0.562477	0.439484	0.656073
Pos	TG 48:1; [M+Na]+; TG(16:0/16:0/16:1)	-0.62718	0.647441	0.248387	0.533691
Pos	TG 56:8; [M+NH4]+; TG(18:1/18:2/20:5)	0.558207	1.47244	0.701541	0.84787
Pos	lysoPC 18:2; [M+H]+; PC(18:2(2E,4E)/0:0)	0.956873	1.9411	0.119968	0.393567
Pos	TG 59:5; [M+NH4]+; TG(17:0/20:1/22:4)	1.02785	2.03898	0.241059	0.531379
Pos	TG 55:4; [M+NH4]+; TG(16:0/17:0/22:4)	-0.0737542	0.950162	0.884526	0.943122
Pos	TG 58:11; [M+NH4]+; TG(18:2/20:4/20:5)	-0.490742	0.711659	0.699182	0.846926
Pos	SM 41:1; [M+Na]+; SM(d15:0/26:1(17Z))	-0.561673	0.677516	0.601787	0.773399
Pos	PC 35:5; [M+Na]+; GPCho(22:5(4Z,7Z,10Z,13Z,16Z)/13:0)	1.93524	3.82443	0.0624022	0.301096
Pos	TG 58:11; [M+Li]+; TG(18:2/20:4/20:5)	0.691829	1.61533	0.235124	0.52284
Pos	TG 56:8; [M+NH4]+; TG(18:2/18:3/20:3)	0.787008	1.72549	0.314358	0.57851
Pos	plasmenyl-PE 36:3; [M+H]+; PE(P-16:0/20:3(5Z,8Z,11Z))	1.27459	2.4193	0.064977	0.302248
Pos	TG 51:3; [M+NH4]+; TG(16:0/17:2/18:1)	-0.614177	0.653303	0.223427	0.510828
Pos	PC 40:6; [M+Na]+; GPCho(18:4(6Z,9Z,12Z,15Z)/22:2(13Z,16Z))	1.38593	2.61339	0.0764286	0.326998
Pos	PC 42:9; [M+H]+; GPCho(20:5(5Z,8Z,11Z,14Z,17Z)/22:4(7Z,10Z,13Z,16Z))	1.74644	3.3553	0.0190278	0.173822
Pos	TG 59:2; [M+Li]+; TG(18:2/19:0/22:0)	-2.85939	0.137796	0.037767	0.245486
Pos	TG 58:0; [M+NH4]+; TG(16:0/20:0/22:0)	-1.65189	0.318223	0.173583	0.471535
Pos	TG 59:10; [M+NH4]+; TG(17:0/20:4/22:6)	1.54722	2.92254	0.0844715	0.339897
Pos	PC 39:1; [M+H]+; GPCho(16:1(7Z)/23:0)	1.382	2.6063	0.0461354	0.265803
Pos	PC 24:6; [M+Na]+; GPCho(2:0/22:6(4Z,7Z,10Z,13Z,16Z,19Z))	0.361867	1.28509	0.835743	0.923436
Pos	PC 34:3; [M+H]+; GPCho(16:0/18:3(6Z,9Z,12Z))	-0.047839	0.967384	0.953346	0.977445
Pos	TG 60:11; [M+Na]+; TG(16:0/22:5/22:6)	-0.142857	0.905724	0.919018	0.966685
Pos	TG 59:5; [M+NH4]+; TG(18:1/19:0/22:4)	-0.218138	0.859674	0.769527	0.893814
Pos	TG 54:2; [M+NH4]+; TG(16:0/18:2/20:0)	-0.68976	0.619957	0.190021	0.480528
Pos	TG 58:11; [M+Na]+; TG(18:2/20:4/20:5)	0.882631	1.84373	0.426024	0.650809
Pos	plasmenyl-PC 32:0; [M+Na]+; PC(P-16:0/16:0)	-0.13273	0.912104	0.929913	0.971164
Pos	TG 56:8; [M+Na]+; TG(18:1/18:2/20:5)	-1.26267	0.416771	0.303398	0.569374
Pos	TG 52:5; [M+NH4]+; TG(16:0/16:1/20:4)	-0.490525	0.711766	0.39588	0.630872
Pos	PC 36:5; [M+H]+; GPCho(18:1(11E)/18:4(6Z,9Z,12Z,15Z))	0.837901	1.78745	0.0644105	0.302248
Pos	TG 62:13; [M+NH4]+; TG(18:2/22:5/22:6)	0.374372	1.29627	0.464854	0.674338
Pos	TG 60:9; [M+Li]+; TG(18:1/20:4/22:4)	-2.84273	0.139397	0.0381295	0.246263
Pos	TG 56:8; [M+Na]+; TG(16:1/20:3/20:4)	0.884569	1.84621	0.260414	0.540954
Pos	PC 36:6; [M+H]+; GPCho(16:1(7Z)/20:5(5Z,8Z,11Z,14Z,17Z))	-0.0423232	0.97109	0.982186	0.988932
Pos	TG 55:3; [M+Na]+; TG(18:1/18:2/19:0)	-0.282164	0.822357	0.891023	0.947063
Pos	PC 42:10; [M+H]+; GPCho(20:5(5Z,8Z,11Z,14Z,17Z)/22:5(4Z,7Z,10Z,13Z,16Z))	1.08391	2.11977	0.269479	0.545997
Pos	TG 51:2; [M+Na]+; TG(17:0/17:1/17:1)	-0.369114	0.774258	0.471936	0.680188
Pos	PC 32:0; [M+Na]+; GPCho(24:0/8:0)	0.116593	1.08417	0.860322	0.930804
Pos	PC 32:0; [M+Na]+; GPCho(11:0/21:0)	-0.11963	0.920423	0.837788	0.923436
Pos	PC 38:7; [M+H]+; GPCho(16:1(7Z)/22:6(4Z,7Z,10Z,13Z,16Z,19Z))	0.714618	1.64105	0.519386	0.709781
Pos	TG 55:5; [M+Li]+; TG(18:2/18:3/19:0)	0.116545	1.08414	0.675635	0.829412
Pos	TG 40:0; [M+NH4]+; TG(12:0/12:0/16:0)	-0.675182	0.626253	0.276035	0.551426
Pos	TG 56:1; [M+NH4]+; TG(16:0/18:0/22:1)	-0.494053	0.710028	0.455406	0.665644
Pos	PC 32:0; [M+Na]+; GPCho(6:0/26:0)	-0.117254	0.921941	0.839743	0.923436
Pos	TG 52:6; [M+NH4]+; TG(16:0/18:3/18:3)	-0.429326	0.742608	0.387623	0.623292
Pos	TG 50:3; [M+NH4]+; TG(16:0/16:0/18:3)	-1.65741	0.317008	0.190031	0.480528
Pos	SM 43:2; [M+Na]+; SM(d17:1(4E)/26:1(17Z))	-0.0678385	0.954066	0.850581	0.923436
Pos	TG 54:7; [M+NH4]+; TG(16:0/16:1/22:6)	0.699546	1.62399	0.245304	0.533691
Pos	TG 54:4; [M+NH4]+; TG(18:0/18:1/18:3)	-0.40697	0.754206	0.32292	0.586141
Pos	PC 35:0; [M+H]+; GPCho(12:0/23:0)	0.727007	1.6552	0.136877	0.421095
Pos	TG 58:4; [M+NH4]+; TG(18:0/20:0/20:4)	-0.338638	0.790788	0.542236	0.726324
Pos	TG 54:4; [M+Li]+; TG(17:2/17:2/20:0)	0.703471	1.62842	0.498063	0.693731
Pos	PC 32:1; [M+Na]+; GPCho(14:0/18:1(11E))	1.12867	2.18657	0.057496	0.290055
Pos	TG 56:9; [M+Na]+; TG(16:0/20:4/20:5)	0.340284	1.26601	0.814071	0.917231
Pos	TG 62:13; [M+Na]+; TG(18:2/22:5/22:6)	0.94361	1.92333	0.349027	0.597826
Pos	TG 54:6; [M+NH4]+; TG(16:1/18:1/20:4)	0.272863	1.2082	0.589184	0.764959
Pos	plasmenyl-PE 38:6; [M+H]+; PE(P-16:0/22:6(4Z,7Z,10Z,13Z,16Z,19Z))	1.54577	2.91961	0.0896758	0.351086
Pos	TG 58:9; [M+NH4]+; TG(18:2/20:3/20:4)	1.33171	2.517	0.174831	0.471535
Pos	TG 52:4; [M+NH4]+; TG(16:0/16:0/20:4)	0.377803	1.29936	0.144453	0.431549
Pos	PC 41:4; [M+H]+; GPCho(18:4(6Z,9Z,12Z,15Z)/23:0)	0.563701	1.47806	0.514968	0.705646
Pos	TG 57:5; [M+NH4]+; TG(17:0/18:1/22:4)	0.522664	1.43661	0.399585	0.630872
Pos	PC 38:5; [M+Na]+; GPCho(18:1(11E)/20:4(5E,8E,11E,14E))	0.891103	1.85459	0.524192	0.714423
Pos	PC 44:4; [M+Na]+; GPCho(22:0/22:4(7Z,10Z,13Z,16Z))	1.98349	3.95447	0.0092583	0.157627
Pos	PC 37:5; [M+H]+; GPCho(17:0/20:5(5Z,8Z,11Z,14Z,17Z))	0.689828	1.61309	0.625792	0.795179
Pos	TG 58:10; [M+Na]+; TG(16:0/20:4/22:6)	1.27689	2.42316	0.183665	0.477529
Pos	PC 34:4; [M+H]+; GPCho(17:2(9Z,12Z)/17:2(9Z,12Z))	0.766784	1.70147	0.183197	0.477529
Pos	plasmenyl-PC 38:4; [M+Na]+; PC(P-16:0/22:4(7Z,10Z,13Z,16Z))	1.28328	2.43392	0.135677	0.420758
Pos	PC 42:5; [M+H]+; GPCho(20:4(5E,8E,11E,14E)/22:1(13Z))	1.01403	2.01954	0.00254109	0.154909
Pos	N-(15Z-tetracosenoyl)-sphinganine; [M+H]+; Cer(d18:0/24:1(15Z))	1.41639	2.66916	0.0994834	0.365493
Pos	TG 55:2; [M+NH4]+; TG(18:0/18:2/19:0)	-1.00454	0.498429	0.210858	0.497328
Pos	TG 51:3; [M+NH4]+; TG(16:1/17:0/18:2)	-0.622573	0.649511	0.231343	0.516699
Pos	TG 56:9; [M+NH4]+; TG(16:1/18:2/22:6)	1.04997	2.07049	0.140105	0.425348
Pos	TG 56:6; [M+NH4]+; TG(18:1/18:2/20:3)	0.450766	1.36677	0.438645	0.656073
Pos	TG 58:9; [M+NH4]+; TG(16:0/20:3/22:6)	1.16675	2.24506	0.18212	0.477529
Pos	TG 56:6; [M+Na]+; TG(16:0/18:1/22:5)	1.1323	2.19208	0.117251	0.392386
Pos	TG 60:13; [M+NH4]+; TG(20:4/20:4/20:5)	0.36656	1.28928	0.584297	0.762519
Pos	TG 58:9; [M+Li]+; TG(18:0/20:4/20:5)	0.375751	1.29752	0.301414	0.569374
Pos	TG 60:11; [M+Na]+; TG(20:3/20:4/20:4)	0.694088	1.61786	0.640826	0.80604
Pos	TG 48:0; [M+Na]+; TG(14:0/16:0/18:0)	0.0150103	1.01046	0.969572	0.986104
Pos	TG 46:2; [M+NH4]+; TG(12:0/18:1/16:1)	-0.347324	0.786041	0.552375	0.736221
Pos	TG 53:4; [M+Na]+; TG(17:0/18:2/18:2)	-0.442389	0.735915	0.435086	0.654565
Pos	PA 52:2; [M+Na2-H]+; GPA(26:1(5Z)/26:1(5Z))	1.43793	2.70932	0.118851	0.393567
Pos	PC 32:1; [M+Na]+; GPCho(16:0/16:1(7Z))	-0.0277637	0.98094	0.983419	0.988932
Pos	TG 54:7; [M+Na]+; TG(16:1/18:2/20:4)	0.489521	1.40398	0.387159	0.623292
Pos	PC 39:8; [M+H]+; GPCho(17:2(9Z,12Z)/22:6(4Z,7Z,10Z,13Z,16Z,19Z))	1.08599	2.12283	0.266458	0.543865
Pos	TG 58:10; [M+NH4]+; TG(18:2/20:4/20:4)	1.35018	2.54944	0.183357	0.477529
Pos	TG 58:5; [M+Na]+; TG(18:2/18:2/22:1)	-0.819008	0.566831	0.224327	0.510828
Pos	TG 52:2; [M+NH4]+; TG(14:0/18:1/20:1)	0.334316	1.26078	0.538368	0.72276
Pos	TG 58:8; [M+NH4]+; TG(18:1/18:2/22:5)	1.26038	2.39559	0.210898	0.497328
Pos	TG 57:1; [M+NH4]+; TG(18:1/19:0/20:0)	-1.54012	0.343856	0.110413	0.384123
Pos	PC 40:6; [M+Na]+; GPCho(18:1(11E)/22:5(4Z,7Z,10Z,13Z,16Z))	1.32268	2.5013	0.0875633	0.348193
Pos	TG 42:1; [M+NH4]+; TG(12:0/14:0/16:1)	-0.739063	0.599128	0.329058	0.59077
Pos	TG 55:4; [M+NH4]+; TG(16:0/17:1/22:3)	-0.762309	0.589552	0.484912	0.68703
Pos	PC 44:6; [M+H]+; GPCho(22:0/22:6(4Z,7Z,10Z,13Z,16Z,19Z))	0.20881	1.15573	0.64683	0.809735
Pos	TG 57:7; [M+Li]+; TG(18:3/19:0/20:4)	0.503843	1.41799	0.455433	0.665644
Pos	PC 38:5; [M+H]+; GPCho(16:0/22:5(4Z,7Z,10Z,13Z,16Z))	0.34879	1.27349	0.570335	0.750091
Pos	TG 56:8; [M+Na]+; TG(16:0/20:4/20:4)	1.04949	2.0698	0.155855	0.448968
Pos	TG 55:1; [M+Na]+; TG(16:0/18:1/21:0)	0.65236	1.57174	0.366381	0.611444
Pos	TG 58:10; [M+Li]+; TG(18:2/20:3/20:5)	0.524648	1.43858	0.194482	0.485725
Pos	N-(tetracosanoyl)-sphinganine; [M+H]+; Cer(d18:0/24:0)	1.24113	2.36383	0.179042	0.474016
Pos	TG 60:10; [M+Na]+; TG(18:1/20:4/22:5)	1.39879	2.6368	0.362501	0.611444
Pos	plasmenyl-PE 34:1; [M+Na]+; PE(P-16:0/18:1(11E))	1.56292	2.95452	0.105332	0.374918
Pos	TG 58:7; [M+Na]+; TG(18:1/20:3/20:3)	1.8746	3.66699	0.111309	0.384123
Pos	TG 54:4; [M+Na]+; TG(16:0/18:0/20:4)	0.457333	1.373	0.219109	0.506098
Pos	TG 57:2; [M+NH4]+; TG(18:1/19:0/20:1)	-1.76622	0.293979	0.281199	0.555819
Pos	PE 39:5; [M+Na]+; GPEtn(17:1(9Z)/22:4(7Z,10Z,13Z,16Z))	1.34528	2.5408	0.0655645	0.302248
Pos	PC 29:1; [M+H]+; GPCho(9:0/20:1(11E))	1.11298	2.16292	0.0679704	0.307554
Pos	TG 56:8; [M+Na]+; TG(18:1/18:3/20:4)	1.39136	2.62326	0.0822217	0.33761
Pos	TG 55:4; [M+NH4]+; TG(16:0/19:0/20:4)	-0.588829	0.664882	0.628114	0.797131
Pos	PC 40:3; [M+H]+; GPCho(14:1(9Z)/26:2(5E,9Z))	0.174784	1.1288	0.868904	0.934325
Pos	PC 35:5; [M+H]+; GPCho(15:1(9Z)/20:4(5E,8E,11E,14E))	1.39934	2.63781	0.0257537	0.202436
Pos	TG 58:6; [M+NH4]+; TG(18:2/18:3/22:1)	0.859077	1.81388	0.251079	0.534705
Pos	TG 53:0; [M+NH4]+; TG(16:0/18:0/19:0)	-0.703551	0.614059	0.457458	0.667001
Pos	PE 37:6; [M+Na]+; GPEtn(17:2(9Z,12Z)/20:4(5E,8E,11E,14E))	1.152	2.22222	0.309564	0.573854
Pos	TG 58:9; [M+Li]+; TG(18:1/20:4/20:4)	0.52127	1.43522	0.255961	0.538473
Pos	DG 28:0; [M+NH4]+; DG(12:0/16:0/0:0)	-1.61597	0.326245	0.00115778	0.154909
Pos	PC 39:3; [M+H]+; GPCho(17:1(9Z)/22:2(13Z,16Z))	-0.184137	0.880175	0.718822	0.858219
Pos	PC 36:5; [M+H]+; GPCho(18:2(2E,4E)/18:3(9Z,12Z,15Z))	0.869893	1.82753	0.0531948	0.278916
Pos	TG 62:12; [M+Na]+; TG(20:3/20:4/22:5)	0.767796	1.70267	0.592896	0.768173
Pos	TG 56:9; [M+NH4]+; TG(16:0/18:3/22:6)	0.272707	1.20807	0.881428	0.942048
Pos	TG 60:8; [M+Li]+; TG(18:3/20:5/22:0)	-2.75427	0.148211	0.159923	0.45551
Pos	TG 57:7; [M+Na]+; TG(16:1/19:0/22:6)	-0.605755	0.657128	0.249649	0.534059
Pos	TG 62:6; [M+Na]+; TG(19:0/21:0/22:6)	0.357435	1.28115	0.624131	0.794064
Pos	plasmenyl-PC 20:0; [M+Na]+; PC(P-16:0/4:0)	0.373696	1.29567	0.201732	0.494096
Pos	TG 56:9; [M+Na]+; TG(18:1/18:3/20:5)	0.767745	1.70261	0.303625	0.569374
Pos	SM 41:5; [M]+; SM(d17:1(4E)/24:4(5Z,8Z,11Z,14Z))	-1.14485	0.452237	0.328764	0.59077
Pos	DG 42:7; [M+NH4]+; DG(20:3/22:4/0:0)	-0.684492	0.622225	0.346297	0.596675
Pos	TG 52:5; [M+Na]+; TG(16:0/16:1/20:4)	0.0805823	1.05744	0.84369	0.923436
Pos	plasmenyl-PE 34:2; [M+Na]+; PE(P-16:0/18:2(2E,4E))	2.31341	4.97055	0.115516	0.390444
Pos	PC 36:8; [M+Na]+; GPCho(18:4(6Z,9Z,12Z,15Z)/18:4(6Z,9Z,12Z,15Z))	-0.569622	0.673793	0.0078115	0.154909
Pos	TG 56:1; [M+Na]+; TG(16:0/18:0/22:1)	-0.36713	0.775324	0.493635	0.691362
Pos	TG 56:8; [M+NH4]+; TG(16:1/18:1/22:6)	0.803338	1.74513	0.272678	0.547516
Pos	TG 53:2; [M+NH4]+; TG(17:0/18:0/18:2)	-0.597204	0.661034	0.375727	0.61411
Pos	PC 38:3; [M+H]+; GPCho(18:0/20:3(8Z,11Z,14Z))	0.623643	1.54076	0.695684	0.846926
Pos	TG 62:8; [M+NH4]+; TG(18:0/22:4/22:4)	1.35068	2.55032	0.210459	0.497328
Pos	plasmenyl-PC 34:1; [M+Na]+; PC(P-16:0/18:1(11E))	1.51891	2.86574	0.0371627	0.244259
Pos	TG 48:3; [M+NH4]+; TG(14:1/16:1/18:1)	-0.614282	0.653255	0.351512	0.600056
Pos	N-(5Z,8Z,11Z,14Z-tetracosatetraenoyl)-sphing-4-enine; [M+H]+; Cer(d18:1(4E)/24:4(5Z,8Z,11Z,14Z))	0.796095	1.7364	0.173671	0.471535
Pos	TG 62:13; [M+Na]+; TG(18:1/22:6/22:6)	1.16288	2.23905	0.341518	0.596675
Pos	TG 57:2; [M+Na]+; TG(18:1/18:1/21:0)	-0.0626291	0.957518	0.965061	0.983489
Pos	DG 33:1; [M+NH4]+; DG(15:0/18:1/0:0)	-0.24443	0.844149	0.439626	0.656073
Pos	TG 50:3; [M+Na]+; TG(16:1/16:1/18:1)	0.116863	1.08437	0.799251	0.908472
Pos	N-(9Z-octadecenoyl)-sphing-4-enine; [M+H]+; Cer(d18:1(4E)/18:1(9Z))	0.0623061	1.04413	0.821262	0.918389
Pos	TG 53:5; [M+NH4]+; TG(17:2/18:1/18:2)	1.53183	2.89152	0.464542	0.674338
Pos	TG 52:3; [M+NH4]+; TG(16:0/16:0/20:3)	-1.58661	0.332952	0.451858	0.664998
Pos	PC 38:6; [M+Na]+; GPCho(16:0/22:6(4Z,7Z,10Z,13Z,16Z,19Z))	-0.293727	0.815792	0.720494	0.858219
Pos	TG 56:6; [M+Na]+; TG(18:1/18:2/20:3)	0.962925	1.94926	0.168809	0.469382
Pos	TG 53:1; [M+NH4]+; TG(16:1/18:0/19:0)	-0.0574573	0.960956	0.848364	0.923436
Pos	TG 44:1; [M+Na]+; TG(12:0/16:1/16:0)	0.203543	1.15152	0.647835	0.809993
Pos	TG 62:14; [M+Na]+; TG(18:2/22:6/22:6)	0.350352	1.27487	0.783547	0.904916
Pos	TG 60:11; [M+NH4]+; TG(18:2/20:3/22:6)	1.57173	2.97262	0.185834	0.479139
Pos	TG 54:7; [M+NH4]+; TG(16:1/18:2/20:4)	-0.594963	0.662061	0.289507	0.563982
Pos	TG 58:3; [M+NH4]+; TG(18:0/18:1/22:2)	-0.874767	0.545342	0.193615	0.485252
Pos	PC 36:5; [M+H]+; GPCho(14:0/22:5(4Z,7Z,10Z,13Z,16Z))	0.715573	1.64213	0.0489156	0.277097
Pos	TG 53:2; [M+NH4]+; TG(17:0/18:1/18:1)	-0.434664	0.739866	0.518184	0.709095
Pos	PC 34:5; [M+H]+; GPCho(14:0/20:5(5Z,8Z,11Z,14Z,17Z))	0.45746	1.37312	0.194987	0.485791
Pos	plasmenyl-PE 38:3; [M+H]+; PE(P-18:0/20:3(5Z,8Z,11Z))	1.49362	2.81594	0.0431077	0.257125
Pos	TG 61:10; [M+Li]+; TG(19:0/20:5/22:5)	-1.16812	0.445001	0.248285	0.533691
Pos	PC 40:9; [M+H]+; GPCho(18:4(6Z,9Z,12Z,15Z)/22:5(4Z,7Z,10Z,13Z,16Z))	1.88756	3.70008	0.0626306	0.301096
Pos	TG 56:2; [M+Na]+; TG(16:0/18:2/22:0)	-1.12047	0.459945	0.266569	0.543865
Pos	PC 37:4; [M+H]+; GPCho(17:1(9Z)/20:3(5Z,8Z,11Z))	1.31177	2.48245	0.0404243	0.253026
Pos	TG 51:6; [M+NH4]+; TG(16:1/17:2/18:3)	-0.653712	0.635643	0.407379	0.636602
Pos	SM 33:0; [M]+; SM(d15:0/18:0)	-2.44722	0.183364	0.193814	0.485252
Pos	TG 58:3; [M+NH4]+; TG(18:1/20:1/20:1)	-0.877116	0.544455	0.157363	0.45203
Pos	TG 52:5; [M+Li]+; TG(16:0/18:2/18:3)	0.309441	1.23923	0.186174	0.479139
Pos	TG 58:6; [M+Li]+; TG(18:0/18:3/22:3)	-0.458517	0.727734	0.362319	0.611444
Pos	TG 49:3; [M+NH4]+; TG(16:0/16:1/17:2)	-0.516625	0.699005	0.218134	0.504995
Pos	TG 54:8; [M+Na]+; TG(18:2/18:3/18:3)	0.990848	1.98735	0.125841	0.40417
Pos	TG 55:2; [M+NH4]+; TG(16:1/18:1/21:0)	-1.09034	0.469651	0.202876	0.49451
Pos	PA 35:1; [M+Na2-H]+; GPA(9:0/26:1(5Z))	-0.473371	0.720279	0.663191	0.822097
Pos	TG 46:1; [M+Na]+; TG(14:0/16:0/16:1)	0.257555	1.19545	0.716539	0.858219
Pos	TG 51:5; [M+NH4]+; TG(16:1/17:2/18:2)	0.118807	1.08584	0.748201	0.881156
Pos	TG 58:5; [M+NH4]+; TG(18:1/18:2/22:2)	0.246369	1.18622	0.645672	0.809285
Pos	PC 40:7; [M+H]+; GPCho(18:2(2E,4E)/22:5(4Z,7Z,10Z,13Z,16Z))	-0.716336	0.608641	0.210756	0.497328
Pos	TG 58:7; [M+Li]+; TG(18:1/18:3/22:3)	0.926776	1.90102	0.597719	0.771319
Pos	TG 50:1; [M+NH4]+; TG(16:0/16:1/18:0)	-0.294099	0.815581	0.537925	0.72276
Pos	TG 56:6; [M+NH4]+; TG(16:1/18:1/22:4)	0.478293	1.39309	0.428232	0.650809
Pos	PC 40:2; [M+H]+; GPCho(20:1(11E)/20:1(11E))	0.858372	1.81299	0.73524	0.868233
Pos	TG 54:4; [M+Na]+; TG(16:0/16:0/22:4)	0.609733	1.52598	0.17812	0.47281
Pos	PC 38:7; [M+H]+; GPCho(18:3(6Z,9Z,12Z)/20:4(5E,8E,11E,14E))	1.4961	2.82079	0.0829668	0.337942
Pos	TG 58:7; [M+Na]+; TG(16:0/20:3/22:4)	1.74273	3.34668	0.102201	0.371441
Pos	DG 36:0; [M+NH4]+; DG(18:0/18:0/0:0)	0.946653	1.9274	0.0626541	0.301096
Pos	TG 55:1; [M+NH4]+; TG(17:0/18:1/20:0)	-0.645556	0.639247	0.303408	0.569374
Pos	TG 54:7; [M+Na]+; TG(16:0/18:2/20:5)	0.401761	1.32112	0.453988	0.665644
Pos	TG 54:7; [M+NH4]+; TG(18:1/18:3/18:3)	-0.543281	0.686208	0.369748	0.611444
Pos	DG 38:4; [M+NH4]+; DG(16:0/22:4/0:0)	0.693558	1.61727	0.188907	0.480528
Pos	PC 41:3; [M+H]+; GPCho(17:2(9Z,12Z)/24:1(15Z))	1.01812	2.02527	0.400672	0.630872
Pos	TG 57:2; [M+Na]+; TG(18:0/18:2/21:0)	-0.0741336	0.949912	0.958703	0.979965
Pos	DG 38:4; [M+NH4]+; DG(18:2/20:2/0:0)	0.196736	1.1461	0.864686	0.932757
Pos	TG 64:14; [M+NH4]+; TG(20:4/22:4/22:6)	-1.88548	0.270654	0.205458	0.496642
Pos	TG 55:8; [M+Li]+; TG(17:0/18:3/20:5)	-0.484232	0.714878	0.306387	0.572149
Pos	TG 55:1; [M+NH4]+; TG(16:1/18:0/21:0)	-0.424965	0.744857	0.485105	0.68703
Pos	lysoPC 20:1; [M+H]+; PC(20:1(11E)/0:0)	-0.0194332	0.98662	0.97999	0.988932
Pos	PC 36:3; [M+Na]+; GPCho(16:1(7Z)/20:2(11Z,14Z))	0.581134	1.49602	0.154087	0.447609
Pos	PC 37:7; [M+Na]+; GPCho(17:2(9Z,12Z)/20:5(5Z,8Z,11Z,14Z,17Z))	0.356894	1.28067	0.803038	0.910828
Pos	PC 40:0; [M+Na]+; GPCho(18:0/22:0)	-0.382413	0.767153	0.683337	0.83684
Pos	N-(17Z-hexacosenoyl)-sphing-4-enine; [M+H]+; Cer(d18:1(4E)/26:1(17Z))	1.38142	2.60525	0.0223816	0.190714
Pos	plasmenyl-PC 37:0; [M+Na]+; PC(P-16:0/21:0)	-0.445173	0.734496	0.525065	0.714652
Pos	DG 34:4; [M+NH4]+; DG(16:1/18:3/0:0)	-2.24347	0.211178	0.0174264	0.16832
Pos	PC 36:4; [M+Na]+; GPCho(16:0/20:4(5E,8E,11E,14E))	-1.13248	0.45613	0.374614	0.61411
Pos	DG 37:3; [M+NH4]+; DG(17:0/20:3/0:0)	-0.137148	0.909315	0.698626	0.846926
Pos	N-(eicosanoyl)-sphing-4-enine; [M+H]+; Cer(d18:1(4E)/20:0)	-0.118027	0.921447	0.699925	0.846926
Pos	PC 31:2; [M+H]+; GPCho(9:0/22:2(13Z,16Z))	-0.5149	0.699842	0.641429	0.80604
Pos	PC 41:3; [M+H]+; GPCho(18:3(6Z,9Z,12Z)/23:0)	-1.49321	0.355221	0.118888	0.393567
Pos	PC 42:9; [M+H]+; GPCho(20:4(5E,8E,11E,14E)/22:5(4Z,7Z,10Z,13Z,16Z))	0.264142	1.20092	0.691713	0.846076
Pos	TG 60:5; [M+Na]+; TG(18:0/20:1/22:4)	0.707918	1.63345	0.339359	0.596675
Pos	PC 33:1; [M+H]+; GPCho(9:0/24:1(15Z))	1.23855	2.35962	0.0389405	0.246786
Pos	TG 54:8; [M+NH4]+; TG(16:1/18:3/20:4)	-0.144774	0.904521	0.792228	0.90668
Pos	TG 55:6; [M+NH4]+; TG(17:0/18:2/20:4)	3.09349	8.53558	0.111012	0.384123
Pos	TG 50:1; [M+NH4]+; TG(14:0/18:0/18:1)	-0.273576	0.827266	0.612107	0.784673
Pos	lysoPC 22:1; [M+H]+; PC(22:1(13Z)/0:0)	0.443662	1.36005	0.488499	0.688238
Pos	PC 30:3; [M+H]+; GPCho(20:3(5Z,8Z,11Z)/10:0)	-0.769385	0.586668	0.509745	0.702725
Pos	SM 43:1; [M+Na]+; SM(d17:0/26:1(17Z))	0.790625	1.72982	0.0552492	0.281521
Pos	TG 55:2; [M+NH4]+; TG(17:0/18:1/20:1)	-0.853991	0.553252	0.197363	0.486924
Pos	TG 62:6; [M+NH4]+; TG(18:0/22:2/22:4)	0.519724	1.43368	0.506467	0.701581
Pos	TG 60:9; [M+Li]+; TG(20:0/20:4/20:5)	0.198022	1.14712	0.69547	0.846926
Pos	TG 59:7; [M+NH4]+; TG(17:0/20:3/22:4)	0.545936	1.45997	0.31906	0.583246
Pos	TG 58:10; [M+NH4]+; TG(18:1/18:3/22:6)	1.37465	2.59305	0.162276	0.460919
Pos	TG 53:2; [M+Na]+; TG(17:1/18:0/18:1)	-0.360482	0.778904	0.508649	0.702684
Pos	DG 42:6; [M+NH4]+; DG(20:2/22:4/0:0)	-0.575894	0.67087	0.511451	0.702725
Pos	PC 36:5; [M+H]+; GPCho(14:0/22:5(7Z,10Z,13Z,16Z,19Z))	0.736183	1.66576	0.0542236	0.278916
Pos	SM 34:2; [M]+; SM(d16:1(4E)/18:1(9Z))	0.760133	1.69365	0.120314	0.393567
Pos	lysoPC 14:0; [M+H]+; PC(14:0/0:0)	0.226271	1.16981	0.636537	0.803796
Pos	TG 56:5; [M+NH4]+; TG(16:0/18:1/22:4)	0.569379	1.48388	0.413591	0.643223
Pos	TG 44:1; [M+NH4]+; TG(14:0/16:1/14:0)	-0.390565	0.762831	0.475446	0.682865
Pos	SM 40:5; [M]+; SM(d16:1(4E)/24:4(5Z,8Z,11Z,14Z))	0.827835	1.77502	0.0509711	0.278916
Pos	DG 35:0; [M+NH4]+; DG(16:0/19:0/0:0)	0.461013	1.37651	0.67446	0.828973
Pos	MG 15:1; [M+Li]+; MG(15:1(9Z)/0:0/0:0)	1.15197	2.22217	0.0456254	0.265419
Pos	TG 56:9; [M+NH4]+; TG(16:0/20:4/20:5)	1.20082	2.29871	0.0933285	0.357159
Pos	TG 50:0; [M+NH4]+; TG(16:0/16:0/18:0)	0.268961	1.20494	0.833233	0.923436
Pos	TG 56:5; [M+Na]+; TG(18:1/18:1/20:3)	0.673002	1.59439	0.180538	0.476733
Pos	PC 40:6; [M+H]+; GPCho(20:3(5Z,8Z,11Z)/20:3(5Z,8Z,11Z))	0.638487	1.5567	0.293653	0.566091
Pos	SM 40:1; [M+Na]+; SM(d14:0/26:1(17Z))	-0.495615	0.709259	0.532829	0.719425
Pos	N-(eicosanoyl)-sphinganine; [M+H]+; Cer(d18:0/20:0)	1.28846	2.44268	0.00294378	0.154909
Pos	lysoPC 15:1; [M+H]+; PC(15:1(9Z)/0:0)	1.05637	2.07969	0.0956412	0.35786
Pos	TG 54:0; [M+Na]+; TG(16:0/18:0/20:0)	0.221414	1.16588	0.510921	0.702725
Pos	TG 58:11; [M+Na]+; TG(18:3/20:4/20:4)	-0.0232117	0.98404	0.984866	0.988932
Pos	PC 38:9; [M+Na]+; GPCho(18:4(6Z,9Z,12Z,15Z)/20:5(5Z,8Z,11Z,14Z,17Z))	-0.524739	0.695085	0.0783643	0.33336
Pos	TG 51:0; [M+NH4]+; TG(16:0/17:0/18:0)	0.493011	1.40738	0.641493	0.80604
Pos	TG 62:2; [M+NH4]+; TG(18:2/22:0/22:0)	-2.45385	0.182523	0.126353	0.40417
Pos	PC 37:2; [M+H]+; GPCho(17:1(9Z)/20:1(11E))	1.16158	2.23702	0.0320945	0.229701
Pos	TG 62:8; [M+NH4]+; TG(18:1/22:3/22:4)	1.27449	2.41914	0.229812	0.514747
Pos	N-(hexacosanoyl)-sphing-4-enine; [M+H]+; Cer(d18:1(4E)/26:0)	1.79069	3.45979	0.0277257	0.212984
Pos	TG 56:7; [M+Na]+; TG(18:2/18:2/20:3)	0.997566	1.99663	0.146403	0.431549
Pos	SM 43:0; [M]+; SM(d17:0/26:0)	-0.936286	0.522577	0.142666	0.431549
Pos	TG 48:1; [M+Na]+; TG(14:0/16:1/18:0)	-0.851394	0.554249	0.247214	0.533691
Pos	TG 60:10; [M+Na]+; TG(20:3/20:3/20:4)	1.68844	3.22308	0.145277	0.431549
Pos	TG 58:1; [M+NH4]+; TG(18:0/20:0/20:1)	-0.797903	0.575184	0.339549	0.596675
Pos	SM 39:0; [M]+; SM(d15:0/24:0)	0.739535	1.66964	0.145147	0.431549
Pos	TG 58:12; [M+Li]+; TG(18:3/20:4/20:5)	0.940633	1.91937	0.13206	0.414578
Pos	plasmenyl-PE 40:2; [M+H]+; PE(P-18:0/22:2(13Z,16Z))	-0.216102	0.860888	0.588251	0.764959
Pos	TG 56:7; [M+Na]+; TG(18:1/18:3/20:3)	1.27999	2.42837	0.113849	0.386098
Pos	TG 51:1; [M+NH4]+; TG(16:0/16:1/19:0)	0.106197	1.07639	0.822039	0.918389
Pos	TG 52:6; [M+Na]+; TG(16:0/16:1/20:5)	0.529537	1.44347	0.277685	0.552102
Pos	N-(docosanoyl)-sphing-4-enine; [M+H]+; Cer(d18:1(4E)/22:0)	0.589619	1.50485	0.0581273	0.291788
Pos	TG 52:0; [M+Na]+; TG(16:0/18:0/18:0)	0.0646781	1.04585	0.929756	0.971164
Pos	TG 58:6; [M+Li]+; TG(18:3/20:0/20:3)	-2.28337	0.205418	0.0153505	0.164642
Pos	TG 54:3; [M+NH4]+; TG(16:1/18:0/20:2)	-0.485635	0.714182	0.258748	0.539856
Pos	TG 56:3; [M+NH4]+; TG(18:0/18:2/20:1)	-0.43125	0.741619	0.455579	0.665644
Pos	TG 64:14; [M+Na]+; TG(20:4/22:4/22:6)	0.263177	1.20012	0.7234	0.858931
Pos	TG 54:5; [M+Li]+; TG(18:1/18:2/18:2)	-1.27551	0.41308	0.19981	0.491767
Pos	TG 54:5; [M+Na]+; TG(18:1/18:1/18:3)	0.12015	1.08685	0.598773	0.771433
Pos	TG 55:6; [M+NH4]+; TG(17:1/18:1/20:4)	-0.564254	0.676305	0.552529	0.736221
Pos	PE 15:0; [M+H]+; GPEtn(5:0/10:0)	1.18856	2.27924	0.11193	0.384626
Pos	TG 58:11; [M+NH4]+; TG(18:3/20:4/20:4)	0.841592	1.79203	0.268555	0.545997
Pos	TG 53:2; [M+NH4]+; TG(16:0/17:0/20:2)	0.0778524	1.05545	0.870432	0.934977
Pos	TG 62:11; [M+Li]+; TG(20:3/20:4/22:4)	0.25804	1.19585	0.705448	0.848713
Pos	TG 55:6; [M+Li]+; TG(18:3/18:3/19:0)	0.305956	1.23624	0.593175	0.768173
Pos	TG 63:12; [M+Na]+; TG(19:0/22:6/22:6)	-1.00612	0.497883	0.341562	0.596675
Pos	SM 37:1; [M]+; SM(d15:1(4E)/22:0)	0.534574	1.44851	0.368347	0.611444
Pos	TG 57:8; [M+NH4]+; TG(17:1/20:3/20:4)	-0.133408	0.911675	0.874848	0.937733
Pos	PC 34:2; [M+Na]+; GPCho(16:1(7Z)/18:1(11E))	-2.40547	0.188748	0.0119919	0.162168
Pos	DG 39:3; [M+NH4]+; DG(18:3/21:0/0:0)	1.93928	3.83515	0.189133	0.480528
Pos	TG 55:2; [M+Na]+; TG(18:1/18:1/19:0)	0.125157	1.09063	0.912181	0.962489
Pos	TG 56:8; [M+NH4]+; TG(16:0/20:4/20:4)	0.826122	1.77291	0.308785	0.573854
Pos	TG 60:13; [M+Na]+; TG(20:4/20:4/20:5)	0.112249	1.08091	0.882012	0.942048
Pos	TG 60:11; [M+Na]+; TG(18:2/20:3/22:6)	1.66285	3.16641	0.158357	0.452321
Pos	TG 60:6; [M+NH4]+; TG(18:0/20:2/22:4)	0.755214	1.68788	0.329924	0.591065
Pos	TG 57:3; [M+NH4]+; TG(17:0/18:0/22:3)	-0.920159	0.528451	0.319232	0.583246
Pos	DG 37:1; [M+NH4]+; DG(18:1/19:0/0:0)	0.485738	1.4003	0.270944	0.545997
Pos	DG 32:0; [M+NH4]+; DG(16:0/16:0/0:0)	0.427443	1.34485	0.338492	0.596675
Pos	TG 60:5; [M+NH4]+; TG(18:1/20:0/22:4)	-0.0339517	0.976741	0.955579	0.978345
Pos	TG 62:2; [M+NH4]+; TG(18:1/22:0/22:1)	-1.86016	0.275447	0.15332	0.446743
Pos	SM 38:2; [M]+; SM(d14:1(4E)/24:1(15Z))	0.358842	1.2824	0.671148	0.826907
Pos	TG 51:1; [M+NH4]+; TG(16:1/17:0/18:0)	-0.20481	0.867653	0.597886	0.771319
Pos	TG 58:9; [M+Li]+; TG(18:0/18:3/22:6)	0.45603	1.37176	0.344972	0.596675
Pos	TG 60:0; [M+NH4]+; TG(16:0/22:0/22:0)	-1.07884	0.473409	0.331276	0.591397
Pos	TG 44:1; [M+NH4]+; TG(12:0/16:1/16:0)	-0.474567	0.719683	0.387465	0.623292
Pos	TG 48:2; [M+Na]+; TG(16:0/16:1/16:1)	0.153439	1.11222	0.787188	0.905289
Pos	SM 32:1; [M]+; SM(d14:1(4E)/18:0)	1.21484	2.32116	0.0494056	0.277823
Pos	TG 52:0; [M+NH4]+; TG(16:0/16:0/20:0)	-0.2505	0.840605	0.466296	0.675463
Pos	PC 36:1; [M+Na]+; GPCho(15:1(9Z)/21:0)	0.121457	1.08783	0.754685	0.8834
Pos	TG 52:6; [M+Na]+; TG(16:0/18:3/18:3)	0.431164	1.34832	0.370656	0.611444
Pos	TG 53:0; [M+NH4]+; TG(17:0/18:0/18:0)	-0.336451	0.791987	0.375965	0.61411
Pos	TG 58:2; [M+NH4]+; TG(18:0/20:0/20:2)	-0.808397	0.571016	0.323129	0.586141
Pos	PC 37:3; [M+H]+; GPCho(17:0/20:3(5Z,8Z,11Z))	-0.414328	0.750369	0.333123	0.593649
Pos	TG 52:5; [M+Na]+; TG(16:0/16:0/20:5)	0.167913	1.12343	0.653543	0.814119
Pos	TG 58:8; [M+NH4]+; TG(16:1/20:3/22:4)	1.17516	2.25818	0.225188	0.510828
Pos	SM 42:0; [M+Na]+; SM(d16:0/26:0)	-0.54336	0.686171	0.5304	0.719425
Pos	TG 62:12; [M+Na]+; TG(20:4/20:4/22:4)	1.50327	2.83485	0.214943	0.501472
Pos	TG 58:10; [M+Li]+; TG(18:1/20:4/20:5)	0.614218	1.53073	0.133451	0.417651
Pos	TG 55:1; [M+Na]+; TG(18:0/18:1/19:0)	-0.91865	0.529004	0.459502	0.668486
Pos	PC 39:5; [M+H]+; GPCho(17:1(9Z)/22:4(7Z,10Z,13Z,16Z))	1.2066	2.30793	0.0185251	0.173639
Pos	TG 60:12; [M+Na]+; TG(18:3/20:3/22:6)	1.20711	2.30875	0.242209	0.531603
Pos	SM 44:2; [M]+; SM(d18:1(4E)/26:1(17Z))	-0.155858	0.897599	0.834959	0.923436
Pos	DG 32:3; [M+NH4]+; DG(14:1/18:2/0:0)	-1.04798	0.483646	0.0105531	0.162168
Pos	TG 58:8; [M+Li]+; TG(18:0/20:4/20:4)	-0.288074	0.818995	0.366493	0.611444
Pos	SM 40:1; [M]+; SM(d14:0/26:1(17Z))	1.53488	2.89763	0.117014	0.392386
Pos	TG 55:6; [M+NH4]+; TG(17:1/18:2/20:3)	0.787987	1.72666	0.0963619	0.359232
Pos	TG 49:2; [M+NH4]+; TG(16:0/16:0/17:2)	-0.044296	0.969763	0.876484	0.938495
Pos	PC 32:2; [M+Na]+; GPCho(14:0/18:2(2E,4E))	0.690062	1.61335	0.135688	0.420758
Pos	PE 35:2; [M+H]+; GPEtn(9:0/26:2(5E,9Z))	0.932115	1.90807	0.033301	0.233448
Pos	DG 30:1; [M+NH4]+; DG(12:0/18:1/0:0)	-1.14567	0.451979	0.0320981	0.229701
Pos	TG 56:1; [M+Na]+; TG(18:0/18:1/20:0)	-0.36713	0.775324	0.493635	0.691362
Pos	PC 37:1; [M+H]+; GPCho(17:0/20:1(11E))	1.2318	2.34859	0.0884118	0.349138
Pos	SM 45:2; [M]+; SM(d19:1(4E)/26:1(17Z))	0.0874634	1.0625	0.953138	0.977445
Pos	TG 60:4; [M+Na]+; TG(18:0/20:1/22:3)	-2.47751	0.179553	0.0544629	0.278916
Pos	TG 62:11; [M+NH4]+; TG(18:1/22:4/22:6)	1.3092	2.47804	0.367739	0.611444
Pos	PC 37:5; [M+H]+; GPCho(15:1(9Z)/22:4(7Z,10Z,13Z,16Z))	1.32458	2.50459	0.00247875	0.154909
Pos	PE 31:0; [M+H]+; GPEtn(5:0/26:0)	-0.518201	0.698242	0.334465	0.594176
Pos	PE 30:1; [M+H]+; GPEtn(4:0/26:1(5Z))	0.0197692	1.0138	0.974904	0.988553
Pos	PC 39:4; [M+Na]+; GPCho(17:2(9Z,12Z)/22:2(13Z,16Z))	-0.876559	0.544665	0.212313	0.498528
Pos	PE 17:0; [M+H]+; GPEtn(7:0/10:0)	1.43616	2.706	0.0373374	0.244259
Pos	PE 36:5; [M+H]+; GPEtn(14:0/22:5(4Z,7Z,10Z,13Z,16Z))	0.660292	1.5804	0.571552	0.750717
Pos	PC 38:6; [M+Na]+; GPCho(16:1(7Z)/22:5(4Z,7Z,10Z,13Z,16Z))	-0.68508	0.621971	0.427896	0.650809
Pos	DG 36:4; [M+NH4]+; DG(18:2/18:2/0:0)	-0.408702	0.753301	0.472241	0.680188
Pos	TG 60:7; [M+NH4]+; TG(20:2/20:2/20:3)	-2.23134	0.21296	0.00470439	0.154909
Pos	DG 42:7; [M+Li]+; DG(20:3/22:4/0:0)	0.918455	1.89009	0.0993344	0.365493
Pos	MGDG 21:1; [M+NH4-CO]+; MGDG(5:0/16:1(7Z))	1.00348	2.00483	0.0172181	0.16832
Pos	TG 54:3; [M+NH4]+; TG(16:0/18:1/20:2)	-0.105433	0.929526	0.836076	0.923436
Pos	TG 56:9; [M+Li]+; TG(18:1/18:3/20:5)	0.413445	1.33186	0.247487	0.533691
Pos	TG 58:7; [M+Li]+; TG(16:0/20:3/22:4)	1.53595	2.89979	0.379283	0.617324
Pos	DG 42:0; [M+NH4]+; DG(16:0/26:0/0:0)	-2.89479	0.134456	0.00832466	0.156319
Pos	PC 35:5; [M+H]+; GPCho(13:0/22:5(4Z,7Z,10Z,13Z,16Z))	1.73288	3.32392	0.0217149	0.18841
Pos	DG 42:4; [M+NH4]+; DG(18:0/24:4/0:0)	0.203726	1.15167	0.806308	0.912496
Pos	TG 62:9; [M+Li]+; TG(20:4/20:5/22:0)	-1.57817	0.334907	0.144131	0.431549
Pos	N-(tetradecanoyl)-sphing-4-enine; [M+H]+; Cer(d18:1(4E)/14:0)	-0.517696	0.698486	0.652347	0.813628
Pos	TG 59:9; [M+Li]+; TG(19:0/20:4/20:5)	-0.137056	0.909373	0.925631	0.97062
Pos	PC 42:5; [M+Na]+; GPCho(20:4(5E,8E,11E,14E)/22:1(13Z))	0.425829	1.34334	0.529223	0.719346
Pos	TG 58:11; [M+Li]+; TG(16:0/20:5/22:6)	1.1765	2.26027	0.172772	0.471535
Pos	TG 55:2; [M+Na]+; TG(18:0/18:2/19:0)	-0.200361	0.870333	0.731072	0.865003
Pos	TG 64:13; [M+Na]+; TG(20:4/22:3/22:6)	-0.777453	0.583396	0.617038	0.788999
Pos	TG 51:3; [M+Na]+; TG(17:0/17:1/17:2)	0.0999825	1.07176	0.844008	0.923436
Pos	PE 17:0; [M+H]+; GPEtn(4:0/13:0)	1.43143	2.69713	0.0353739	0.238447
Pos	PC 30:1; [M+H]+; GPCho(14:1(9Z)/16:0)	-0.879297	0.543632	0.270648	0.545997
Pos	PE 31:0; [M+H]+; GPEtn(6:0/25:0)	-0.432148	0.741157	0.261408	0.540954
Pos	TG 62:11; [M+Na]+; TG(18:1/22:4/22:6)	0.3082	1.23816	0.850148	0.923436
Pos	SM 36:0; [M]+; SM(d14:0/22:0)	-0.238008	0.847916	0.186072	0.479139
Pos	PC 36:4; [M+Na]+; GPCho(12:0/24:4(5Z,8Z,11Z,14Z))	0.993564	1.9911	0.414743	0.643843
Pos	TG 56:1; [M+NH4]+; TG(16:1/18:0/22:0)	-3.00622	0.124462	0.0692081	0.310518
Pos	PC 38:5; [M+H]+; GPCho(18:1(11E)/20:4(5Z,8Z,11Z,14Z))	0.83504	1.78391	0.0875571	0.348193
Pos	PC 31:0; [M+Na]+; GPCho(5:0/26:0)	-0.504507	0.704901	0.56574	0.746954
Pos	PE 15:0; [M+H]+; GPEtn(3:0/12:0)	1.15674	2.22952	0.0833959	0.337942
Pos	PC 34:5; [M+H]+; GPCho(16:1(7Z)/18:4(6Z,9Z,12Z,15Z))	-0.203268	0.868581	0.786458	0.905289
Pos	PC 16:0; [M+H]+; GPCho(6:0/10:0)	0.604806	1.52077	0.0801079	0.33336
Pos	plasmenyl-PE 38:5; [M+H]+; PE(P-16:0/22:5(4Z,7Z,10Z,13Z,16Z))	1.33868	2.52919	0.0672348	0.307099
Pos	TG 58:10; [M+Li]+; TG(16:0/20:5/22:5)	-0.511211	0.701633	0.417353	0.644342
Pos	TG 50:1; [M+Na]+; TG(16:0/16:1/18:0)	0.0900654	1.06442	0.821674	0.918389
Pos	TG 50:2; [M+NH4]+; TG(16:0/17:1/17:1)	-0.576661	0.670514	0.664506	0.822721
Pos	TG 54:9; [M+Li]+; TG(16:1/18:3/20:5)	0.528819	1.44275	0.673607	0.828929
Pos	PA 43:0; [M+Na2-H]+; GPA(19:0/24:0)	0.43244	1.34951	0.234045	0.521585
Pos	TG 58:4; [M+NH4]+; TG(18:1/18:3/22:0)	-0.4249	0.744891	0.408071	0.636602
Pos	PE 15:0; [M+H]+; GPEtn(2:0/13:0)	1.22269	2.33381	0.0681595	0.307554
Pos	PE 36:1; [M+H]+; GPEtn(18:0/18:1(11E))	1.13135	2.19064	0.0419621	0.254788
Pos	PE 36:6; [M+H]+; GPEtn(14:0/22:6(4Z,7Z,10Z,13Z,16Z,19Z))	1.83982	3.57965	0.00630048	0.154909
Pos	TG 60:11; [M+NH4]+; TG(20:3/20:4/20:4)	-0.394854	0.760566	0.796399	0.908472
Pos	PC 38:3; [M+H]+; GPCho(18:3(6Z,9Z,12Z)/20:0)	0.448305	1.36444	0.788243	0.905289
Pos	PE 36:2; [M+Na]+; GPEtn(18:0/18:2(2E,4E))	1.69402	3.23557	0.0257372	0.202436
Pos	DG 38:2; [M+NH4]+; DG(18:1/20:1/0:0)	0.523806	1.43774	0.27408	0.549244
Pos	TG 58:9; [M+Na]+; TG(16:0/20:3/22:6)	0.578731	1.49353	0.749853	0.881535
Pos	DG 36:2; [M+NH4]+; DG(16:0/20:2/0:0)	-0.0475143	0.967602	0.918858	0.966685
Pos	SM 43:5; [M]+; SM(d19:1(4E)/24:4(5Z,8Z,11Z,14Z))	0.547032	1.46108	0.565312	0.746954
Pos	TG 54:4; [M+NH4]+; TG(16:1/18:2/20:1)	0.157194	1.11512	0.826058	0.918446
Pos	TG 51:1; [M+Li]+; TG(16:0/16:1/19:0)	1.69515	3.23811	0.306984	0.57221
Pos	TG 57:4; [M+NH4]+; TG(16:0/19:0/22:4)	0.0534751	1.03776	0.929981	0.971164
Pos	DG 44:9; [M+NH4]+; DG(22:4/22:5/0:0)	0.157866	1.11564	0.735515	0.868233
Pos	TG 53:3; [M+NH4]+; TG(16:0/17:1/20:2)	-0.307863	0.807838	0.811023	0.916671
Pos	TG 60:2; [M+NH4]+; TG(20:0/20:1/20:1)	-0.511245	0.701617	0.650459	0.812273
Pos	PC 31:0; [M+Na]+; GPCho(9:0/22:0)	-0.0642578	0.956437	0.948254	0.977445
Pos	PE 33:1; [M+H]+; GPEtn(9:0/24:1(15Z))	-0.314223	0.804284	0.779731	0.901536
Pos	PC 32:3; [M+H]+; GPCho(14:0/18:3(6Z,9Z,12Z))	-1.23683	0.424304	0.0160017	0.166423
Pos	PE 36:4; [M+H]+; GPEtn(16:0/20:4(5E,8E,11E,14E))	1.56968	2.96838	0.105746	0.374918
Pos	PE 17:1; [M+H]+; GPEtn(3:0/14:1(9Z))	1.12291	2.17785	0.104074	0.374918
Pos	PC 37:2; [M+H]+; GPCho(15:1(9Z)/22:1(13Z))	1.95729	3.88332	0.0414936	0.254788
Pos	TG 54:6; [M+NH4]+; TG(16:1/18:2/20:3)	-0.59759	0.660857	0.170046	0.469382
Pos	PE 15:0; [M+H]+; GPEtn(4:0/11:0)	1.22367	2.3354	0.0658583	0.302248
Pos	PE 40:3; [M+H]+; GPEtn(18:1(11E)/22:2(13Z,16Z))	-0.758861	0.590963	0.692727	0.846295
Pos	PE 38:5; [M+H]+; GPEtn(18:1(11E)/20:4(5E,8E,11E,14E))	1.87835	3.67654	0.0245177	0.201446
Pos	TG 54:8; [M+NH4]+; TG(16:0/18:3/20:5)	0.0367242	1.02578	0.939904	0.975499
Pos	TG 54:0; [M+Li]+; TG(17:0/18:0/19:0)	-0.602722	0.65851	0.202223	0.494106
Pos	TG 60:11; [M+Li]+; TG(18:2/20:5/22:4)	-0.00241324	0.998329	0.998165	0.998165
Pos	TG 56:8; [M+NH4]+; TG(16:0/18:2/22:6)	0.891463	1.85506	0.640347	0.80604
Pos	PE 42:10; [M+H]+; GPEtn(20:4(5E,8E,11E,14E)/22:6(4Z,7Z,10Z,13Z,16Z,19Z))	2.12729	4.36896	0.0218446	0.18841
Pos	PE 37:4; [M+H]+; GPEtn(17:0/20:4(5E,8E,11E,14E))	-0.319401	0.801402	0.824618	0.918389
Pos	PE 32:2; [M+H]+; GPEtn(14:0/18:2(2E,4E))	0.716129	1.64277	0.136366	0.421095
Pos	PC 38:4; [M+H]+; GPCho(18:1(11E)/20:3(5Z,8Z,11Z))	0.478737	1.39352	0.478145	0.685769
Pos	PE 21:4; [M+H]+; GPEtn(3:0/18:4(6Z,9Z,12Z,15Z))	0.541396	1.45538	0.280871	0.555819
Pos	TG 54:7; [M+Na]+; TG(18:1/18:3/18:3)	0.33788	1.2639	0.510324	0.702725
Pos	PE 34:0; [M+Na]+; GPEtn(17:0/17:0)	0.572667	1.48727	0.499259	0.694442
Pos	PE 40:7; [M+H]+; GPEtn(20:3(5Z,8Z,11Z)/20:4(5E,8E,11E,14E))	-0.573291	0.672082	0.654456	0.814255
Pos	PE 33:2; [M+H]+; GPEtn(15:0/18:2(2E,4E))	-0.01027	0.992907	0.991454	0.993414
Pos	PE 15:0; [M+H]+; GPEtn(6:0/9:0)	1.27322	2.417	0.0713874	0.3161
Pos	DG 38:1; [M+NH4]+; DG(18:0/20:1/0:0)	1.44064	2.71441	0.003598	0.154909
Pos	PE 35:2; [M+H]+; GPEtn(17:1(9Z)/18:1(11E))	0.346461	1.27144	0.678318	0.831699
Pos	plasmenyl-PE 42:4; [M+H]+; PE(P-18:0/24:4(5Z,8Z,11Z,14Z))	1.2225	2.3335	0.0155874	0.164642
Pos	TG 56:10; [M+NH4]+; TG(16:1/18:3/22:6)	-0.0869234	0.941528	0.94991	0.977445
Pos	PE 34:4; [M+H]+; GPEtn(14:0/20:4(5E,8E,11E,14E))	0.67282	1.59419	0.400142	0.630872
Pos	PC 39:0; [M+H]+; GPCho(15:0/24:0)	1.2774	2.42402	0.0511043	0.278916
Neg	PE 36:3; [M-H]-; GPEtn(18:1(11E)/18:2(2E,4E))	1.33353	2.52019	0.00948246	0.157627
Neg	PE 38:2; [M-H]-; GPEtn(18:1(11E)/20:1(11E))	0.660367	1.58048	0.094479	0.357159
Neg	PC 40:6; [M-CH3]-; GPCho(18:0/22:6(4Z,7Z,10Z,13Z,16Z,19Z))	0.143589	1.10465	0.745254	0.878706
Neg	PE 30:0; [M-H]-; GPEtn(14:0/16:0)	0.536637	1.45059	0.393655	0.6296
Neg	PE 40:8; [M-H]-; GPEtn(18:2(2E,4E)/22:6(4Z,7Z,10Z,13Z,16Z,19Z))	2.42324	5.36375	0.0140282	0.164642
Neg	PS 40:4; [M-H]-; GPSer(18:0/22:4(7Z,10Z,13Z,16Z))	1.48872	2.80639	0.0255423	0.202436
Neg	PE 36:1; [M-H]-; GPEtn(18:0/18:1(11E))	0.781559	1.71899	0.0297095	0.222568
Neg	PE 40:7; [M-H]-; GPEtn(18:1(11E)/22:6(4Z,7Z,10Z,13Z,16Z,19Z))	2.08079	4.2304	0.00803451	0.154909
Neg	PG 34:1; [M-H]-; GPGro(16:0/18:1(11E))	0.560825	1.47511	0.0737357	0.32046
Neg	PE 34:1; [M-H]-; GPEtn(16:0/18:1(11E))	0.668045	1.58892	0.0796119	0.33336
Neg	PC 30:0; [M-CH3]-; GPCho(14:0/16:0)	-0.817233	0.567529	0.196323	0.486729
Neg	PE 34:2; [M-H]-; GPEtn(16:0/18:2(2E,4E))	1.24153	2.36449	0.0113827	0.162168
Neg	PC 38:2; [M-CH3]-; GPCho(20:1(11E)/18:1(11E))	0.791992	1.73146	0.146182	0.431549
Neg	PE 38:4; [M-H]-; GPEtn(18:1(11E)/20:3(5Z,8Z,11Z))	1.6558	3.15098	0.00666439	0.154909
Neg	PC 34:1; [M-CH3]-; GPCho(16:0/18:1(11E))	0.705881	1.63114	0.0364006	0.241243
Neg	PE 42:10; [M-H]-; GPEtn(20:4(5E,8E,11E,14E)/22:6(4Z,7Z,10Z,13Z,16Z,19Z))	2.39472	5.25873	0.0124199	0.163399
Neg	PE 42:7; [M-H]-; GPEtn(20:3(5Z,8Z,11Z)/22:4(7Z,10Z,13Z,16Z))	-0.0353989	0.975762	0.944396	0.976899
Neg	PE 44:10; [M-H]-; GPEtn(22:4(7Z,10Z,13Z,16Z)/22:6(4Z,7Z,10Z,13Z,16Z,19Z))	1.63422	3.10419	0.0247422	0.201446
Neg	PE 34:3; [M-H]-; GPEtn(16:0/18:3(6Z,9Z,12Z))	1.17696	2.261	0.0125148	0.163399
Neg	PA 34:0; [M-H]-; GPA(17:0/17:0)	0.315222	1.2442	0.350954	0.600056
Neg	PC 34:0; [M-CH3]-; GPCho(18:0/16:0)	0.655134	1.57476	0.0321672	0.229701
Neg	PS 40:6; [M-H]-; GPSer(18:0/22:6(4Z,7Z,10Z,13Z,16Z,19Z))	1.18631	2.2757	0.00328932	0.154909
Neg	PC 34:2; [M-CH3]-; GPCho(18:2(2E,4E)/16:0)	0.998901	1.99848	0.00915974	0.157627
Neg	PE 44:11; [M-H]-; GPEtn(22:5(4Z,7Z,10Z,13Z,16Z)/22:6(4Z,7Z,10Z,13Z,16Z,19Z))	1.10573	2.15208	0.0244444	0.201446
Neg	PC 34:2; [M-CH3]-; GPCho(16:0/18:2(2E,4E))	0.84421	1.79528	0.0232999	0.196884
Neg	PC 36:3; [M-CH3]-; GPCho(18:1(11E)/18:2(2E,4E))	1.41105	2.65931	0.00415675	0.154909
Neg	PE 38:6; [M-H]-; GPEtn(18:2(2E,4E)/20:4(5E,8E,11E,14E))	1.99017	3.97283	0.0142861	0.164642
Neg	PE 40:7; [M-H]-; GPEtn(20:3(5Z,8Z,11Z)/20:4(5E,8E,11E,14E))	1.53243	2.89273	0.00809683	0.154909
Neg	PC 36:3; [M-CH3]-; GPCho(18:2(2E,4E)/18:1(11E))	1.11067	2.15946	0.00724947	0.154909
Neg	PI 38:4; [M-H]-; GPIns(18:0/20:4(5E,8E,11E,14E))	0.343739	1.26904	0.176356	0.47281
Neg	PE 32:1; [M-H]-; GPEtn(14:0/18:1(11E))	0.778182	1.71497	0.277169	0.552102
Neg	PE 42:8; [M-H]-; GPEtn(20:4(5E,8E,11E,14E)/22:4(7Z,10Z,13Z,16Z))	1.82828	3.55114	0.0217909	0.18841
Neg	PE 36:0; [M-H]-; GPEtn(17:0/19:0)	0.765291	1.69971	0.0302489	0.223886
Neg	PA 36:1; [M-H]-; GPA(18:0/18:1(11E))	1.39044	2.62158	0.0822384	0.33761
Neg	PA 38:2; [M-H]-; GPA(18:1(11E)/20:1(11E))	0.902315	1.86906	0.0115094	0.162168
Neg	PE 40:5; [M-H]-; GPEtn(18:1(11E)/22:4(7Z,10Z,13Z,16Z))	-0.326232	0.797617	0.304351	0.569395
Neg	PE 34:4; [M-H]-; GPEtn(14:0/20:4(5E,8E,11E,14E))	1.29422	2.45244	0.112413	0.384626
Neg	PE 39:6; [M-H]-; GPEtn(17:0/22:6(4Z,7Z,10Z,13Z,16Z,19Z))	1.7762	3.42522	0.010581	0.162168
Neg	PC 42:10; [M-CH3]-; GPCho(20:4(5E,8E,11E,14E)/22:6(4Z,7Z,10Z,13Z,16Z,19Z))	1.58405	2.9981	0.169344	0.469382
Neg	PI 40:6; [M-H]-; GPIns(18:0/22:6(4Z,7Z,10Z,13Z,16Z,19Z))	1.40018	2.63934	0.112657	0.384626
Neg	PE 36:0; [M-H]-; GPEtn(16:0/20:0)	1.57181	2.97277	0.0219254	0.18841
Neg	PE 32:2; [M-H]-; GPEtn(14:0/18:2(2E,4E))	0.724339	1.65214	0.276257	0.551426
Neg	PG 36:3; [M-H]-; GPGro(18:1(11E)/18:2(2E,4E))	2.47052	5.54243	0.0215757	0.18841
Neg	PE 38:5; [M-H]-; GPEtn(18:0/20:5(5Z,8Z,11Z,14Z,17Z))	-2.48367	0.178789	0.0757574	0.3255
Neg	PA 38:4; [M-H]-; GPA(18:0/20:4(5E,8E,11E,14E))	1.36123	2.56904	0.00924204	0.157627
Neg	PE 35:2; [M-H]-; GPEtn(17:1(9Z)/18:1(11E))	0.665581	1.58621	0.042236	0.254924
Neg	PC 34:2; [M-Ac-H]-; GPCho(16:0/18:2(2E,4E))	0.339188	1.26504	0.251251	0.534705
Neg	PE 36:4; [M-H]-; GPEtn(16:0/20:4(5E,8E,11E,14E))	-0.816885	0.567666	0.485452	0.68703
Neg	PS 36:1; [M-H]-; GPSer(18:0/18:1(11E))	1.57976	2.9892	0.00726155	0.154909
Neg	CL 66:2; [M-2H](2-); CL(18:1/14:0/18:1/16:0)	0.586789	1.5019	0.371445	0.611444
Neg	PE 38:0; [M-H]-; GPEtn(18:0/20:0)	1.39779	2.63498	0.0440164	0.259492
Neg	PC 30:0; [M-CH3]-; GPCho(16:0/14:0)	-0.0436617	0.970189	0.942259	0.975945
Neg	PE 38:5; [M-H]-; GPEtn(18:1(11E)/20:4(5E,8E,11E,14E))	2.09836	4.28221	0.0136521	0.164642
Neg	PS 38:4; [M-H]-; GPSer(18:0/20:4(5E,8E,11E,14E))	1.84633	3.59585	0.0172247	0.16832
Neg	PE 39:4; [M-H]-; GPEtn(19:0/20:4(5E,8E,11E,14E))	0.818042	1.76301	0.0658745	0.302248
Neg	PE 42:7; [M-H]-; GPEtn(20:1(11E)/22:6(4Z,7Z,10Z,13Z,16Z,19Z))	-0.0936858	0.937126	0.846163	0.923436
Neg	PG 38:5; [M-H]-; GPGro(18:1(11E)/20:4(5E,8E,11E,14E))	1.17667	2.26054	0.0130069	0.163399
Neg	PE 40:7; [M-H]-; GPEtn(18:2(2E,4E)/22:5(4Z,7Z,10Z,13Z,16Z))	2.08324	4.23758	0.0071271	0.154909
Neg	PE 42:4; [M-H]-; GPEtn(20:4(5E,8E,11E,14E)/22:0)	0.656256	1.57599	0.143346	0.431549
Neg	PC 36:1; [M-CH3]-; GPCho(18:0/18:1(11E))	0.933768	1.91026	0.0613636	0.301096
Neg	PA 40:7; [M-H]-; GPA(18:1(11E)/22:6(4Z,7Z,10Z,13Z,16Z,19Z))	0.633611	1.55144	0.301185	0.569374
Neg	PE 34:3; [M-H]-; GPEtn(16:1(7Z)/18:2(2E,4E))	1.13607	2.19781	0.00903416	0.157627
Neg	PE 42:6; [M-H]-; GPEtn(20:0/22:6(4Z,7Z,10Z,13Z,16Z,19Z))	-0.21243	0.863082	0.706895	0.849279
Neg	PE 34:2; [M-H]-; GPEtn(16:1(7Z)/18:1(11E))	1.23306	2.35065	0.011349	0.162168
Neg	PE 24:0; [M-H]-; GPEtn(8:0/16:0)	0.0934484	1.06692	0.834554	0.923436
Neg	PC 38:4; [M-CH3]-; GPCho(18:0/20:4(5E,8E,11E,14E))	0.23192	1.1744	0.481525	0.68703
Neg	PE 40:6; [M-H]-; GPEtn(18:2(2E,4E)/22:4(7Z,10Z,13Z,16Z))	1.18715	2.27702	0.00165705	0.154909
Neg	CL 70:4; [M-2H](2-); CL(18:1/16:0/18:1/18:2)	1.23592	2.35532	0.0114565	0.162168
Neg	PE 40:4; [M-H]-; GPEtn(20:0/20:4(5E,8E,11E,14E))	0.921899	1.89461	0.073788	0.32046
Neg	plasmenyl-PE 42:6; [M-H]-; PE(P-20:0/22:6(4Z,7Z,10Z,13Z,16Z,19Z))	1.41529	2.66713	0.0409645	0.254788
Neg	PE 40:6; [M-H]-; GPEtn(18:1(11E)/22:5(4Z,7Z,10Z,13Z,16Z))	1.80007	3.48237	0.00723035	0.154909
Neg	N-(octadecanoyl)-sphinganine; [M-H]-; Cer(d18:0/18:0)	0.0543149	1.03837	0.897677	0.951143
Neg	PC 42:9; [M-CH3]-; GPCho(22:5(4Z,7Z,10Z,13Z,16Z)/20:4(5E,8E,11E,14E))	0.621944	1.53895	0.157836	0.452106
Neg	PG 42:6; [M-H]-; GPGro(20:2(11Z,14Z)/22:4(7Z,10Z,13Z,16Z))	0.643569	1.56219	0.155669	0.448968
Neg	PA 40:3; [M-H]-; GPA(20:1(11E)/20:2(11Z,14Z))	0.397375	1.31711	0.300076	0.569374
Neg	PG 40:8; [M-H]-; GPGro(18:2(2E,4E)/22:6(4Z,7Z,10Z,13Z,16Z,19Z))	1.79754	3.47628	0.00872043	0.157627
Neg	PE 35:1; [M-H]-; GPEtn(17:0/18:1(11E))	0.574844	1.48952	0.137129	0.421095
Neg	PE 32:1; [M-H]-; GPEtn(16:0/16:1(7Z))	0.648488	1.56752	0.324607	0.586722
Neg	PE 44:4; [M-H]-; GPEtn(20:4(5E,8E,11E,14E)/24:0)	1.03613	2.05072	0.14596	0.431549
Neg	PE 36:4; [M-H]-; GPEtn(18:1(11E)/18:3(6Z,9Z,12Z))	1.92983	3.8101	0.0166186	0.16832
Neg	N-(hexadecanoyl)-sphing-4-enine; [M-H]-; Cer(d18:1(4E)/16:0)	0.342424	1.26789	0.135292	0.420758
Neg	PG 42:10; [M-H]-; GPGro(20:4(5E,8E,11E,14E)/22:6(4Z,7Z,10Z,13Z,16Z,19Z))	2.32185	4.99972	0.0254231	0.202436
Neg	plasmenyl-PE 36:5; [M-H]-; PE(P-16:0/20:5(5Z,8Z,11Z,14Z,17Z))	1.93624	3.82708	0.015121	0.164642
Neg	PE 42:1; [M-H]-; GPEtn(18:1(11E)/24:0)	0.826407	1.77326	0.148603	0.435501
Neg	PC 40:7; [M-CH3]-; GPCho(18:1(11E)/22:6(4Z,7Z,10Z,13Z,16Z,19Z))	-0.149311	0.901681	0.822128	0.918389
Neg	plasmenyl-PE 38:6; [M-H]-; PE(P-16:0/22:6(4Z,7Z,10Z,13Z,16Z,19Z))	1.8302	3.55587	0.0148817	0.164642
Neg	PG 38:6; [M-H]-; GPGro(18:2(2E,4E)/20:4(5E,8E,11E,14E))	0.938371	1.91636	0.0480059	0.273472
Neg	PE 38:3; [M-H]-; GPEtn(18:0/20:3(5Z,8Z,11Z))	0.968176	1.95637	0.0153692	0.164642
Neg	PI 38:3; [M-H]-; GPIns(18:0/20:3(5Z,8Z,11Z))	0.486075	1.40063	0.0721315	0.317611
Neg	PE 42:2; [M-H]-; GPEtn(18:2(2E,4E)/24:0)	-0.10969	0.926787	0.905521	0.957453
Neg	plasmenyl-PE 36:4; [M-H]-; PE(P-16:0/20:4(5E,8E,11E,14E))	1.48889	2.80672	0.0126134	0.163399
Neg	PE 35:2; [M-H]-; GPEtn(17:0/18:2(2E,4E))	0.75927	1.69263	0.0495917	0.277823
Neg	PE 40:5; [M-H]-; GPEtn(18:0/22:5(4Z,7Z,10Z,13Z,16Z))	0.785874	1.72414	0.0791061	0.33336
Neg	N-(docosanoyl)-sphing-4-enine; [M-H]-; Cer(d18:1(4E)/22:0)	0.150761	1.11016	0.698266	0.846926
Neg	PG 34:2; [M-H]-; GPGro(16:0/18:2(2E,4E))	0.716385	1.64306	0.128084	0.405545
Neg	PE 37:0; [M-H]-; GPEtn(16:0/21:0)	2.13338	4.38745	0.00436138	0.154909
Neg	PE 38:5; [M-H]-; GPEtn(16:0/22:5(4Z,7Z,10Z,13Z,16Z))	2.00859	4.0239	0.0181049	0.173192
Neg	PC 40:4; [M-Ac-H]-; GPCho(18:0/22:4(7Z,10Z,13Z,16Z))	0.46894	1.38409	0.239111	0.529386
Neg	PA 34:1; [M-H]-; GPA(16:0/18:1(11E))	0.370081	1.29243	0.428738	0.650809
Neg	PC 32:2; [M-CH3]-; GPCho(14:0/18:2(2E,4E))	1.27945	2.42746	0.0118963	0.162168
Neg	CL 80:16; [M-2H](2-); CL(22:6/16:0/22:6/20:4)	0.588633	1.50382	0.311906	0.576207
Neg	N-(octadecanoyl)-sphing-4-enine; [M-H]-; Cer(d18:1(4E)/18:0)	0.121662	1.08799	0.790963	0.90668
Neg	N-(15Z-tetracosenoyl)-sphing-4-enine; [M-H]-; Cer(d18:1(4E)/24:1(15Z))	0.0208017	1.01452	0.960719	0.981036
Neg	PE 36:2; [M-H]-; GPEtn(18:0/18:2(2E,4E))	0.908281	1.87681	0.013392	0.164642
Neg	PE 42:2; [M-H]-; GPEtn(18:1(11E)/24:1(15Z))	-0.111415	0.92568	0.894725	0.950002
Neg	PC 32:0; [M+HCOO]-; GPCho(16:0/16:0)	0.557382	1.4716	0.36325	0.611444
Neg	PE 42:8; [M-H]-; GPEtn(20:2(11Z,14Z)/22:6(4Z,7Z,10Z,13Z,16Z,19Z))	1.58865	3.00768	0.0542981	0.278916
Neg	CL 74:4; [M-2H](2-); CL(18:2/18:1/20:1/18:0)	1.06601	2.09363	0.0149227	0.164642
Neg	PE 38:4; [M-H]-; GPEtn(16:0/22:4(7Z,10Z,13Z,16Z))	1.68318	3.21135	0.00802817	0.154909
Neg	PE 37:4; [M-H]-; GPEtn(17:0/20:4(5E,8E,11E,14E))	1.10732	2.15445	0.0528757	0.278916
Neg	CL 80:14; [M-2H](2-); CL(20:4/18:0/20:4/22:6)	1.23777	2.35834	8.00968e-05	0.0812181
Neg	PE 42:4; [M-H]-; GPEtn(20:0/22:4(7Z,10Z,13Z,16Z))	1.42935	2.69325	0.0458069	0.265419
Neg	plasmenyl-PE 37:0; [M-H]-; PE(P-16:0/21:0)	0.679171	1.60122	0.0698688	0.312101
Neg	PE 31:1; [M-H]-; GPEtn(14:0/17:1(9Z))	-0.184124	0.880183	0.756514	0.883762
Neg	PG 36:1; [M-H]-; GPGro(18:0/18:1(11E))	2.14386	4.41942	0.00525628	0.154909
Neg	PC 36:4; [M-Ac-H]-; GPCho(16:0/20:4(5E,8E,11E,14E))	0.899719	1.8657	0.00987023	0.161426
Neg	PC 34:1; [M-CH3]-; GPCho(18:1(11E)/16:0)	0.776344	1.71278	0.0355084	0.238447
Neg	CL 78:12; [M-2H](2-); CL(22:6/16:0/22:6/18:0)	1.96799	3.91222	0.0128485	0.163399
Neg	PE 40:5; [M-H]-; GPEtn(20:1(11E)/20:4(5E,8E,11E,14E))	0.876862	1.83638	0.0650658	0.302248
Neg	PE 38:1; [M-H]-; GPEtn(18:1(11E)/20:0)	2.21873	4.65485	0.00733699	0.154909
Neg	PE 40:8; [M-H]-; GPEtn(20:4(5E,8E,11E,14E)/20:4(5E,8E,11E,14E))	2.27922	4.85415	0.00805861	0.154909
Neg	N-(tetracosanoyl)-sphing-4-enine; [M-H]-; Cer(d18:1(4E)/24:0)	0.476897	1.39175	0.31575	0.580019
Neg	PC 36:1; [M-Ac-H]-; GPCho(18:0/18:1(11E))	0.0927226	1.06638	0.796702	0.908472
Neg	PC 38:2; [M-Ac-H]-; GPCho(18:1(11E)/20:1(11E))	0.147241	1.10745	0.764764	0.890323
Neg	PE 40:3; [M-H]-; GPEtn(18:1(11E)/22:2(13Z,16Z))	0.743736	1.67451	0.0614714	0.301096
Neg	MGDG 36:2; [M-H]-; MGDG(18:0/18:2(2E,4E))	0.646762	1.56565	0.417488	0.644342
Neg	plasmenyl-PE 38:4; [M-H]-; PE(P-18:0/20:4(5E,8E,11E,14E))	1.58955	3.00956	0.00571024	0.154909
Neg	PC 42:10; [M-CH3]-; GPCho(22:6(4Z,7Z,10Z,13Z,16Z,19Z)/20:4(5E,8E,11E,14E))	2.01531	4.04268	0.16587	0.468502
Neg	PG 36:4; [M-H]-; GPGro(16:0/20:4(5E,8E,11E,14E))	1.03827	2.05376	0.0531756	0.278916
Neg	PG 38:4; [M-H]-; GPGro(18:1(11E)/20:3(5Z,8Z,11Z))	0.521688	1.43563	0.167446	0.469382
Neg	N-(eicosanoyl)-sphing-4-enine; [M-H]-; Cer(d18:1(4E)/20:0)	0.672521	1.59386	0.0335899	0.233448
Neg	PG 40:7; [M-H]-; GPGro(18:1(11E)/22:6(4Z,7Z,10Z,13Z,16Z,19Z))	1.80511	3.49457	0.00121154	0.154909
Neg	PA 38:6; [M-H]-; GPA(16:0/22:6(4Z,7Z,10Z,13Z,16Z,19Z))	-0.0388088	0.973458	0.872184	0.935867
Neg	PC 39:4; [M-Ac-H]-; GPCho(17:0/22:4(7Z,10Z,13Z,16Z))	0.0613085	1.04341	0.920249	0.966977
Neg	PC 38:4; [M-Ac-H]-; GPCho(18:0/20:4(5E,8E,11E,14E))	0.697143	1.62129	0.0388805	0.246786
Neg	CL 78:13; [M-2H](2-); CL(22:6/16:0/22:6/18:1)	2.00742	4.02062	0.00227104	0.154909
Neg	PE 40:1; [M-H]-; GPEtn(18:1(11E)/22:0)	0.446661	1.36288	0.497338	0.693731
Neg	CL 68:1; [M-2H](2-); CL(16:0/18:0/16:0/18:1)	0.359303	1.28281	0.224809	0.510828
Neg	PE 36:1; [M-H]-; GPEtn(16:0/20:1(11E))	1.45422	2.74008	0.0595913	0.297663
Neg	PA 39:1; [M-H]-; GPA(18:1(11E)/21:0)	0.881279	1.84201	0.123283	0.400669
Neg	PG 32:0; [M-H]-; GPGro(16:0/16:0)	0.82099	1.76662	0.0682442	0.307554
Neg	PC 32:1; [M-CH3]-; GPCho(16:1(7Z)/16:0)	0.677107	1.59893	0.0802168	0.33336
Neg	PA 39:1; [M-H]-; GPA(18:1(13Z)/21:0)	0.653454	1.57293	0.215129	0.501472
Neg	PC 34:3; [M-Ac-H]-; GPCho(16:1(7Z)/18:2(2E,4E))	0.603218	1.5191	0.0830007	0.337942
Neg	PG 36:2; [M-H]-; GPGro(16:0/20:2(11Z,14Z))	1.0493	2.06953	0.00579982	0.154909
Neg	PC 32:1; [M-CH3]-; GPCho(16:0/16:1(7Z))	0.628094	1.54552	0.0937812	0.357159
Neg	PC 34:2; [M-Ac-H]-; GPCho(16:1(7Z)/18:1(11E))	0.321051	1.24924	0.318093	0.583246
Neg	plasmenyl-PE 40:6; [M-H]-; PE(P-18:0/22:6(4Z,7Z,10Z,13Z,16Z,19Z))	1.64477	3.12697	0.00713861	0.154909
Neg	plasmenyl-PE 38:2; [M-H]-; PE(P-18:0/20:2(11Z,14Z))	0.643136	1.56172	0.128282	0.405545
Neg	PC 36:1; [M+HCOO]-; GPCho(18:0/18:1(11E))	-0.230174	0.852532	0.599496	0.771433
Neg	CL 80:13; [M-2H](2-); CL(22:6/18:0/22:6/18:1)	1.40642	2.65078	0.000370417	0.132211
Neg	PE 40:1; [M-H]-; GPEtn(18:0/22:1(13Z))	0.804392	1.74641	0.197294	0.486924
Neg	PE 38:1; [M-H]-; GPEtn(18:0/20:1(11E))	0.834696	1.78348	0.05395	0.278916
Neg	CL 78:13; [M-2H](2-); CL(16:0/18:1/22:6/22:6)	2.26916	4.82043	0.00330122	0.154909
Neg	PE 36:5; [M-H]-; GPEtn(16:1(7Z)/20:4(5E,8E,11E,14E))	1.77551	3.42359	0.00682899	0.154909
Neg	PE 36:3; [M-H]-; GPEtn(18:0/18:3(6Z,9Z,12Z))	1.8661	3.64545	0.0350483	0.238447
Neg	PC 33:0; [M-CH3]-; GPCho(17:0/16:0)	0.193406	1.14346	0.750261	0.881535
Neg	PC 37:1; [M-Ac-H]-; GPCho(18:1(11E)/19:0)	-0.163077	0.893118	0.784766	0.905289
Neg	plasmenyl-PE 38:5; [M-H]-; PE(P-16:0/22:5(4Z,7Z,10Z,13Z,16Z))	1.19977	2.29703	0.00457634	0.154909
Neg	PE 36:5; [M-H]-; GPEtn(18:2(2E,4E)/18:3(6Z,9Z,12Z))	2.16829	4.49489	0.00761901	0.154909
Neg	PE 38:7; [M-H]-; GPEtn(16:1(7Z)/22:6(4Z,7Z,10Z,13Z,16Z,19Z))	1.19437	2.28845	0.00216689	0.154909
Neg	CL 80:15; [M-2H](2-); CL(22:6/18:1/22:6/18:2)	0.684038	1.60663	0.0298513	0.222568
Neg	CL 80:16; [M-2H](2-); CL(16:0/22:6/20:4/22:6)	0.591908	1.50724	0.309126	0.573854
Neg	CL 74:4; [M-2H](2-); CL(18:1/18:2/20:1/18:0)	0.927116	1.90147	0.00486463	0.154909
Neg	PE 44:5; [M-H]-; GPEtn(20:4(5E,8E,11E,14E)/24:1(15Z))	0.0226006	1.01579	0.962303	0.981665
Neg	PC 35:0; [M-Ac-H]-; GPCho(16:0/19:0)	1.43744	2.7084	0.00220142	0.154909
Neg	PE 40:2; [M-H]-; GPEtn(18:2(2E,4E)/22:0)	0.805227	1.74742	0.0464347	0.266016
Neg	PC 40:6; [M-Ac-H]-; GPCho(18:0/22:6(4Z,7Z,10Z,13Z,16Z,19Z))	1.11019	2.15874	0.02823	0.2143
Neg	PG 35:0; [M-H]-; GPGro(17:0/18:0)	1.06855	2.09732	0.0186654	0.173639
Neg	PC 30:0; [M-Ac-H]-; GPCho(14:0/16:0)	1.93773	3.83103	0.0188418	0.173687
Neg	PC 38:2; [M-Ac-H]-; GPCho(18:0/20:2(11Z,14Z))	0.0799591	1.05699	0.903145	0.955938
Neg	PE 38:2; [M-H]-; GPEtn(18:0/20:2(11Z,14Z))	0.660146	1.58024	0.0934468	0.357159
Neg	PC 28:0; [M-Ac-H]-; GPCho(10:0/18:0)	1.75687	3.37964	0.031459	0.229492
Neg	plasmenyl-PE 40:4; [M-H]-; PE(P-16:0/24:4(5Z,8Z,11Z,14Z))	0.631422	1.54909	0.207282	0.497328
Neg	CL 82:14; [M-2H](2-); CL(20:2/20:3/20:4/22:5)	2.43496	5.40751	0.0130526	0.163399
Neg	CL 70:5; [M-2H](2-); CL(16:1/18:1/18:1/18:2)	0.804874	1.74699	0.019753	0.178835
Neg	PE 37:1; [M-H]-; GPEtn(18:1(11E)/19:0)	0.277269	1.2119	0.380933	0.618026
Neg	PG 36:4; [M-H]-; GPGro(18:2(2E,4E)/18:2(2E,4E))	2.17323	4.51032	0.106288	0.375526
Neg	CL 74:4; [M-2H](2-); CL(18:1/18:0/18:2/20:1)	0.992764	1.98999	0.0163922	0.167896
Neg	PC 40:4; [M-Ac-H]-; GPCho(16:0/24:4(5Z,8Z,11Z,14Z))	0.161975	1.11882	0.766484	0.891301
Neg	plasmenyl-PE 36:0; [M-H]-; PE(P-20:0/16:0)	0.244806	1.18493	0.66109	0.820496
Neg	PE 40:2; [M-H]-; GPEtn(18:1(11E)/22:1(13Z))	0.442248	1.35872	0.398276	0.630872
Neg	PC 26:0; [M-Ac-H]-; GPCho(10:0/16:0)	-0.273453	0.827337	0.815919	0.917231
Neg	PC 25:0; [M+HCOO]-; GPCho(2:0/23:0)	0.24293	1.18339	0.363781	0.611444
Neg	CL 76:11; [M-2H](2-); CL(20:4/18:1/20:4/18:2)	0.54756	1.46161	0.297872	0.569374
Neg	CL 82:12; [M-2H](2-); CL(20:1/20:4/22:5/20:2)	1.60233	3.03633	0.00409898	0.154909
Neg	PC 38:1; [M-Ac-H]-; GPCho(18:0/20:1(11E))	0.164021	1.12041	0.763827	0.890254
Neg	PC 32:1; [M-Ac-H]-; GPCho(14:0/18:1(11E))	1.79224	3.46353	0.00779915	0.154909
Neg	PC 37:2; [M-Ac-H]-; GPCho(18:2(2E,4E)/19:0)	-0.368258	0.774717	0.48869	0.688238
Neg	plasmenyl-PE 38:1; [M-H]-; PE(P-18:0/20:1(11E))	0.510736	1.42478	0.1545	0.447609
Neg	MGDG 36:1; [M-H]-; MGDG(18:0/18:1(11E))	-0.21932	0.85897	0.718011	0.858219
Neg	PC 34:3; [M-Ac-H]-; GPCho(16:0/18:3(6Z,9Z,12Z))	0.77204	1.70768	0.0336253	0.233448
Neg	PE 38:2; [M-H]-; GPEtn(16:0/22:2(13Z,16Z))	0.823348	1.76951	0.0274861	0.212755
Neg	plasmenyl-PE 36:2; [M-H]-; PE(P-18:0/18:2(2E,4E))	0.79118	1.73049	0.0336289	0.233448
Neg	CL 70:5; [M-2H](2-); CL(18:2/16:0/18:2/18:1)	1.02402	2.03358	0.0248331	0.201446
Neg	PC 42:8; [M-CH3]-; GPCho(20:4(5E,8E,11E,14E)/22:4(7Z,10Z,13Z,16Z))	0.427457	1.34486	0.117722	0.392665
Neg	plasmenyl-PE 42:4; [M-H]-; PE(P-20:0/22:4(7Z,10Z,13Z,16Z))	0.473399	1.38838	0.408078	0.636602
Neg	PG 34:0; [M-H]-; GPGro(17:0/17:0)	0.336117	1.26235	0.20998	0.497328
Neg	PE 38:7; [M-H]-; GPEtn(18:3(6Z,9Z,12Z)/20:4(5E,8E,11E,14E))	1.99796	3.99434	0.00388462	0.154909
Neg	CL 62:0; [M-2H](2-); CL(16:0/14:0/16:0/16:0)	0.831551	1.7796	0.284832	0.558638
Neg	PC 42:9; [M-CH3]-; GPCho(20:4(5E,8E,11E,14E)/22:5(4Z,7Z,10Z,13Z,16Z))	0.830902	1.7788	0.0134825	0.164642
Neg	CL 80:14; [M-2H](2-); CL(18:1/18:2/22:5/22:6)	1.15873	2.23261	0.000391157	0.132211
Neg	PC 36:4; [M-Ac-H]-; GPCho(18:2(2E,4E)/18:2(2E,4E))	0.834414	1.78313	0.166441	0.46881
Neg	CL 74:8; [M-2H](2-); CL(18:1/20:2/18:2/18:3)	1.69145	3.22982	0.0210133	0.18841
Neg	PC 33:1; [M-Ac-H]-; GPCho(16:0/17:1(9Z))	1.38885	2.61869	0.0499134	0.278089
Neg	plasmenyl-PE 38:3; [M-H]-; PE(P-18:0/20:3(5Z,8Z,11Z))	0.817497	1.76235	0.043061	0.257125
Neg	CL 74:3; [M-2H](2-); CL(16:0/22:0/18:1/18:2)	0.69973	1.6242	0.0640816	0.302248
Neg	plasmenyl-PE 34:1; [M-H]-; PE(P-16:0/18:1(11E))	0.757572	1.69064	0.0237354	0.198906
Neg	CL 70:4; [M-2H](2-); CL(16:0/18:2/18:1/18:1)	1.03191	2.04473	0.0174296	0.16832
Neg	PC 28:2; [M+HCOO]-; GPCho(2:0/26:2(5E,9Z))	0.559755	1.47402	0.128111	0.405545
Neg	CL 80:15; [M-2H](2-); CL(18:1/22:6/20:4/20:4)	1.57844	2.98647	0.000800514	0.154909
Neg	PC 27:0; [M-Ac-H]-; GPCho(9:0/18:0)	0.652625	1.57203	0.280044	0.555703
Neg	CL 78:9; [M-2H](2-); CL(18:0/20:4/18:0/22:5)	0.252391	1.19118	0.473228	0.680643
Neg	PC 44:11; [M-CH3]-; GPCho(22:5(4Z,7Z,10Z,13Z,16Z)/22:6(4Z,7Z,10Z,13Z,16Z,19Z))	0.797236	1.73777	0.342953	0.596675
Neg	PC 33:1; [M-Ac-H]-; GPCho(15:0/18:1(11E))	1.02267	2.03168	0.0793622	0.33336
Neg	PE 38:3; [M-H]-; GPEtn(18:1(11E)/20:2(11Z,14Z))	1.42475	2.68468	0.0074849	0.154909
Neg	CL 82:16; [M-2H](2-); CL(18:2/22:5/20:4/22:5)	2.26345	4.80138	0.0144112	0.164642
Neg	CL 74:4; [M-2H](2-); CL(18:1/18:0/20:1/18:2)	0.979209	1.97138	0.00794258	0.154909
Neg	PC 38:7; [M-Ac-H]-; GPCho(16:1(7Z)/22:6(4Z,7Z,10Z,13Z,16Z,19Z))	1.55071	2.9296	0.0061929	0.154909
Neg	CL 80:16; [M-2H](2-); CL(16:0/22:6/22:6/20:4)	0.650877	1.57012	0.100577	0.368177
Neg	CL 72:8; [M-2H](2-); CL(18:2/18:2/18:2/18:2)	1.37903	2.60094	0.0141083	0.164642
Neg	CL 68:5; [M-2H](2-); CL(18:2/16:0/18:2/16:1)	1.00627	2.00872	0.00935899	0.157627
Neg	CL 72:3; [M-2H](2-); CL(18:1/16:0/18:1/20:1)	0.695175	1.61908	0.0305186	0.224245
Neg	PC 40:6; [M+HCOO]-; GPCho(18:1(11E)/22:5(4Z,7Z,10Z,13Z,16Z))	0.604766	1.52073	0.295237	0.568065
Neg	CL 74:6; [M-2H](2-); CL(18:1/18:2/18:1/20:2)	1.36028	2.56735	0.0119947	0.162168
Neg	CL 80:16; [M-2H](2-); CL(20:4/18:2/20:4/22:6)	1.59096	3.0125	0.0173361	0.16832
Neg	CL 80:14; [M-2H](2-); CL(18:0/18:2/22:6/22:6)	1.97795	3.93934	0.00215093	0.154909
Neg	PC 23:0; [M+HCOO]-; GPCho(2:0/21:0)	-0.374248	0.771508	0.470628	0.679797
Neg	CL 74:3; [M-2H](2-); CL(18:1/20:0/18:2/18:0)	0.979277	1.97148	0.00530763	0.154909
Neg	CL 78:12; [M-2H](2-); CL(16:0/22:5/18:1/22:6)	2.05313	4.15006	0.00382496	0.154909
Neg	PC 38:3; [M-Ac-H]-; GPCho(18:2(2E,4E)/20:1(11E))	0.417371	1.33549	0.252294	0.535202
Neg	PC 40:5; [M-Ac-H]-; GPCho(20:1(11E)/20:4(5E,8E,11E,14E))	0.59552	1.51102	0.0601062	0.298763
Neg	CL 82:10; [M-2H](2-); CL(18:0/22:6/20:4/22:0)	0.365665	1.28848	0.44858	0.662725
Neg	PC 35:0; [M+HCOO]-; GPCho(16:0/19:0)	0.108008	1.07774	0.721107	0.858219
Neg	PE 44:12; [M-H]-; GPEtn(22:6(4Z,7Z,10Z,13Z,16Z,19Z)/22:6(4Z,7Z,10Z,13Z,16Z,19Z))	1.08887	2.12708	0.0535583	0.278916
Neg	PG 40:7; [M-H]-; GPGro(18:2(2E,4E)/22:5(4Z,7Z,10Z,13Z,16Z))	1.89223	3.71208	0.00167671	0.154909
Neg	lysoPE 22:6; [M-H]-; PE(22:6(4Z,7Z,10Z,13Z,16Z,19Z)/0:0)	1.7291	3.31522	0.0412955	0.254788
Neg	PA 34:2; [M-H]-; GPA(16:1(7Z)/18:1(11E))	0.517858	1.43183	0.400307	0.630872
Neg	PC 23:0; [M+HCOO]-; GPCho(4:0/19:0)	-0.437147	0.738594	0.388734	0.623697
Neg	PC 21:0; [M+HCOO]-; GPCho(2:0/19:0)	-0.761842	0.589743	0.240901	0.531379
Neg	PE 36:0; [M-H]-; GPEtn(18:0/18:0)	0.660339	1.58045	0.0394156	0.248245
Neg	PC 32:1; [M-Ac-H]-; GPCho(16:0/16:1(7Z))	0.317912	1.24652	0.487791	0.688238
Neg	lysoPE 22:4; [M-H]-; PE(22:4(7Z,10Z,13Z,16Z)/0:0)	0.0367973	1.02583	0.956153	0.978345
Neg	PC 32:4; [M+HCOO]-; GPCho(12:0/20:4(5E,8E,11E,14E))	0.596763	1.51232	0.335176	0.594176
Neg	plasmenyl-PE 32:1; [M-H]-; PE(P-16:0/16:1(7Z))	0.630633	1.54824	0.271383	0.545997
Neg	lysoPE 18:1; [M-H]-; PE(18:1(11E)/0:0)	0.618516	1.5353	0.261355	0.540954
Neg	PC 30:2; [M-CH3]-; GPCho(14:1(9Z)/16:1(7Z))	0.738017	1.66788	0.261029	0.540954
Neg	CL 78:10; [M-2H](2-); CL(18:0/20:4/18:0/22:6)	0.249693	1.18895	0.423159	0.650809
Neg	PE 36:3; [M-H]-; GPEtn(16:0/20:3(5Z,8Z,11Z))	1.23945	2.36108	0.0116457	0.162168
Neg	CL 72:1; [M-2H](2-); CL(18:0/18:0/18:0/18:1)	0.458193	1.37382	0.227388	0.513523
Neg	CL 70:5; [M-2H](2-); CL(18:1/18:1/18:2/16:1)	0.835429	1.78439	0.0186104	0.173639
Neg	CL 78:13; [M-2H](2-); CL(18:0/20:4/18:3/22:6)	2.07782	4.22168	0.00250389	0.154909
Neg	PE 44:8; [M-H]-; GPEtn(22:4(7Z,10Z,13Z,16Z)/22:4(7Z,10Z,13Z,16Z))	0.570043	1.48457	0.0540305	0.278916
Neg	CL 80:11; [M-2H](2-); CL(18:0/18:0/22:5/22:6)	1.80056	3.48357	0.0110555	0.162168
Neg	plasmenyl-PE 38:2; [M-H]-; PE(P-16:0/22:2(13Z,16Z))	0.413078	1.33152	0.355295	0.604478
Neg	PC 40:4; [M-Ac-H]-; GPCho(18:2(2E,4E)/22:2(13Z,16Z))	0.178231	1.1315	0.704145	0.848713
Neg	PC 28:1; [M+HCOO]-; GPCho(12:0/16:1(7Z))	0.010812	1.00752	0.951811	0.977445
Neg	CL 82:16; [M-2H](2-); CL(18:0/22:6/20:4/22:6)	2.44199	5.43389	0.0116747	0.162168
Neg	PC 26:0; [M+HCOO]-; GPCho(2:0/24:0)	0.626589	1.54391	0.0706655	0.314276
Neg	PC 19:1; [M+HCOO]-; GPCho(4:0/15:1(9Z))	0.617948	1.53469	0.0566034	0.286979
Neg	CL 76:11; [M-2H](2-); CL(14:0/18:0/22:5/22:6)	1.40832	2.65428	0.00229649	0.154909
Neg	CL 80:10; [M-2H](2-); CL(18:0/20:0/20:4/22:6)	0.495639	1.40995	0.265807	0.543865
Neg	lysoPE 20:4; [M-H]-; PE(20:4(5E,8E,11E,14E)/0:0)	1.25053	2.37929	0.0739522	0.32046
Neg	PC 36:6; [M-Ac-H]-; GPCho(14:0/22:6(4Z,7Z,10Z,13Z,16Z,19Z))	2.01565	4.04362	0.00502658	0.154909
Neg	PC 32:3; [M-Ac-H]-; GPCho(14:0/18:3(6Z,9Z,12Z))	1.93229	3.81659	0.0160843	0.166423
Neg	PA 37:1; [M-H]-; GPA(18:1(11E)/19:0)	0.654149	1.57369	0.0805787	0.333497
Neg	PE 34:0; [M-H]-; GPEtn(17:0/17:0)	0.0592456	1.04192	0.668684	0.824873
Neg	CL 82:11; [M-2H](2-); CL(22:5/18:0/22:6/20:0)	1.81785	3.52555	0.0073419	0.154909
Neg	PE 34:0; [M-H]-; GPEtn(16:0/18:0)	0.030229	1.02117	0.865698	0.932856
Neg	PC 34:0; [M-Ac-H]-; GPCho(16:0/18:0)	1.92606	3.80015	0.0419043	0.254788
Neg	PC 40:7; [M-CH3]-; GPCho(20:3(5Z,8Z,11Z)/20:4(5E,8E,11E,14E))	-0.0480069	0.967272	0.922264	0.968091
Neg	plasmenyl-PE 36:1; [M-H]-; PE(P-16:0/20:1(11Z))	0.749051	1.68069	0.0154738	0.164642
Neg	PC 19:0; [M+HCOO]-; GPCho(2:0/17:0)	-0.710582	0.611074	0.291707	0.56495
Neg	PC 24:6; [M+HCOO]-; GPCho(2:0/22:6(4Z,7Z,10Z,13Z,16Z,19Z))	-0.0952716	0.936096	0.843197	0.923436
