# Supplementary material for: Restoration of the molecular clock is tumor suppressive in neuroblastoma
Source: Nat Commun. 2021 Jun 28;12:4006. doi: 10.1038/s41467-021-24196-4 (PMC8238982; doi:10.1038/s41467-021-24196-4)
Supplement: Supplementary file 7 — Source Data [file 41467_2021_24196_MOESM7_ESM.xlsx]

## Sheet: Figure 2
Figure 2A
MYCN protein expression in MYCN3 and LAN5-sh-mycn cells
Image J-densitometric quantification
MYCN3 cells
Data for graph-pad	WB-9-14-16				Averages	WB-6-24-16			Averages
Ratio MYCN/CYPB	DOX 0h	0.81547	0.81823	0.81537	0.816357	0.82508	0.81657	0.81447	0.818707
Ratio MYCN/CYPB	DOX 48h	1.92491	1.93654	1.93099	1.93081	1.65797	1.68406	1.67039	1.67081
LAN5-sh-mycn cells
Data for graph-pad	WB-9-15-15				Averages	WB-10-9-20			Averages
Ratio MYCN/CYPB	DOX 0h	1.65759	1.64612	1.65119	1.65163	1.7887	1.77336	1.79706	1.78637
Ratio MYCN/CYPB	DOX 96h	0.679504	0.668079	0.681592	0.676392	0.60527	0.59829	0.59594	0.599833
Figure 2A
Clock genes mRNA expression in MYCN3 and LAN5-sh-mycn cells
QPCR data
MYCN3 graphs
	Fold changes			Average	Fold changes			Average	Fold changes			Average
Gene	EXP 1	EXP1	EXP 1		EXP 2	EXP 2	EXP 2		EXP 3	EXP 3	EXP 3
MYCN	7.36194	6.60339	7.61963	7.19499	6.73404	6.99597	8.64079	7.45693	7.02843	6.54462	7.19177	6.92161
REV-ERBα	1.85316	1.55321	1.77293	1.72643	1.79825	1.87618	1.68847	1.78763	1.78733	1.76904	1.81622	1.79086
RORα	0.602641	0.448613	0.524526	0.52526	0.586229	0.627456	0.667986	0.627224	0.486412	0.486223	0.502248	0.491628
BMAL1	0.43327	0.410265	0.439057	0.427531	0.324698	0.378843	0.375353	0.359631	0.320667	0.320049	0.29418	0.311632
LAN5-sh-mycn graphs
	Fold changes			Average				Average				Average
Gene	EXP 1	EXP1	EXP 1		EXP 2	EXP 2	EXP 2		EXP 3	EXP 3	EXP 3
MYCN	0.478418	0.476176	0.471118	0.475237	0.36934	0.433312	0.392777	0.398476	0.510768	0.565704	0.507692	0.528055
REV-ERBα	0.487637	0.469624	0.504386	0.487216	0.517093	0.615132	0.58208	0.571435	0.440632	0.430923	0.460178	0.443911
RORα	2.07402	2.267	2.07508	2.1387	2.1024	2.30234	2.2625	2.22241	2.26277	2.16013	2.13313	2.18535
BMAL1	2.02507	1.97026	1.97901	1.99144	1.63776	1.84964	1.72649	1.73796	1.72984	1.885	1.78856	1.80113
MYCN3 graphs - Data for graphpad					LAN5 sh mycn graphs -Data for graphpad
	EXP1	EXP 2	EXP 3		Data for graphpad	EXP1	EXP 2	EXP 3
MYCN	7.19499	7.45693	6.92161		MYCN	0.475237	0.398476	0.528055
REV-ERBα	1.72643	1.78763	1.79086		REV-ERBα	0.486467	0.571435	0.443911
RORα	0.52526	0.627224	0.491628		RORα	2.22241	2.1387	2.18535
BMAL1	0.427531	0.359631	0.311632		BMAL1	1.99144	1.73796	1.80113
Figure 2B
Clock genes mRNA expression in SKNAS-MYCN-ER cells (MYCN-transcriptional activation)
QPCR data
		Fold changes			Average	Fold changes			Average	Fold changes			Average				Fold changes			Average				Average				Average				Fold changes			Average				Average				Average
Gene	Time point	EXP 1	EXP1	EXP 1		EXP 2	EXP 2	EXP 2		EXP 3	EXP 3	EXP 3			Gene	Time point	EXP 1	EXP1	EXP 1		EXP 2	EXP 2	EXP 2		EXP 3	EXP 3	EXP 3			Gene	Time point	EXP 1	EXP1	EXP 1		EXP 2	EXP 2	EXP 2		EXP 3	EXP 3	EXP 3
REV-ERBα	0h minus 4-OHT	1	1	1	1	1	1	1	1	1	1	1	1		RORα	0h minus 4-OHT	1	1	1	1	1	1	1		1	1	1	1		BMAL1	0h minus 4-OHT	1	1	1	1	1	1	1
REV-ERBα	8h minus 4-OHT	1.10513	1.03676	1.09412	1.07867	0.995692	1.0857	1.04694	1.04278	0.966978	0.847752	0.937961	0.917564		RORα	8h minus 4-OHT	1.05033	1.15825	1.11297	1.10718	0.912943	0.968326	1.11625	0.999174	1.0134	0.954486	1.13445	1.03411		BMAL1	8h minus 4-OHT	0.885308	0.918693	0.956597	0.920199	0.997886	1.05523	1.14873	1.06728	0.845324	0.942846	0.952479	0.913549
REV-ERBα	16h minus 4-OHT	1.10107	1.10996	1.14872	1.11992	1.02517	1.16382	0.98844	1.05914	1.11103	0.832064	0.796436	0.913178		RORα	16h minus 4-OHT	0.926128	0.999095	1.04366	0.989629	1.06113	1.10855	1.18078	1.11682	1.01814	0.842906	0.887971	0.916338		BMAL1	16h minus 4-OHT	0.590264	0.583828	0.615151	0.596414	0.886356	0.89446	0.844315	0.875044	0.769974	0.833887	0.774574	0.792812
REV-ERBα	24h minus 4-OHT	1.00843	0.922499	0.957072	0.962668	1.09735	1.11569	0.966983	1.06001	0.982795	0.77087	0.80373	0.852465		RORα	24h minus 4-OHT	1.02719	1.0078	1.05161	1.02887	1.0632	1.11177	1.07443	1.08314	1.07179	0.937117	1.00356	1.00416		BMAL1	24h minus 4-OHT	0.592856	0.619064	0.56974	0.593887	0.926632	0.838099	0.819404	0.861378	0.518053	0.551487	0.621	0.563513
REV-ERBα	48h minus 4-OHT	0.906567	0.96375	0.927504	0.932607	0.994136	1.08166	0.932201	1.00267	1.02425	0.794831	0.911672	0.91025		RORα	48h minus 4-OHT	0.984445	1.01388	1.09951	1.03261	1.09309	1.15216	1.06921	1.10482	1.02296	0.947405	1.03387	1.00141		BMAL1	48h minus 4-OHT	0.597117	0.608976	0.569233	0.591775	0.816101	0.822319	0.736969	0.791796	0.606926	0.632575	0.65586	0.631787
REV-ERBα	0h plus 4-OHT	1	1	1	1	1	1	1	1	1	1	1	1		RORα	0h plus 4-OHT	1	1	1	1	1	1	1	1	1	1	1	1		BMAL1	0h plus 4-OHT	1	1	1	1	1	1	1	1	1	1	1	1
REV-ERBα	8h plus 4-OHT	12.0029	12.432	11.586	12.007	10.488	11.5037	10.687	10.8929	12.0624	13.2456	12.7153	12.6744		RORα	8h plus 4-OHT	0.751004	0.815455	0.666525	0.744328	0.813497	0.801998	0.777925	0.797807	0.728983	0.699733	0.714475	0.714397		BMAL1	8h plus 4-OHT	0.274799	0.226321	0.263044	0.254721	0.201915	0.191848	0.185692	0.193152	0.273975	0.239651	0.246718	0.253448
REV-ERBα	16h plus 4-OHT	11.8656	11.885	10.3884	11.3796	9.81295	10.2398	10.0293	10.0274	11.0278	12.7299	12.3327	12.0301		RORα	16h plus 4-OHT	0.725914	0.716931	0.611487	0.684777	0.719675	0.692855	0.698171	0.703567	0.633806	0.702764	0.666942	0.667837		BMAL1	16h plus 4-OHT	0.288531	0.289674	0.243367	0.273857	0.150874	0.173375	0.149852	0.158034	0.25692	0.239642	0.227909	0.24149
REV-ERBα	24h plus 4-OHT	12.0392	12.8267	12.6171	12.4943	10.7246	11.5436	10.9408	11.0697	12.1768	12.403	12.6329	12.4042		RORα	24h plus 4-OHT	0.659442	0.646445	0.583055	0.629648	0.601247	0.610137	0.597618	0.603001	0.647744	0.549223	0.632271	0.609746		BMAL1	24h plus 4-OHT	0.262585	0.182614	0.164042	0.20308	0.136086	0.142192	0.131141	0.136473	0.201988	0.188495	0.19398	0.194821
REV-ERBα	48h plus 4-OHT	13.1645	12.4508	13.4802	13.0318	11.3142	12.5885	11.8059	11.9029	12.1074	13.5543	12.3001	12.654		RORα	48h plus 4-OHT	0.555438	0.541628	0.51227	0.536445	0.512943	0.566602	0.516499	0.532015	0.549156	0.548739	0.540842	0.546246		BMAL1	48h plus 4-OHT	0.192344	0.166365	0.211103	0.189938	0.131131	0.12898	0.129634	0.129915	0.142469	0.120257	0.124343	0.129023
REV-ERBα					RORα					BMAL1
Data for graphpad	EXP1	EXP 2	EXP 3		Data for graphpad	EXP1	EXP 2	EXP 3		Data for graphpad	EXP1	EXP 2	EXP 3
0h minus 4-OHT	1	1	1		0h minus 4-OHT	1	1	1		0h minus 4-OHT	1	1	1
0h plus 4-OHT	1	1	1		0h plus 4-OHT	1	1	1		0h plus 4-OHT	1	1	1
8h minus 4-OHT	1.07867	1.04278	0.917564		8h minus 4-OHT	1.10718	0.999174	1.03411		8h minus 4-OHT	0.920199	1.06728	0.913549
8h plus 4-OHT	12.007	10.8929	12.6744		8h plus 4-OHT	0.744328	0.797807	0.714397		8h plus 4-OHT	0.254721	0.193152	0.253448
16h minus 4-OHT	1.11992	1.05914	0.913178		16h minus 4-OHT	0.989629	1.11682	0.916338		16h minus 4-OHT	0.596414	0.875044	0.792812
16h plus 4-OHT	11.3796	10.0274	12.0301		16h plus 4-OHT	0.684777	0.703567	0.667837		16h plus 4-OHT	0.273857	0.158034	0.24149
24h minus 4-OHT	0.962668	1.06001	0.852465		24h minus 4-OHT	1.02887	1.08314	1.00416		24h minus 4-OHT	0.593887	0.861378	0.563513
24h plus 4-OHT	12.4943	11.0697	12.4042		24h plus 4-OHT	0.629648	0.603001	0.609746		24h plus 4-OHT	0.20308	0.136473	0.194821
48h minus 4-OHT	0.932607	1.00267	0.91025		48h minus 4-OHT	1.03261	1.10482	1.00141		48h minus 4-OHT	0.591775	0.791796	0.631787
48h plus 4-OHT	13.0318	11.9029	12.654		48h plus 4-OHT	0.536445	0.532015	0.546246		48h plus 4-OHT	0.189938	0.129915	0.129023
Clock genes protein expression in SKNAS-MYCN-ER cells (MYCN-transcriptional activation)
REV-ERBα Image J-densitometric quantification											RORα Image J-densitometric quantification											BMAL1 Image J-densitometric quantification
Data for graph-pad	WB-3-27-19 Gel-2				Averages	WB-4-10-19 Gel-2			Averages		Data for graph-pad	WB-3-27-19 Gel-2				Averages	WB-4-10-19 Gel-2			Averages		Data for graph-pad	WB-3-27-19 Gel-1					WB-4-10-19 Gel-1
Ratio REV-ERBα/CYPB	4-OHT 0h	0.55694	0.551599	0.559959	0.556166	0.470171	0.483692	0.477042	0.476968		Ratio RORα/CYPB	4-OHT 0h	1.20935	1.18987	1.21601	1.20508	1.10191	1.10204	1.11304	1.10566		Ratio BMAL1/CYPB	4-OHT 0h	1.07541	1.07934	1.06112	1.07196	1.08883	1.05936	1.07478	1.07432
Ratio REV-ERBα/CYPB	4-OHT 8h	1.36331	1.36327	1.35131	1.3593	1.23562	1.23038	1.23315	1.23305		Ratio RORα/CYPB	4-OHT 8h	1.11215	1.07988	1.09402	1.09535	1	0.963874	0.965664	0.976512		Ratio RORα-ERBa/CYPB	4-OHT 8h	0.589488	0.590849	0.59027	0.590202	0.507701	0.517333	0.514951	0.513328
Ratio REV-ERBα/CYPB	4-OHT 16h	1.45983	1.46559	1.46789	1.46444	1.26747	1.32653	1.29367	1.29589		Ratio RORα/CYPB	4-OHT 16h	1.08805	1.07643	1.06945	1.07798	0.921401	0.927184	0.913585	0.920724		Ratio RORα-ERBa/CYPB	4-OHT 16h	0.455931	0.456206	0.457708	0.456615	0.426524	0.426728	0.418966	0.424073
Ratio REV-ERBα/CYPB	4-OHT 24h	1.47725	1.47289	1.46881	1.47298	1.2905	1.28352	1.31012	1.29471		Ratio RORα/CYPB	4-OHT 24h	0.991427	0.975129	0.979879	0.982145	0.84905	0.840842	0.848583	0.846158		Ratio RORα-ERBa/CYPB	4-OHT 24h	0.458293	0.465193	0.465267	0.462917	0.393596	0.397058	0.394132	0.394929
Ratio REV-ERBα/CYPB	4-OHT 48h	1.43687	1.43115	1.4486	1.43887	1.36907	1.34847	1.37695	1.36483		Ratio RORα/CYPB	4-OHT 48h	0.985343	1.00016	0.999057	0.994852	0.863212	0.867346	0.865661	0.865406		Ratio RORα-ERBa/CYPB	4-OHT 48h	0.394188	0.394013	0.392171	0.393457	0.333123	0.334339	0.327619	0.331694
Figure 2C
MYCN CHIP of clock genes in LAN5 and TET-21/N cells
LAN5	EXP 1	EXP 2	EXP 3	Averages	LAN5	EXP 1	EXP 2	EXP 3	Averages		TET 21/N	EXP 1	EXP 2	EXP 3	Averages	TET 21/N	EXP 1	EXP 2	EXP 3	Averages
INPUT					MYCN CHIP						INPUT Tet -					MYCN CHIP Tet -
REV-ERBa	1	1	1	1	REV-ERBa	85.33	66.8	69.9	74.01		REV-ERBa	1	1	1	1	REV-ERBa	12.76	11.01	14.1	12.6233
RORa-1	1	1	1	1	RORa-1	5.2	4.3	4.88	4.79333		RORa-1	1	1	1	1	RORa-1	3.7456	2.9	3.3	3.3152
RORa-4	1	1	1	1	RORa-4	6.6	5.3	5.7	5.86667		RORa-4	1	1	1	1	RORa-4	3.55	3.1	4.2	3.61667
BMAL1 -TSS MIZ_bs	1	1	1	1	BMAL1 -TSS MIZ_bs	2.3	2.8	3.1	2.73333		BMAL1 -TSS MIZ_bs	1	1	1	1	BMAL1 -TSS MIZ_bs	2	2.89	3.2	2.69667
BMAL1 - upsream MIZ1 bs	1	1	1	1	BMAL1 - upsream MIZ1 bs	0.92	1.11	1.3	1.11		BMAL1 - upsream MIZ1 bs	1	1	1	1	BMAL1 - upsream MIZ1 bs	0.94	1.1	1.2	1.08
RORc	1	1	1	1	RORc	1.11	0.98	1.45	1.18		RORc	1	1	1	1	RORc	0.97	1.066	1.22	1.08533
											INPUT Tet +					MYCN CHIP Tet +				Averages
											REV-ERBa	1	1	1		REV-ERBa	1.75	1.9	1.55	1.73333
											RORa-1	1	1	1		RORa-1	0.89	1.22	1.29	1.13333
											RORa-4	1	1	1		RORa-4	1.1118	0.99	1.34	1.14727
											BMAL1 -TSS MIZ_bs	1	1	1		BMAL1 -TSS MIZ_bs	1.18	0.965	1.04	1.06167
											BMAL1 - upsream MIZ1 bs	1	1	1		BMAL1 - upsream MIZ1 bs	0.85	0.97	1.19	1.00333
											RORc	1	1	1		RORc	1.15	1.188	1.77	1.36933
Figure 2C
Figure 2C - MYCN-CHIP-QPCR - in LAN5 and TET-21/N cells
Graphs of figure 2C were generated by Giorgio. He sent raw data from two experiments but not the analysis done and data used for the graphs

## Sheet: Figure 3 
Figure 3A
RORα target genes expression upon SR1078 treatments
QPCR data
LAN5 graphs
	Fold changes			Average				Average				Average
Gene	EXP 1	EXP1	EXP 1		EXP 2	EXP 2	EXP 2		EXP 3	EXP 3	EXP 3
RORα	2.63261	3.00728	3.1211	2.92033	3.01116	2.70206	3.00223	2.90515	2.61229	3.29041	3.24799	3.05023
BMAL1	3.49153	3.55954	3.8492	3.63342	3.31625	2.88522	3.45703	3.2195	3.29916	3.40979	3.6821	3.46368
G6Pase	3.15523	3.35538	3.49376	3.33479	4.78478	4.00227	4.35939	4.38215	3.56375	3.50776	3.89582	3.65578
FGF-21	2.72433	2.74708	2.82934	2.76692	2.85431	2.63542	2.73126	2.74033	2.78828	2.85456	3.04955	2.89746
SK-N-BE graphs
	Fold changes			Average				Average				Average
Gene	EXP 1	EXP1	EXP 1		EXP 2	EXP 2	EXP 2		EXP 3	EXP 3	EXP 3
RORα	3.22855	3.12093	2.83526	3.06158	2.5849	3.00868	2.8617	2.81842	2.97159	2.88081	2.84897	2.90046
BMAL1	2.83512	2.73953	2.92525	2.8333	2.74968	3.02454	2.93641	2.90354	2.88491	2.75865	3.02948	2.89101
G6Pase	2.711	2.61088	2.49681	2.60623	2.47374	2.60588	2.4314	2.50367	2.62854	2.57203	2.70819	2.63625
FGF-21	2.9577	3.2565	2.81237	3.00886	3.2163	3.31783	3.07432	3.20281	3.48802	3.69474	4.1093	3.76402
LAN5-RORa graphs
	Fold changes			Average				Average				Average
Gene	EXP 1	EXP1	EXP 1		EXP 2	EXP 2	EXP 2		EXP 3	EXP 3	EXP 3
RORα	61.5855	60.6411	61.7104	61.3123	62.1243	60.1619	61.257	61.1811	57.1626	61.606	59.9214	59.5634
BMAL1	3.40354	3.61278	3.48275	3.49969	3.27792	3.1004	2.93783	3.10538	3.2067	3.45315	3.29074	3.31686
G6Pase	2.11124	1.94841	2.1457	2.06845	2.16288	2.33597	2.21518	2.23801	1.82933	1.74114	1.78802	1.78616
FGF-21	1.70528	1.71615	1.60924	1.67689	1.8347	1.9641	1.81242	1.87041	1.71018	1.69419	1.64834	1.68423
	LAN5 - Data for graphpad					SK-N-BE - Data for graphpad					LAN5 RORa - Data for graphpad
		EXP1	EXP 2	EXP 3			EXP1	EXP 2	EXP 3			EXP1	EXP 2	EXP 3
	RORα	2.92033	2.90515	3.05023		RORα	3.06158	2.81842	2.90046		RORα	61.3123	61.1811	59.5634
	BMAL1	3.63342	3.2195	3.46368		BMAL1	2.8333	2.90354	2.89101		BMAL1	3.49969	3.10538	3.31686
	G6Pase	3.33479	4.38215	3.65578		G6Pase	2.60623	2.50367	2.63625		G6Pase	2.06845	2.23801	1.78616
	FGF-21	2.76692	2.74033	2.89746		FGF-21	3.00886	3.20281	3.76402		FGF-21	1.67689	1.87041	1.68423
Figure 3B
Effect of SR1078 on BMAL1 protein expression in LAN5 and SK-N-BE(2)-C cells
BMAL1 Image J-densitometric quantification - LAN5 cells											BMAL1 Image J-densitometric quantification - SK-N-BE cells
WB-12-15-15											WB-12-20-15
	Sample	BMAL1	BMAL1	BMAL1	Averages	CYPB	CYPB	CYPB	Averages			Sample	BMAL1	BMAL1	BMAL1	Averages	CYPB	CYPB	CYPB	Averages
	CTRL	98.47	96.875	97.28	97.5417	232.189	232.58	232.93	232.566			CTRL	158.424	159.554	159.615	159.198	246.976	242.672	242.918	244.189
	SR1078 10uM	205.375	211.06	206.215	207.55	207.298	205.17	203.824	205.431			SR1078 10uM	221.468	224.595	223.281	223.115	226.185	229.66	229.372	228.406
Ratio BMAL1/CYPB	CTRL	0.424094	0.416523	0.417636								SR1078 15uM	249.238	251.115	252.001	250.785	216.442	211.231	217.065	214.913
Ratio BMAL1/CYPB	SR1078 10uM	0.990723	1.02871	1.01173							Ratio BMAL1/CYPB	CTRL	0.641455	0.657488	0.657074
											Ratio BMAL1/CYPB	SR1078 10uM	0.979145	0.977946	0.973445
WB 2-19-16											Ratio BMAL1/CYPB	SR1078 15uM	1.15152	1.18882	1.16095
	Sample	BMAL1	BMAL1	BMAL1	Averages	CYPB	CYPB	CYPB	Averages		WB 12-26-15
	CTRL	111.468	111.481	112.032	111.66	225.582	227.106	225.206	225.965
	SR1078 10uM	231.545	228.381	226.207	228.711	214.529	213.879	214.386	214.265			Sample	BMAL1	BMAL1	BMAL1	Averages	CYPB	CYPB	CYPB	Averages
Ratio BMAL1/CYPB	CTRL	0.494135	0.490877	0.497465								CTRL	113.944	111.661	114.27	113.292	190.715	188.843	184.133	187.897
Ratio BMAL1/CYPB	SR1078 10uM	1.11697	1.0678	1.05514								SR1078 10uM	156.726	156.934	156.143	156.601	177.242	177.144	177.038	177.141
												SR1078 15uM	194.558	192.947	195.741	194.415	154.483	153.208	163.972	157.221
											Ratio BMAL1/CYPB	CTRL	0.597457	0.59129	0.620584
											Ratio BMAL1/CYPB	SR1078 10uM	0.884249	0.885912	0.881974
											Ratio BMAL1/CYPB	SR1078 15uM	1.25941	1.25938	1.19375
RORα and BMAL1 protein expression in LAN5 RORα-overexpressing cells
RORα Image J quantification in LAN5 RORα cells											BMAL1 Image J quantification in LAN5 RORα cells
WB-9-27-16											WB-9-27-16
	Sample	RORa	RORa	RORa	Averages	CYPB	CYPB	CYPB	Averages			Sample	BMAL1	BMAL1	BMAL1	Averages	CYPB	CYPB	CYPB	Averages
	CTRL (no DOX)	79.396	81.218	81.139	80.5843	239.371	237.743	239.952	239.022			CTRL (no DOX)	150.209	151.661	151.147	151.006	239.371	237.743	239.952	239.022
	DOX 24h	222.941	222.178	219.871	221.663	251.383	253.686	250.144	251.738			DOX 24h	202.975	203.195	205.8	203.99	251.383	253.686	250.144	251.738
Ratio RORα/CYPB	CTRL	0.331686	0.341621	0.338147							Ratio BMAL1/CYPB	CTRL	0.627515	0.63792	0.629905
Ratio RORα/CYPB	DOX 24h	0.886858	0.875799	0.878978							Ratio BMAL1/CYPB	DOX 24h	0.807433	0.80097	0.822726
RORα Image J quantification in LAN5 RORα cells											BMAL1 Image J quantification in LAN5 RORα cells
WB-6-30-16											WB-9-14-16
	Sample	RORa	RORa	RORa	Averages	CYPB	CYPB	CYPB	Averages			Sample	BMAL1	BMAL1	BMAL1	Averages	CYPB	CYPB	CYPB	Averages
	CTRL (no DOX)	69.159	69.356	70.251	69.5887	242.696	244.384	245.533	244.204			CTRL (no DOX)	151.304	151.971	152.283	151.853	250.667	249.27	249.103	249.68
	DOX 24h	239.997	238.869	239.044	239.303	252.304	252.231	249.038	251.191			DOX 24h	218.353	219.621	218.968	218.981	260.307	259.976	260.817	260.367
Ratio RORα/CYPB	CTRL	0.284961	0.283799	0.286116							Ratio BMAL1/CYPB	CTRL	0.603606	0.609664	0.611325
Ratio RORα/CYPB	DOX 24h	0.951222	0.947025	0.95987							Ratio BMAL1/CYPB	DOX 24h	0.838829	0.844774	0.839547
Figure 3C
MYCN signaling gene expression in MYCN3 and SK-N-AS mycn-ER cells
QPCR data
MYCN3 graphs
	Fold changes			Average				Average				Average
Gene	EXP 1	EXP1	EXP 1		EXP 2	EXP 2	EXP 2		EXP 3	EXP 3	EXP 3
ODC1	1.40406	1.39895	1.54684	1.44995	1.30434	1.43762	1.42689	1.38962	1.3039	1.24887	1.21632	1.25636
REV-ERBα	1.76333	1.48583	1.68185	1.64367	1.7087	1.65738	1.66182	1.67597	1.66013	1.7148	1.67156	1.68216
DKC1	1.31944	1.07131	1.1167	1.16915	1.079	1.06845	1.05009	1.06585	1.28906	1.2405	1.22758	1.25238
RORα	0.465243	0.460125	0.41786	0.447743	0.51102	0.588102	0.510278	0.536467	0.568389	0.522282	0.578777	0.556483
BMAL1	0.387874	0.401593	0.373127	0.387531	0.333151	0.362261	0.327299	0.340904	0.239681	0.215047	0.236176	0.230301
SK-N-AS MYCN-ER graphs
	Fold changes
Gene	EXP 1	EXP1	EXP 1	Average	EXP 2	EXP 2	EXP 2	Average	EXP 3	EXP 3	EXP 3	Average
ODC1	2.87507	2.56531	2.82959	2.75665	3.89516	3.96247	3.86941	3.90901	3.30991	3.48121	3.96014	3.58375
REV-ERBα	8.0138	7.51698	7.29741	7.6094	8.43717	8.3125	8.59853	8.4494	7.57167	9.09164	9.02446	8.56259
DKC1	2.03737	2.30756	1.8872	2.07737	1.99107	1.78284	2.04591	1.93994	2.5718	2.49331	2.65799	2.57437
RORα	0.330283	0.3505	0.334163	0.338315	0.515464	0.488711	0.496212	0.500129	0.354567	0.35867	0.433855	0.382364
BMAL1	0.244758	0.198878	0.194733	0.21279	0.117563	0.129582	0.10588	0.117675	0.284626	0.292342	0.296086	0.291018
MYCN3					SK-N-AS MYCN-ER
Data for graphpad	EXP1	EXP 2	EXP 3		Data for graphpad	EXP1	EXP 2	EXP 3
ODC1	1.44995	1.38962	1.25636		ODC1	2.75665	3.90901	3.58375
REV-ERBα	1.64367	1.67597	1.68216		REV-ERBα	7.6094	8.4494	8.56259
DKC1	1.16915	1.06585	1.25238		DKC1	2.07737	1.93994	2.57437
RORα	0.447743	0.536467	0.556483		RORα	0.338315	0.500129	0.382364
BMAL1	0.387531	0.340904	0.230301		BMAL1	0.21279	0.117675	0.291018
BMAL1 rescue exp in MYCN3 cells (mRNA expression)
BMAL1 (fold change)	EXP 1	EXP1	EXP 1	Average	EXP 2	EXP 2	EXP 2	Average	EXP 3	EXP 3	EXP 3	Average
MYCN3-OFF	1	1	1	1	1	1	1	1	1	1	1	1
MYCN-ON	0.485538	0.524163	0.490744	0.500148	0.578616	0.496182	0.479038	0.517945	0.627415	0.597781	0.600382	0.608526
MYCN-ON+SR1078	0.958935	1.02305	0.931557	0.97118	0.958123	1.07237	1.10052	1.04367	0.974548	0.910617	0.938289	0.941151
BMAL1 rescue exp in SKNAS-MYCN-ER RORα cells (mRNA expression)
BMAL1 ( fold change)	EXP 1	EXP1	EXP 1	Average	EXP 2	EXP 2	EXP 2	Average	EXP 3	EXP 3	EXP 3	Average
CTRL	1	1	1	1	1	1	1	1	1	1	1	1
4OHT	0.179624	0.187362	0.196293	0.187759	0.263138	0.258721	0.256347	0.259402	0.224968	0.214261	0.186772	0.208667
4OHT+RORα ON	0.947161	1.01287	0.918845	0.959624	1.04382	1.06112	0.975068	1.02667	1.03852	0.924287	0.984401	0.982403
MYCN3					SK-N-AS MYCN-ER
Data for graphpad	EXP1	EXP 2	EXP 3		Data for graphpad	EXP1	EXP 2	EXP 3
MYCN3-OFF	1	1	1		CTRL	1	1	1
MYCN-ON	0.500148	0.517945	0.608526		4OHT	0.187759	0.259402	0.208667
MYCN-ON+SR1078	0.97118	1.04367	0.941151		4OHT+RORα ON	0.959624	1.02667	0.982403
BMAL1 rescue exp in MYCN3 and SKNAS-MYCN-ER RORα cells (protein expression)
BMAL1 rescue quantification in MYCN3 and SKNAS-MYCN-ER-RORα cells										Data for graph pad
WB 5-23-18 BMAL1 rescue in MYCN3 cells
	Sample	BMAL1	BMAL1	BMAL1	Averages	CYPB	CYPB	CYPB	Averages	Ratio BMAL1/CYPB
	MYCN OFF	172.567	162.654	165.123	166.781	161.987	148.127	162.753	157.622	1.06531	1.09807	1.01456
	MYCN ON	126.987	128.342	134.936	130.088	163.912	150.287	164.234	159.478	0.774727	0.853979	0.821608
	MYCN ON + SR1078	155.436	144.531	152.333	150.767	146.412	138.215	145.456	143.361	1.06163	1.0457	1.04728
WB 12-3-19 BMAL1 rescue in MYCN3 cells
	Sample	BMAL1	BMAL1	BMAL1	Averages	B-Actin	B-Actin	B-Actin	Averages	Ratio BMAL1/B-Actin
	MYCN OFF	217.582	210.418	213.896	213.965	217.861	219.99	213.99	217.28	0.998719	0.956489	0.999561
	MYCN ON	156.27	153.689	157.784	155.914	213.156	217.808	213.022	214.662	0.733125	0.705617	0.740693
	MYCN ON + SR1078	197.053	205.1	199.231	200.461	213.129	212.883	211.258	212.423	0.924572	0.96344	0.94307
WB 8-14-18 BMAL1 rescue in SKNAS-mycn-er-RORα cells
	Sample	BMAL1	BMAL1	BMAL1	Averages	B-Actin	B-Actin	B-Actin	Averages	Ratio BMAL1/B-Actin
	MYCN OFF	181.102	176.583	177.456	178.38	172.903	176.452	171.897	173.751	1.04742	1.00074	1.03234
	MYCN ON	90.256	89.281	82.327	87.288	176.378	171.329	174.424	174.044	0.511719	0.521109	0.471994
	MYCN ON + SR1078	201.789	194.284	193.473	196.515	178.145	172.318	171.571	174.011	1.13272	1.12747	1.12766
WB 9-14-18 BMAL1 rescue in SKNAS-mycn-er-RORα cells
	Sample	BMAL1	BMAL1	BMAL1	Averages	B-Actin	B-Actin	B-Actin	Averages	Ratio BMAL1/B-Actin
	MYCN OFF	188.562	181.828	183.267	184.552	180.385	182.213	184.382	182.327	1.04533	0.997887	0.993953
	MYCN ON	68.531	66.572	64.524	66.5423	183.993	181.256	183.821	183.023	0.372465	0.367282	0.351015
	MYCN ON + SR1078	191.893	186.663	185.404	187.987	178.652	176.431	180.329	178.471	1.07412	1.05799	1.02814
Figure 3D
BMAL1 mRNA expression in synchronized SK-N-AS MYCN-ER RORα cells
	BMAL1- mRNA fold changes					Standard Error (SE)
Hours after horse serum shock	CTRL	4OHT	DOX	4OHT+DOX		CTRL	4OHT	DOX	4OHT+DOX
0	1.02113	0.136978	4.43897	3.06606		0.206693	0.0176899	0.240707	0.475479
16	5.92585	0.672119	22.1684	9.14104		0.783529	0.0339649	2.93787	0.774426
22	4.36714	0.834546	18.1403	13.4371		0.443181	0.059205	0.613723	1.25081
28	2.53979	0.665801	7.37455	4.97535		0.072589	0.0558341	1.95557	0.109077
34	1.56276	0.241179	4.51289	2.2281		0.104744	0.00551951	1.83191	0.0329864
40	3.06885	1.04432	13.3147	3.49114		0.330085	0.00390277	2.43619	1.72415
46	2.48373	0.720797	11.413	5.13674		0.361189	0.0767345	0.701126	0.0260199
52	1.03958	0.534108	6.44745	2.08393		0.279898	0.019235	0.510711	0.0834951
58	1.18171	0.452071	2.84652	1.8771		0.120369	0.0423249	0.288507	0.1448
64	1.87693	0.686622	8.8652	2.4059		0.389889	0.0316004	0.338748	0.124207

## Sheet: Figure 4
Figure 4A
Effect of SR1078 on cell viability of different NB cell lines - MTT data
LAN5 Viability %						IMR32 Viability %					SH-SY5 Viability %					SK-N-AS Viability %
SR1078 (µM)					SR1078 (µM)					SR1078 (µM)					SR1078 (µM)
0	100	100	100	100	0	100	100	100	100	0	100	100	100	100	0	100	100	100	100
0.39	91.0044	91.6939	92.7829	94.4639	0.39	92.5814	94.5588	95.6066	92.6001	0.39	83.7838	84.4978	80.5566	83.4978	0.39	95.7517	100.77	94.8026	97.628
0.78	88.245	87.6362	87.3069	89.7651	0.78	89.4209	95.0139	95.8888	96.4011	0.78	80.9839	83.1092	84.6668	83.1052	0.78	92.3983	98.9029	94.903	93.7351
1.56	85.7892	86.4924	87.3912	85.5252	1.56	83.8002	88.0886	86.7191	87.2827	1.56	80.4527	83.1929	84.5568	83.1929	1.56	89.5548	87.9202	85.3446	90.3643
3.12	75.7726	76.0076	74.3611	77.3427	3.12	70.7419	74.0404	74.204	73.5948	3.12	84.0786	82.215	82.115	83.0786	3.12	80.1971	80.1471	77.5931	79.7299		Data on figure 4A are representative of one from two biological experiments
6.25	51.766	50.7081	53.3558	48.7983	6.25	46.726	45.9438	46.7755	49.0902	6.25	81.4941	82.0137	83.0547	81.4941	6.25	70.2277	73.4594	71.0462	72.7046
12.5	20.5298	18.3007	19.7978	21.3881	12.5	27.3278	30.1346	30.3104	30.5702	12.5	41.9832	44.318	44.2397	42.9832	12.5	64.9031	64.1573	60.7852	64.6578
25	19.2605	19.7168	18.7588	20.1188	25	13.1529	13.613	13.9057	13.8091	25	8.41178	8.66612	8.68318	8.51178	25	27.8124	29.5402	28.3962	23.936
50	16.8046	16.3671	17.2985	17.0132	50	11.8849	12.2873	13.4623	13.5261	50	6.14637	6.71027	6.46815	6.52815	50	10.5812	12.0682	10.4617	8.58018
Effect of SR1078 on cell apoptosis in different NB cell lines - Caspase 3/7 data
Caspase Fold change activation
LAN5											IMR32
Sample	EXP1	EXP1	Average	EXP2	EXP2	Average	EXP3	EXP3	Average		Sample	EXP1	EXP1	Average	EXP2	EXP2	Average	EXP3	EXP3	Average
CTRL	1	1	1	1	1	1			1		CTRL	1	1	1	1	1	1			1
SR1078 10uM	1.56129	1.74068	1.65098	1.67629	1.87195	1.77412	1.87719	1.94017	1.90868		SR1078 5uM	2.33675	2.48812	2.41244	2.44061	2.19431	2.31746	2.36774	2.55174	2.45974
SR1078 20uM	4.02176	3.68359	3.85268	4.13916	3.87132	4.00524	4.10526	4.09188	4.09857		SR1078 7.5uM	3.02805	2.99133	3.00969	3.35205	3.44584	3.39895	3.35161	3.38959	3.3706
SH-SY5Y											SK-N-AS
Sample	EXP1	EXP1	Average	EXP2	EXP2	Average	EXP3	EXP3	Average		Sample	EXP1	EXP1	Average	EXP2	EXP2	Average	EXP3	EXP3	Average
CTRL	1	1	1	1	1	1			1		CTRL	1	1	1	1	1	1			1
SR1078 10uM	1.09451	1.07368	1.0841	1.14697	1.05968	1.10332	1.23354	1.23655	1.23504		SR1078 10uM	1.20902	1.1719	1.19046	1.02164	1.24338	1.13251	1.02148	1.18273	1.10211
SR1078 20uM	1.89939	1.98271	1.94105	2.08567	2.07157	2.07862	1.84053	1.99086	1.9157		SR1078 20uM	1.55327	1.46093	1.5071	1.64174	1.60433	1.62304	1.41016	1.68153	1.54584
Figure 4B
LAN5 RORα cells - TET ON - TET OFF Cell proliferation -CCK assay
Absorbances (450 nm)
EXP 1											EXP 2										EXP 3
Time (days)	ROR OFF	ROR OFF	ROR OFF	Averages	ROR ON	ROR ON	ROR ON	Averages			Time (days)	ROR OFF	ROR OFF	ROR OFF	Averages	ROR ON	ROR ON	ROR ON	Averages		Time (days)	ROR OFF			Averages	ROR ON			Averages
0	0.1967	0.1961	0.1973	0.1967	0.1996	0.2001	0.2024	0.2007			0	0.1676	0.1651	0.1648	0.165833	0.1697	0.155	0.1581	0.160933		0	0.1586	0.1536	0.1544	0.155533	0.1622	0.1619	0.1603	0.161467
2	0.4507	0.4581	0.4591	0.455967	0.2401	0.2331	0.234	0.235733			2	0.4093	0.4016	0.4061	0.405667	0.2362	0.2359	0.2481	0.240067		2	0.3403	0.3472	0.3508	0.3461	0.1255	0.1211	0.1132	0.119933
4	0.6381	0.6259	0.641	0.635	0.3029	0.3125	0.3003	0.305233			4	0.6157	0.637	0.627	0.626567	0.3375	0.3385	0.3391	0.338367		4	0.6419	0.6507	0.655	0.6492	0.3842	0.3729	0.3818	0.379633
6	1.077	1.1577	1.0892	1.10797	0.4307	0.4434	0.448	0.4407			6	0.9912	1.0614	1.0813	1.04463	0.4583	0.4571	0.4675	0.460967		6	1.2356	1.2392	1.2485	1.2411	0.5469	0.5484	0.5303	0.541867
8	1.5213	1.53	1.5304	1.52723	0.5116	0.5186	0.5372	0.522467			8	1.4751	1.4982	1.5205	1.49793	0.5333	0.5292	0.5348	0.532433		8	1.624	1.6323	1.6464	1.63423	0.6349	0.6338	0.6414	0.6367
	Experiments- dates
	EXP 1	EXP 2	EXP 3			Data for graph pad -averages from three experiments
	2016-12-05	2020-05-02	2020-05-11			Days	RORα OFF	RORα OFF	RORα OFF	RORα ON	RORα ON	RORα ON
						0	0.1967	0.165833	0.155533	0.2007	0.160933	0.161467
						2	0.455967	0.405667	0.3461	0.235733	0.240067	0.119933
						4	0.635	0.626567	0.6492	0.305233	0.338367	0.379633
						6	1.10797	1.04463	1.2411	0.4407	0.460967	0.541867
						8	1.52723	1.49793	1.63423	0.522467	0.532433	0.6367
LAN5 RORα cells - Cell cycle analysis
Flow cytometry data
	EXP1			EXP2
Sample	G0-G1	S	G2	G0-G1	S	G2
RORa OFF	70.3	23.87	5.93	53.45	29.66	9.98
RORa ON	82.54	15.99	4.88	65.82	17.45	11.49
Figure 4C
BMAL1 silencing abrogates SR1078-inhibitory effect on cell proliferation
LAN5 cells
Absorbances (450 nm)
EXP 1	2018-11-14
Time (days)	SiCTRL				Averages	siBMAL1				Averages		SiCTRL + SR1078			Averages		SiBMAL1 + SR1078
0	0.0185	0.0157	0.0272	0.0206	0.0205	0.0572	0.0515	0.0571	0.0574	0.0558	0.0279	0.023	0.0332	0.0375	0.0558	0.0579	0.0633	0.0734	0.0771	0.067925
2	0.2008	0.2019	0.1899	0.1832	0.19395	0.3177	0.3293	0.3251	0.3219	0.3235	0.1475	0.17	0.1561	0.1562	0.3235	0.293	0.2996	0.2863	0.2975	0.2941
4	0.4081	0.3941	0.3886	0.4003	0.397775	0.7756	0.7805	0.77189	0.7759	0.775972	0.185	0.1686	0.1793	0.1821	0.17875	0.562	0.5572	0.5418	0.5528	0.55345
EXP 2	2017-11-04
Time (days)		SiCTRL			Averages		SiBMAL1			Averages		SiCTRL + SR1078					SiBMAL1 + SR1078
0	0.0639	0.0681	0.0657	0.0531	0.0627	0.073	0.0802	0.0903	0.0667	0.07755	0.0516	0.062	0.0595	0.0581	0.0578	0.0513	0.0639	0.071	0.0613	0.061875
2	0.2904	0.2999	0.2887	0.295	0.2935	0.4101	0.421	0.3969	0.4079	0.408975	0.2733	0.2743	0.2665	0.2825	0.27415	0.3928	0.3966	0.3924	0.3823	0.391025
4	0.3977	0.3879	0.3964	0.4217	0.400925	0.7052	0.6902	0.6703	0.6972	0.690725	0.1475	0.1715	0.1468	0.152	0.15445	0.4478	0.4571	0.432	0.468	0.451225
EXP3	2020-06-06
Time (days)		SiCTRL			Averages		SiBMAL1			Averages		SiCTRL + SR1078					SiBMAL1 + SR1078
0	0.053	0.0449	0.0451	0.0458	0.0472	0.0677	0.0789	0.0804	0.0626	0.0724	0.0595	0.0727	0.0591	0.0575	0.0622	0.0773	0.0759	0.0726	0.0769	0.075675
2	0.2608	0.2422	0.2604	0.2466	0.2525	0.3475	0.3296	0.3258	0.3399	0.3357	0.2275	0.2303	0.2366	0.2242	0.22965	0.313	0.3099	0.3169	0.3056	0.31135
4	0.4561	0.4479	0.4381	0.4487	0.4477	0.8028	0.8247	0.8146	0.8056	0.811925	0.2083	0.1983	0.1863	0.2032	0.199025	0.5872	0.5732	0.584	0.5649	0.577325
Data for graph pad
Time (days)	SiCTRL				SiCTRL + SR1078				SiBMAL1				SiBMAL1 + SR1078
0	0.0185	0.0157	0.0272	0.0206	0.0279	0.023	0.0332	0.0375	0.0572	0.0515	0.0571	0.0574	0.0579	0.0633	0.0734	0.0771
2	0.2008	0.2019	0.1899	0.1832	0.1475	0.17	0.1561	0.1562	0.3177	0.3293	0.3251	0.3219	0.293	0.2996	0.2863	0.2975
4	0.4081	0.3941	0.3886	0.4003	0.185	0.1686	0.1793	0.1821	0.7756	0.7805	0.77189	0.7759	0.562	0.5572	0.5418	0.5528
BMAL1 silencing abrogates SR1078- pro apoptotic effect
Caspase Fold change activation
LAN5
Sample	EXP1	EXP1	Average	EXP2	EXP2	Average	EXP3	EXP3	Average
siCTRL	1	1	1	1	1	1	1	1	1
siCTRL + SR1078 15µM	4.08306	4.55596	4.31951	4.20854	3.87055	4.03954	5.39712	4.32662	4.86187
siBMAL1 + SR1078 15µM	1.81246	1.6643	1.73838	1.77382	1.37217	1.573	1.89448	1.82845	1.86147
Data for graph pad	averages from three experiments
siCTRL	1	1	1
siCTRL + SR1078 15µM	4.31951	4.03954	4.86187
siBMAL1 + SR1078 15µM	1.73838	1.573	1.86147
BMAL1 silencing abrogates RORa-inhibitory effect on cell proliferation
LAN5 RORα cells
Absorbances (450 nm)
EXP 1 - 2/25/17
Time (days)		RORα ON SiCTRL			Averages	RORα ON SiBMAL1				Averages	RORα OFF					RORα ON
0	0.1181	0.1125	0.1341	0.1289	0.1234	0.1434	0.128	0.1452	0.1618	0.1446	0.1366	0.1428	0.1476	0.1465	0.143375	0.1533	0.1359	0.1445	0.1448	0.144625
2	0.1452	0.1613	0.1593	0.1377	0.150875	0.2938	0.3055	0.2816	0.3291	0.3025	0.3593	0.3665	0.3615	0.368	0.363825	0.1392	0.1593	0.1563	0.1477	0.150625
4	0.2403	0.2628	0.2712	0.2654	0.259925	0.4456	0.4536	0.455	0.4563	0.452625	0.5209	0.5138	0.5261	0.5264	0.5218	0.2222	0.213	0.2115	0.2311	0.21945
EXP 2 - 2/11/17
Time (days)		RORα ON SiCTRL			Averages		RORα ON SiBMAL1			Averages	RORα OFF					RORα ON
0	0.1129	0.1111	0.133	0.127	0.121	0.14	0.1279	0.1465	0.1507	0.141275	0.1369	0.1422	0.1476	0.144	0.142675	0.1506	0.1351	0.1473	0.1436	0.14415
2	0.1427	0.1476	0.157	0.1458	0.148275	0.2729	0.2776	0.2767	0.3028	0.2825	0.3598	0.3645	0.3572	0.3686	0.362525	0.1369	0.1576	0.1562	0.1494	0.150025
4	0.2389	0.262	0.2717	0.2577	0.257575	0.4389	0.4565	0.4568	0.4561	0.452075	0.5327	0.5256	0.538	0.5329	0.5323	0.2111	0.2312	0.2089	0.2399	0.222775
EXP 3 - 6/14/20
Time (days)		RORα ON SiCTRL			Averages	RORα ON SiBMAL1				Averages	RORα OFF					RORα ON
0	0.1551	0.1461	0.1386	0.1488	0.14715	0.1348	0.1441	0.1675	0.1346	0.14525	0.1618	0.1729	0.1551	0.1457	0.158875	0.1562	0.1414	0.1545	0.145	0.149275
2	0.1423	0.145	0.1368	0.1471	0.1428	0.2933	0.2784	0.3023	0.2817	0.288925	0.3813	0.3817	0.3912	0.3854	0.3849	0.1522	0.1493	0.1437	0.1592	0.1511
4	0.2795	0.2976	0.2924	0.2899	0.28985	0.4917	0.4713	0.4901	0.4732	0.481575	0.5706	0.5812	0.5756	0.5822	0.5774	0.2504	0.261	0.2554	0.2477	0.253625

## Sheet: Figure 5
Figure 5A
Effect of SR1078 on tumor growth in MNA xenografts
MNA-LAN5-luc xenografts					MNA-IMR32-luc xenografts
CTRL	Tumor weight (g)	SR1078	Tumor weight (g)		CTRL	Tumor weight (g)	SR1078	Tumor weight (g)
1	2.7	1	1.2		1	0.9	1	0.84
2	1.3	2	0.6		2	0.67	2	0.27
3	1.8	3	0.4		3	0.78	3	0.22
4	0.7	4	0.2		4	0.48	4	0.3
5	1.7	5	2.3		5	0.99	5	0.31
6	1.8	6	1.3		6	0.28	6	0.2
7	1.6	7	0.3		7	0.49	7	0.23
8	2.9	8	0.8		8	1.09	8	0.23
9	1.1				9	0.85	9	0.32
10	1.4				10	1.18	10	0.29
					11	0.64	11	0.26
BMAL1 expression in tumors from CTRLS and SR1078 treated mice
Full Blots are included in Supplementary Information
Figure 5B
Effect of SR1078 on tumor growth in non-MNA xenografts
Non-MNA SK-N-AS xenografts
CTRL	Tumor weight (g)	SR1078	Tumor weight (g)
1	1.56		1.37
2	0.93		3.98
3	5.66		2.92
4	1.75		1.04
5	2.11		3.48
6	1.66		1.19
7	0.48		1.06
8	3.67		1.36
9	2.43		3.33
10	5.4		2
Figure 5C
RORα overexpression suppreses tumor growth in LAN5 xenografts
LAN5-RORa luc xenografts
CTRL	Tumor weight (g)	SR1078	Tumor weight (g)
1	1.3	1	0.2
2	0.4	2	0.3
3	1.5	3	0.7
4	1.9	4	0.2
5	1.7	5	0.5
6	1.6	6	0.4
		7	0.5
		8	0.7

## Sheet: Figure 6
Figure 6A
Main enzymatic steps of de novo lipogenesis
MYCN ChIP of lipogenic genes in LAN5 cells
LAN5	EXP 1	EXP 2	EXP 3	Averages	Averages	EXP 1	EXP 2	EXP 3	Averages
INPUT					MYCN CHIP
ACACA	1	1	1	1	ACACA	10.31	12.4	17.22	13.31
FASN	1	1	1	1	FASN	26	23.9	28.4	26.1
SCD1	1	1	1	1	SCD1	36.67	31.1	37.9	35.2233
RORc	1	1	1	1	RORc	1.11	1.02	0.94	1.02333
Figure 6B
BMAL1-silencing abrogates SR1078-inhibitory effect on lipid genes in LAN5 cells
QPCR data
ACACA	Fold changes			Average				Avergae				Average
		EXP1	EXP 1			EXP 2	EXP 2			EXP 3	EXP 3
CTRL		1	1	1		1	1	1		1	1	1
SiCTRL+SR1078		2.07703	1.94193	2.00948		1.86459	1.64331	1.75395		1.78268	1.78519	1.78393
SiBMAL1+SR1078		1.55737	1.34222	1.4498		1.57169	1.60506	1.58838		1.00416	1.12359	1.06387
FASN	Fold changes			Average				Avergae				Average
	EXP 1	EXP1	EXP 1		EXP 2	EXP 2	EXP 2		EXP 3	EXP 3	EXP 3
CTRL	1	1	1	1	1	1	1	1	1	1	1	1
SiCTRL+SR1078	0.536934	0.527198	0.557743	0.540625	0.509168	0.49481	0.514559	0.506179	0.531873	0.527049	0.472059	0.510327
SiBMAL1+SR1078	0.939961	0.906846	0.979157	0.941988	0.969368	1.05334	0.945685	0.989463	0.933746	0.973449	0.85701	0.921402
SCD1	Fold changes			Average				Avergae				Average
	EXP 1	EXP1	EXP 1		EXP 2	EXP 2	EXP 2		EXP 3	EXP 3	EXP 3
CTRL	1	1	1	1	1	1	1	1	1	1	1	1
SiCTRL+SR1078	0.413523	0.440384	0.434585	0.429497	0.490886	0.499109	0.501474	0.497156	0.466388	0.521239	0.523889	0.503839
SiBMAL1+SR1078	0.858344	0.892093	0.801235	0.850557	0.878902	1.0311	0.998111	0.969372	0.861072	0.929424	1.07634	0.955612
ACACA					FASN					SCD1
Data for graphpad	EXP1	EXP 2	EXP 3		Data for graphpad	EXP1	EXP 2	EXP 3		Data for graphpad	EXP1	EXP 2	EXP 3
CTRL	1	1	1		CTRL	1	1	1		CTRL	1	1	1
SiCTRL+SR1078	0.547522	0.564171	0.552746		SiCTRL+SR1078	0.540625	0.506179	0.510327		SiCTRL+SR1078	0.429497	0.497156	0.503839
SiBMAL1+SR1078	0.971503	0.832823	0.811606		SiBMAL1+SR1078	0.941988	0.989463	0.921402		SiBMAL1+SR1078	0.850557	0.969372	0.955612
Figure 6C
BMAL1 binds to promoters of lipogenic genes
BMAL1-CHIP QPCR data for graph pad
	Fold changes normalized to IgG
ACACA	IgG (Input)	IgG (Input)	IgG (Input)	BMAL1 IP	BMAL1 IP	BMAL1 IP
CTRL	0.899679	1.02617	1.07156	14.5945	38.0577	38.3193
4-OHT	0.858768	1.08336	1.07152	8.94809	9.67051	5.29565
DOX	1.02788	0.842094	1.15227	23.9077	38.1213	43.9361
COMBO	0.946476	1.27871	0.82315	70.1484	77.3193	30.5213
FASN
CTRL	0.80917	0.981981	1.24883	39.8006	52.9967	53.2633
4-OHT	1.2087	0.520348	1.59292	30.8363	29.4287	21.9803
DOX	1.17421	0.974516	0.869556	105.935	115.009	153.76
COMBO	0.928278	0.59063	1.84111	140.637	146.079	193.63
SCD1
CTRL	1.1767	0.638092	1.32998	29.2454	23.5464	50.1974
4-OHT	1.01806	0.93981	1.05115	17.6704	29.9397	10.3429
DOX	0.718301	1.38566	1.00452	69.2905	84.424	66.0736
COMBO	1.1755	0.836043	1.01445	116.478	80.1406	101.164
Figure 6D
SR1078 abrogates MYCN-induced effect on lipid enzymes
QPCR data
ACACA	Fold changes			Average				Avergae				Average
	EXP 1	EXP1	EXP 1		EXP 2	EXP 2	EXP 2		EXP 3	EXP 3	EXP 3
MYCN OFF	1	1	1	1	1	1	1	1	1	1	1	1
MYCN ON	1.85669	2.07703	1.94193	1.95855	1.86459	1.63334	1.64331	1.71375	1.74161	1.78268	1.78519	1.76982
MYCN ON+SR1078	1.34913	1.55737	1.34222	1.41624	1.57169	1.81687	1.60506	1.66454	0.916942	1.00416	1.12359	1.0149
FASN
	Fold changes			Average				Avergae				Average
	EXP 1	EXP1	EXP 1		EXP 2	EXP 2	EXP 2		EXP 3	EXP 3	EXP 3
MYCN OFF	1	1	1	1	1	1	1	1	1	1	1	1
MYCN ON	1.86444	1.80108	1.77572	1.81375	2.00178	2.00905	1.91873	1.97652	1.77744	1.8526	1.79075	1.80693
MYCN ON+SR1078	1.31099	1.40261	1.23163	1.31508	1.50997	1.55708	1.54352	1.53686	0.920608	1.05117	1.04285	1.00488
SCD1
	Fold changes			Average				Avergae				Average
	EXP 1	EXP1	EXP 1		EXP 2	EXP 2	EXP 2		EXP 3	EXP 3	EXP 3
MYCN OFF	1	1	1	1	1	1	1	1	1	1	1	1
MYCN ON	2.41801	2.40602	2.47071	2.43158	2.34193	2.27975	2.35206	2.32458	2.45002	2.46502	2.36957	2.4282
MYCN ON+SR1078	0.926875	1.014	1.03698	0.992617	0.86173	0.836381	0.796781	0.831631	0.831127	0.817433	0.827446	0.825336
ACACA					FASN					SCD1
Data for graphpad	EXP1	EXP 2	EXP 3		Data for graphpad	EXP1	EXP 2	EXP 3		Data for graphpad	EXP1	EXP 2	EXP 3
MYCN OFF	1	1	1		MYCN OFF	1	1	1		MYCN OFF	1	1	1
MYCN ON	1.95855	1.71375	1.76982		MYCN ON	1.81375	1.97652	1.80693		MYCN ON	2.43158	2.32458	2.4282
MYCN ON+SR1078	1.41624	1.66454	1.0149		MYCN ON+SR1078	1.31508	1.53686	1.00488		MYCN ON+SR1078	0.992617	0.831631	0.825336
Figure 6E
SR1078 opposes MYCN-induced de novo lipogenesis
	C14:0 mg/ml				C16:0 mg/ml				Ratio C16:1 /16:0					Ratio C18:1 /18:0
	EXP1	EXP1	EXP1		EXP1	EXP1	EXP1		EXP1	EXP1	EXP1	EXP 1		EXP1	EXP1	EXP1	EXP 1
MYCN OFF	0.73	0.82	1.15		3.13	3.32			0.27	0.28	0.28	0.29		1.73	1.57	1.65	1.78
MYCN ON	1.49	1.82	1.3		4.66	4.03			0.33	0.33	0.32	0.33		1.86	1.87	1.9	1.85
MYCN ON + SR1078	0.24	0.55	0.69		1.57	1.21	1.74		0.15	0.15	0.12			0.91	0.61	0.67	0.6
Figure 6F
Kaplan-Meier analysis of OS and EFS in the NB Research Consortium (NRC) patient cohort (n = 101) based on SCD1 mRNA expression
Significant (p=8.276 e-12 by Fisher’s exact test) association with MYCN amplification is shown
Figure 6G
MYCN ChIP of SCD1 in TET-21/N cells
TET 21/N	EXP 1	EXP 2	EXP 3	Averages	TET 21/N	EXP 1	EXP 2	EXP 3	Averages
INPUT Tet -					MYCN CHIP Tet -
SCD1	1	1	1	1	SCD1	9.532	11.5	14.88	11.9707
RORc	1	1	1		RORc	1.214	1.1	0.96	1.09133
INPUT Tet +					MYCN CHIP Tet +
SCD1	1	1	1	1	SCD1	1.87	2.02	1.42	1.77
RORc	1	1	1	1	RORc	1.15	1.46	0.85	1.15333
Figure 6H
Oleic acid supplementation partially rescues the inhibitory SR1078 effect on cell proliferation
LAN5 cells
Cell numbers	2020-04-24			2020-05-01			2020-05-08
Samples	EXP1	EXP1	Averages	EXP2	EXP2	Averages	EXP3	EXP3	Averages
CTRL-BSA	545000	621000	583000	427000	409000	418000	462800	477500	470150
SR1078 10µM	133000	117000	125000	70400	62700	66550	64665	73450	69058
SR1078 10µM+ OA 500µM	310000	334000	322000	248000	237000	242500	224400	248400	236400
Data for graph pad
CTRL-BSA	583000	418000	470150
SR1078 10µM	125000	66550	69058
SR1078 10µM+ OA 500µM	322000	242500	236400

## Sheet: Figure 7
Figure 7A
SR1078 sensitizes NB cells to conventional therapy VP16 - MTT data
LAN5 (Viability %)															IMR32 (Viability %)
SR1078 (µM)	EXP 11/3/2017				VP16 (µM)	EXP 11/3/2017				VP16 + SR1078 6 µM	EXP 11/3/2017				SR1078 (µM)		EXP 11/3/2017			VP16 (µM)	EXP 11/3/2017				VP16 + SR1078 6 µM		EXP 11/3/2017
0	100	100	100		0	100	100	100		0	100	100	100		0	100	100	100		0	100	100	100		0	100	100	100
0.39	90.2347	91.3032	91.0025		0.015	96.9759	98.5314	96.0576		0.015	67.6125	70.8702	70.0027		0.39	96.7749	97.2251	97.8579		0.015	89.5139	89.1184	87.5467		0.015	69.9126	69.0104	67.7077
0.78	78.8238	77.4587	77.326		0.03	99.5647	95.0378	95.9451		0.03	55.7771	57.556	59.7525		0.78	91.9268	92.022	94.8301		0.03	78.9005	78.2794	77.418		0.03	58.4686	58.9817	55.8685
1.56	71.3515	70.5229	69.0047		0.06	93.6953	96.9292	95.1267		0.06	45.1943	47.7071	49.2064		1.56	84.9563	84.7786	89.1864		0.06	75.5678	73.4242	76.6293		0.06	46.6292	47.7849	45.1112
3.12	58.3491	58.4124	60.2506		0.12	93.173	89.4749	90.3013		0.12	24.4376	24.987	28.4638		3.12	74.1781	75.5764	76.3749		0.12	64.169	63.0324	61.2287		0.12	23.6163	26.5594	22.7598
6.25	46.2099	49.0653	48.5034		0.25	84.3528	80.5296	81.2547		0.25	24.6677	23.3715	23.8364		6.25	46.8997	48.0922	47.724		0.25	33.4324	34.7317	36.5712		0.25	21.5356	20.6745	22.4536
12.5	19.3148	22.0536	20.0865		0.5	45.4295	47.5968	46.9045		0.5	23.0573	20.5055	21.8187		12.5	28.5893	32.3811	33.3883		0.5	16.8117	15.3748	15.5666		0.5	18.4561	20.1455	17.9016
25	17.6423	19.6695	19.771		1	14.7537	17.0894	15.7548		1	18.7117	18.8119	23.0562		25	15.2518	18.1596	17.1164		1	13.8187	13.5008	16.0648		1	16.0008	17.6328	17.1668
50	20.2967	17.3395	18.5936		2	14.5246	17.0672	15.1701		2	18.5583	20.0625	19.9354		50	13.6496	15.0786	13.1823		2	11.6748	11.4566	14.2175		2	16.2505	16.1781	14.5132
NGP (Viability %)
SR1078 (µM)	EXP 11/17/2017				VP16 (µM)	EXP 11/10/2017				VP16 + SR1078 12 µM	EXP 11/10/2017
0	100	100	100		0	100	100	100		0	100	100	100
0.39	98.8761	96.4706	97.686		0.39	82.4287	77.754	80.5116		0.015	38.8657	37.7737	38.981
0.78	98.0537	94.7594	95.7245		0.78	67.9002	68.0214	68.6071		0.03	35.3633	34.3587	34.0328
1.56	98.2456	95.1872	95.39		1.56	62.6097	63.1016	62.8491		0.06	32.9326	30.9698	31.6149
3.12	96.875	92.6203	93.9257		3.12	53.0153	49.8396	49.6339		0.12	31.5473	29.7967	30.5872
6.25	82.2917	78.2888	82.0663		6.25	43.9145	40.8556	41.3902		0.25	29.0904	29.4838	28.8946
12.5	44.5175	42.9144	43.5415		12.5	36.2939	32.2193	35.4063		0.5	26.6336	27.4765	27.7116		Data on figure 7A are representative of one from two biological experiments
25	17.0779	21.016	18.1415		25	28.0428	31.7112	28.0846		1	26.712	25.7039	26.0708
50	11.7325	10.4545	10.7204		50	25.4386	23.8235	24.2791		2	23.6017	23.2795	23.1606
Effect of single SR1078 therapy and in combination with etoposide on cell apoptosis - Caspase 3/7 data
Caspase 3/7 Fold-activation
LAN5											IMR32
Sample	EXP1	EXP2	Average	EXP3	EXP3	Average	EXP4	EXP4	Average		Sample	EXP1	EXP2	Average	EXP3	EXP3	Average	EXP4	EXP4	Average
CTRL	1	1	1	1	1	1	1	1	1		CTRL	1	1	1	1	1	1	1	1	1
SR1078	1.13	1.16532	1.14766	1.30064	1.21419	1.25742	1.31611	1.17731	1.24671		SR1078	1.113	1.13677	1.12489	1.34661	1.38242	1.36452	1.34474	1.29007	1.3174
VP16	2.7	2.49979	2.59989	2.84407	2.74289	2.79348	2.88786	2.763	2.82543		VP16	2.4	2.6	2.5	2.51083	2.57023	2.54053	2.83352	2.46062	2.64707
SR1078 + VP16	7.94	8.19805	8.06902	7.10872	7.36272	7.23572	7.91729	7.29728	7.60729		SR1078 + VP16	7	7.19974	7.09987	7.31078	7.42844	7.36961	7.8839	7.62357	7.75373
NGP											Data for graphpad	EXP1/2	EXP2	EXP3	EXP1/2	EXP2	EXP3	EXP1/2	EXP2	EXP3	EXP1/2	EXP2	EXP3
Sample	EXP1	EXP2	Average	EXP3	EXP3	Average	EXP4	EXP4	Average			CTRL	CTRL	CTRL	SR1078	SR1078	SR1078	VP16	VP16	VP16	Combo	Combo	Combo
CTRL	1	1	1	1	1	1	1	1	1		LAN5	1	1	1	1.14766	1.25742	1.24671	2.59989	2.79348	2.82543	8.06902	7.23572	7.60729
SR1078	1.03	1.18	1.105	1.09663	1.18152	1.13908	1.38126	1.182	1.28163		IMR32	1	1	1	1.12489	1.36452	1.3174	2.5	2.54053	2.64707	7.09987	7.36961	7.75373
VP16	2.2	2.39914	2.29957	2.61761	2.46527	2.54144	2.75502	2.76499	2.76001		NGP	1	1	1	1.105	1.13908	1.28163	2.39914	2.54144	2.76001	6.5318	7.09126	6.89201
SR1078 + VP16	6.66384	6.39975	6.5318	7.00295	7.17957	7.09126	7.09135	6.69267	6.89201
Figure 7B
Combination therapy of SR1078 plus VP16 shows higher anti-tumor activity than single therapies
NGP-luc xenografts
Tumor weights (g)
CTRL	SR1078	VP16	SR1078 + VP16
1.8	2.9	1.6	0.5
2.2	3.1	1.4	0.2
3.8	1	1.5	0.8
1.6	0.7	1.4	1.3
2.4	1.2	1.1	0.2
3.3	0.4		0.2
	1.1		0.4
	1.8		0.7
	0.2

## Sheet: Supp. Figure 2
Supplementary Figure 2
Testing effect of DOX and 4OHTon clock gene expression in NB parental cells
LAN5								SK-N-AS
DBP								DBP
Fold change
Time	minus DOX	minus DOX	minus DOX	plus DOX	plus DOX	plus DOX		Time	minus 4OHT	minus 4OHT	minus 4OHT	plus 4OHT	plus 4OHT	plus 4OHT
8H	0.86999	1.55737	0.73324	0.618214	1.93784	1.31492		8H	0.971133	0.710614	1.43505	0.921028	1.29046	0.951063
16H	0.77909	1.06912	0.59348	0.589611	1.06416	1.05885		16H	0.834735	0.834359	1.45293	0.920326	0.935971	1.0333
24H	0.92482	1.05376	1.12241	1.54598	0.678315	0.796825		24H	1.01427	0.996384	0.884877	0.969665	1.33303	1.25449
48H	0.68864	0.42259	1.95711	1.51405	1.17526	0.396678		48H	0.905178	1.42257	0.862157	1.24209	0.75889	1.19977
LAN5								SK-N-AS
BMAL1								BMAL1
Fold change
Time	minus DOX	minus DOX	minus DOX	plus DOX	plus DOX	plus DOX		Time	minus 4OHT	minus 4OHT	minus 4OHT	plus 4OHT	plus 4OHT	plus 4OHT
8H	0.987703	1.12523	0.887507	0.903377	1.21858	0.722737		8H	0.7808	0.76658	1.65423	0.7792	1.60145	0.82594
16H	1.15446	1.22651	1.17237	0.997894	0.973915	0.992026		16H	0.72793	1.08015	1.06977	0.90904	1.03904	0.90188
24H	0.82006	1.02994	1.01655	0.734051	0.86571	0.916011		24H	1.12715	0.86676	1.45984	0.82706	1.11844	1.23195
48H	1.31872	0.710526	1.30082	1.31412	1.01414	1.07133		48H	0.85039	0.81952	1.15544	0.85198	0.83244	1.00581
LAN5								SK-N-AS
PER2								PER2
Fold change									Fold change
Time	minus DOX	minus DOX	minus DOX	plus DOX	plus DOX	plus DOX		Time	minus 4OHT	minus 4OHT	minus 4OHT	plus 4OHT	plus 4OHT	plus 4OHT
8H	0.76847	0.95159	1.33244	1.0166	1.31266	0.45967		8H	0.72332	1.34447	1	0.95538	1.03211	1.00952
16H	0.94346	1.28594	1.11031	1.22984	1.16833	0.79746		16H	0.76461	1.28554	1.5089	0.90088	1.06482	0.69327
24H	0.81036	0.82219	1.49984	0.83949	1.11057	0.56937		24H	1.20003	0.93127	1.20471	0.78899	0.82846	1.12346
48H	1.40207	1.05613	1.0571	0.9431	1.13678	1.54093		48H	0.8244	1.30317	1.23782	0.78557	1.21672	1.28598

## Sheet: Supp. Figure 3
Supplementary Figure 3
PER-2 Real time luminiscence analysis in MYCN3 and LAN5 Sh-mycn cells
MYCN3 cells							LAN5 Sh-MYCN cells
	MYCN OFF-1	MYCN OFF-2	MYCN ON-1	MYCN ON-2	MYCN ON-3			MYCN OFF-1	MYCN OFF-2	MYCN ON-1	MYCN ON-2
Hours post serum shock (h)	Relative Luciferase units/sec	Relative Luciferase units/sec	Relative Luciferase units/sec	Relative Luciferase units/sec	Relative Luciferase units/sec		Hours post serum shock (h)	Relative Luciferase units/sec	Relative Luciferase units/sec	Relative Luciferase units/sec	Relative Luciferase units/sec
0.6	494308	646036	630478	561346	568347		0.6	4359.28	4605.04	8824.66	9141.78		MYCN3 cells			MYCN3 cells
0.77	476151	621931	603279	537326	543422		0.766667	3698.49	3899.33	7467.94	7939.22		Periods			Amplitudes
0.93	448452	584182	562006	500128	507529		0.933333	3049.28	3323.61	6469.63	6787.53		MYCN OFF	MYCN ON		MYCN OFF	MYC ON
1.1	410894	533096	508166	450824	460871		1.1	2493.78	2779.24	5277.06	5752.05		25.83	27		402109	281518
1.27	363992	469523	441434	390723	403984		1.26667	1916.42	2181.97	4370.3	4720.61		25.67	26.83		411462	290983
1.43	314934	402223	371762	328779	345812		1.43333	1446.03	1742.44	3701.67	3860.76		24	29.67		401621	255762
1.6	266317	336108	304467	269525	288977		1.6	994.561	1296.24	2869.85	3103.22
1.77	219876	274204	240364	215165	235178		1.76667	590.799	874.635	2216.65	2341.83
1.93	176865	217827	180655	166041	185263		1.93333	254.752	487.462	1869.02	1740.01		LAN5 Sh-MYCN cells			LAN5 Sh-MYCN cells
2.1	137517	167463	126568	121637	139554		2.1	-67.747	158.453	1209.01	1231.06		Periods			Amplitudes
2.27	101696	122391	77401.5	81189.2	97688.9		2.26667	-370.53	-173.961	782.941	695.393		MYCN OFF	MYCN ON		MYCN OFF	MYCN ON
2.43	69153.2	81556.4	32854.3	43913.8	59096.5		2.43333	-606.102	-401.909	517.003	302.726		29.5	44		1190.52	653.358
2.6	39681.3	44001.8	-7071.98	9056.64	23289.9		2.6	-820.483	-673.892	30.662	-77.536		29.5	34.6		811.407	670.799
2.77	13107.8	9089.89	-42677.1	-23355.2	-10120		2.76667	-1091.03	-925.241	-322.589	-498.136		29.39	40.08		812.788	704.789
2.93	-10901.1	-23545.9	-74304.3	-53182.7	-41352.1		2.93333	-1234.12	-1132.46	-495.397	-745.465			39.54			826.698
3.1	-32662.6	-54208.1	-102234	-80512.8	-70466.4		3.1	-1402	-1299.8	-896.775	-977.424
3.27	-52462.9	-83057.8	-126828	-105265	-97492.9		3.26667	-1549.45	-1473.93	-1125.59	-1246.5
3.43	-70666	-110061	-148418	-127340	-122375		3.43333	-1636.17	-1598.18	-1190.86	-1413.18
3.6	-87487.9	-135065	-167238	-146708	-144989		3.6	-1735.01	-1714.56	-1531.58	-1535.77
3.77	-102999	-157832	-183527	-163456	-165382		3.76667	-1845.54	-1808.7	-1689.79	-1744.97
3.93	-117248	-178046	-197472	-177700	-183569		3.93333	-1882.49	-1847.91	-1694.06	-1853.32
4.1	-130188	-195452	-209280	-189622	-199484		4.1	-1916.5	-1920.08	-1940.26	-1893.2
4.27	-141742	-210016	-219213	-199490	-213281		4.26667	-1976.51	-1942.26	-2055.96	-2030.39
4.43	-151915	-221930	-227452	-207538	-225120		4.43333	-1961.43	-1949.04	-1998.41	-2103.01
4.6	-160744	-231611	-234210	-214064	-235109		4.6	-1939.99	-1981.43	-2194.72	-2137.83
4.77	-168341	-239688	-239720	-219315	-243482		4.76667	-1948.22	-1926.41	-2260.79	-2231.19
4.93	-174915	-246699	-244121	-223422	-250477		4.93333	-1885.07	-1904.53	-2159.33	-2232.47
5.1	-180599	-253136	-247523	-226568	-256273		5.1	-1830.95	-1891.59	-2318.34	-2201.67
5.27	-185554	-259402	-250064	-228922	-261062		5.26667	-1840.35	-1855.54	-2360.45	-2295.5
5.43	-189997	-265677	-251799	-230557	-264954		5.43333	-1753.84	-1790.93	-2227.13	-2278.62
5.6	-193991	-272042	-252759	-231607	-267995		5.6	-1696.81	-1737.58	-2385.09	-2232.01
5.77	-197564	-278352	-253050	-232222	-270319		5.76667	-1654.29	-1731.92	-2350.14	-2301.19
5.93	-200832	-284432	-252695	-232482	-271955		5.93333	-1574.61	-1622.15	-2208.91	-2266.11
6.1	-203795	-290085	-251735	-232477	-272929		6.1	-1536.92	-1570.02	-2339.44	-2233.62
6.27	-206406	-294944	-250307	-232272	-273500		6.26667	-1492.7	-1517.98	-2340.63	-2279.79
6.43	-208743	-298881	-248506	-231922	-273776		6.43333	-1406.95	-1459.9	-2159.88	-2248.03
6.6	-210797	-301866	-246418	-231523	-273627		6.6	-1331.86	-1405.72	-2310.64	-2187.22
6.77	-212505	-303756	-244169	-231079	-272954		6.76667	-1262.2	-1384.53	-2290.26	-2236.83
6.93	-213946	-304548	-241877	-230606	-271591		6.93333	-1134.62	-1262.85	-2111.04	-2182.07
7.1	-215120	-304133	-239623	-230172	-269237		7.1	-1046.88	-1202.84	-2238.26	-2128.41
7.27	-215953	-302342	-237478	-229744	-265769		7.26667	-990.941	-1136.74	-2220.58	-2183.99
7.43	-216530	-299218	-235501	-229225	-261237		7.43333	-818.523	-1016.93	-1993.78	-2088.89
7.6	-216839	-294764	-233680	-228603	-255598		7.6	-691.048	-929.381	-2156.72	-1978.52
7.77	-216773	-289034	-231984	-227773	-248877		7.76667	-598.195	-866.723	-2125.82	-2028.75
7.93	-216401	-282223	-230401	-226520	-241150		7.93333	-405.223	-751.295	-1895.21	-1973.92
8.1	-215681	-274494	-228822	-224788	-232400		8.1	-272.224	-637.461	-2056.96	-1880.37
8.27	-214486	-265933	-227094	-222434	-222673		8.26667	-159.857	-546.784	-2033.62	-1901.94
8.43	-212827	-256674	-225104	-219205	-212040		8.43333	-6.399	-436.415	-1813.68	-1780.62
8.6	-210595	-246945	-222585	-214952	-200605		8.6	155.157	-308.817	-1953.81	-1687.39
8.77	-207637	-236751	-219231	-209489	-188517		8.76667	221.987	-238.823	-1898.01	-1698.52
8.93	-203962	-225977	-214763	-202649	-175670		8.93333	375.569	-110.465	-1652.09	-1594.38
9.1	-199557	-214609	-208764	-194302	-161960		9.1	511.263	-10.923	-1762.47	-1474.92
9.27	-194344	-202592	-200966	-184405	-147575		9.26667	595.645	96.286	-1674.05	-1467.09
9.43	-188408	-189815	-191237	-172991	-132416		9.43333	762.424	227.512	-1437.35	-1352.78
9.6	-181828	-176236	-179419	-160033	-116353		9.6	916.657	343.744	-1529.43	-1212.25
9.77	-174465	-162061	-165533	-145627	-99746.1		9.76667	958.192	434.676	-1465.55	-1238.74
9.93	-166365	-147410	-149704	-129876	-82671.8		9.93333	1102.07	544.412	-1186.85	-1101.27
10.1	-157582	-132203	-132052	-112853	-65011.2		10.1	1196.54	688.774	-1291.47	-977.448
10.27	-148007	-116605	-112787	-94764.9	-47069.3		10.2667	1261.04	776.293	-1217.69	-978.575
10.43	-137799	-100761	-92253	-75739.6	-28903.5		10.4333	1395.41	896.777	-923.37	-878.682
10.6	-127132	-84605.7	-70742	-55962.1	-10376.7		10.6	1480.94	1013.11	-1057.3	-719.436
10.77	-116024	-68188.4	-48531.8	-35767.4	8276.89		10.7667	1507.02	1086.47	-1001.62	-734.817
10.93	-104605	-51693.8	-26019.6	-15311.4	26964.8		10.9333	1666.59	1199.88	-675.338	-584.254
11.1	-93019.5	-35226.1	-3420.2	5211.94	45701.3		11.1	1739.52	1280.77	-788.145	-495.355
11.27	-81339.2	-18742.4	19090.4	25505	64255.7		11.2667	1738.48	1363.4	-730.661	-496.99
11.43	-69673.4	-2416.18	41255.2	45466.4	82514.9		11.4333	1835.57	1449.73	-401.001	-356.641
11.6	-58104.4	13546.6	62974.2	64987.7	100494		11.6	1894.08	1525.36	-498.466	-225.788
11.77	-46622	29129.1	84147.3	83985.4	118078		11.7667	1858.47	1547.77	-425.29	-238.864
11.93	-35239.3	44121	104721	102491	135239		11.9333	1933.64	1643.37	-116.069	-116.74
12.1	-23885.9	58465.4	124708	120541	152035		12.1	1934.43	1688.84	-249.142	0.673
12.27	-12421.2	72377.2	144092	138181	168405		12.2667	1816.05	1678.56	-187.619	-43.316
12.43	-801.328	85896.6	162994	155420	184386		12.4333	1850.64	1706.39	132.499	50.526
12.6	11103.9	99220	181439	172318	200069		12.6	1798.86	1719.13	11.739	158.756
12.77	23489.5	112678	199410	188892	215372		12.7667	1729.59	1689.93	32.776	118.428
12.93	36393	126306	216983	205076	230250		12.9333	1687.25	1675.77	384.336	197.652
13.1	49832.5	140085	234056	220918	244691		13.1	1640.68	1694.11	216.517	300.795
13.27	63867	154118	250575	236368	258418		13.2667	1484.63	1651.09	257.86	239.686
13.43	78347.6	168295	266495	251193	271222		13.4333	1480.57	1636.07	512.381	354.622
13.6	93037.8	182353	281544	265273	283101		13.6	1405.68	1607.99	373.982	460.818
13.77	107874	196213	295478	278435	293870		13.7667	1280.52	1529.88	381.886	374.196
13.93	122628	209641	308122	290406	303260		13.9333	1280.29	1508.09	653.599	455.215
14.1	136988	222289	319222	301048	311120		14.1	1257.94	1502.64	494.8	590.875
14.27	150893	234073	328529	310140	317316		14.2667	1144.32	1424.03	570.421	518.34
14.43	164116	244976	335979	317522	321612		14.4333	1158.84	1429.1	804.56	562.612
14.6	176435	254816	341531	323208	323956		14.6	1131.9	1380.75	652.248	661.056
14.77	187894	263352	345084	327117	324444		14.7667	1020.37	1321.31	690.692	589.947
14.93	198335	270688	346767	329326	323145		14.9333	1075.34	1302.54	1014.54	658.156
15.1	207769	276931	346795	329999	320246		15.1	992.975	1248.25	852.102	752.735
15.27	216445	282042	345167	329185	315922		15.2667	909.081	1197.41	867.478	643.134
15.43	224339	286350	342140	327088	310376		15.4333	909.023	1141.76	1135.12	698.568
15.6	231668	290134	338120	323904	303834		15.6	847.011	1064.2	923.21	782.823
15.77	238756	293574	333155	319739	296453		15.7667	729.808	1000.8	941.446	694.382
15.93	245588	297028	327482	314858	288438		15.9333	699.122	939.508	1196.14	729.374
16.1	252247	300411	321429	309396	279993		16.1	590.431	852.672	978.688	819.008
16.27	258834	303452	314950	303419	271311		16.2667	476.923	766.982	978.163	679.888
16.43	265231	306224	308109	297090	262375		16.4333	432.385	685.387	1249.35	761.906
16.6	271380	308444	301016	290322	253030		16.6	365.303	628.18	1034.83	760.783
16.77	277182	309881	293539	283027	243348		16.7667	209.514	504.29	1024.09	693.754
16.93	282405	310723	285658	275265	233296		16.9333	214.7	444.354	1332.09	737.978
17.1	286928	310860	277406	266910	222694		17.1	157.734	356.432	1073.92	754.226
17.27	290583	310241	268560	257924	211700		17.2667	62.949	284.088	1136.55	663.658
17.43	293085	308883	259007	248442	200426		17.4333	73.697	243.697	1366.86	686.913
17.6	294322	306515	248830	238353	188777		17.6	3.332	182.691	1177.85	739.953
17.77	294300	302967	237947	227673	176868		17.7667	-112.888	129.046	1148.37	638.658
17.93	292886	298340	226438	216565	164906		17.9333	-141.73	100.683	1386.06	695.984
18.1	290053	292680	214486	204880	153003		18.1	-188.099	46.996	1186.06	768.659
18.27	286039	285879	202168	192700	141226		18.2667	-333.98	-13.936	1153.54	675.983
18.43	280948	278144	189674	180273	129586		18.4333	-347.71	-41.617	1348.73	732.563
18.6	274938	269858	177062	167543	118067		18.6	-410.68	-55.476	1059.76	742.376
18.77	268341	261245	164438	154611	106492		18.7667	-546.549	-133.752	1027.88	642.032
18.93	261282	252828	151921	141688	94650.1		18.9333	-592.228	-151.87	1277.22	677.795
19.1	253911	244527	139428	128760	82584.8		19.1	-645.396	-212.328	988.903	725.219
19.27	246486	235923	127018	115825	70285.6		19.2667	-746.465	-286.524	1002.77	636.608
19.43	239040	227302	114735	102973	57840.4		19.4333	-712.579	-329.393	1227.36	661.968
19.6	231604	218312	102488	90226.8	45594.9		19.6	-704.489	-360.937	989.586	707.854
19.77	224312	208932	90213.9	77515.4	33692.9		19.7667	-749.426	-387.701	991.805	623.683
19.93	217104	199802	77959.9	64829.2	22329.3		19.9333	-739.914	-417.065	1239.33	622.649
20.1	209845	190670	65821.8	52167.9	11724.7		20.1	-705.177	-479.469	1014.19	703.385
20.27	202505	181388	53607	39475.4	1818.67		20.2667	-773.514	-531.192	1034.53	572.506
20.43	194944	172021	41311.3	26771.7	-7377.81		20.4333	-668.766	-528.453	1266.67	592.619
20.6	186966	162350	29070.5	14004.9	-15953.9		20.6	-666.552	-566.302	1080.81	655.997
20.77	178550	152507	16637.8	1204.05	-24239.5		20.7667	-663.361	-613.868	1037.36	568.302
20.93	169565	142603	4039.66	-11484.3	-32438.3		20.9333	-649.057	-611.432	1281	628.04
21.1	159936	132397	-8495.2	-24171.1	-40697		21.1	-634.462	-585.372	991.651	660.565
21.27	149768	121869	-21060.8	-36849.4	-49223.2		21.2667	-664.733	-630.711	958.921	557.82
21.43	139057	110874	-33637	-49338.8	-58037.5		21.4333	-636.923	-596.008	1183.23	562.596
21.6	127953	99220.3	-45954.2	-61640.1	-66947.4		21.6	-648.744	-592.882	893.013	626.324
21.77	116756	87136.2	-58040.5	-73709.3	-75852.3		21.7667	-688.118	-602.662	830.166	501.176
21.93	105639	74761.3	-69892.7	-85373.3	-84580.9		21.9333	-639.648	-604.866	986.358	488.432
22.1	94779.6	62316.4	-81245.3	-96379.3	-92848.3		22.1	-632.478	-575.912	734.003	531.996
22.27	84392.8	50261.2	-91997.1	-106711	-100458		22.2667	-705.522	-576.526	668.815	410.366
22.43	74472.4	38803	-101870	-116255	-107123		22.4333	-634.962	-532.332	812.114	418.221
22.6	65012.7	27833.9	-110832	-124793	-113090		22.6	-626.925	-534.952	511.538	434.559
22.77	56077.5	17347.4	-119024	-132508	-118642		22.7667	-674.193	-553.547	456.516	326.013
22.93	47491.5	7439.89	-126085	-139381	-123417		22.9333	-624.106	-533.484	604.264	331.805
23.1	39244.1	-2036.5	-132217	-145493	-127800		23.1	-621.496	-544.977	360.272	360.901
23.27	31381.4	-11176	-137676	-150930	-131963		23.2667	-684.023	-580.057	281.423	246.225
23.43	23721.5	-19929	-142286	-155674	-135447		23.4333	-657.922	-546.739	467.79	259.448
23.6	16213	-28388.9	-146354	-159949	-138412		23.6	-671.792	-593.825	254.779	318.467
23.77	8818.52	-36745	-150090	-163706	-140900		23.7667	-726.155	-588.91	239.815	228.059
23.93	1276.37	-45125.1	-153642	-167168	-142967		23.9333	-702.786	-578.955	401.891	302.78
24.1	-6677.53	-53565.5	-157242	-170574	-144884		24.1	-682.975	-567.195	263.452	347.875
24.27	-15111.3	-62201.2	-160863	-173932	-146861		24.2667	-734.914	-591.021	298.663	256.054
24.43	-24175.7	-71168.1	-164721	-177453	-149034		24.4333	-681.352	-533.848	487.473	341.786
24.6	-33988	-80474.9	-168676	-181124	-151304		24.6	-654.648	-512.557	288.827	385.92
24.77	-44375.8	-89990.9	-172381	-184816	-153584		24.7667	-671.924	-515.88	286.392	331.29
24.93	-55154	-99620.6	-176222	-188385	-155763		24.9333	-604.954	-499.513	473.136	370.074
25.1	-66100.2	-109204	-180006	-191710	-157660		25.1	-617.386	-475.735	306.168	418.765
25.27	-76907.8	-118422	-183267	-194565	-159248		25.2667	-659.187	-487.535	249.3	332.74
25.43	-87350.5	-127275	-186213	-196757	-160448		25.4333	-577.937	-464.848	454.279	385.177
25.6	-97224.9	-135610	-188596	-198273	-161021		25.6	-530.319	-440.615	238.656	447.419
25.77	-106280	-143081	-190123	-198967	-160888		25.7667	-558.092	-465.709	220.706	381.44
25.93	-114358	-149770	-190970	-198799	-159990		25.9333	-496.136	-437.701	411.557	409.685
26.1	-121450	-155616	-191035	-197820	-158254		26.1	-494.663	-415.933	157.988	440.839
26.27	-127485	-160480	-190451	-196076	-155869		26.2667	-506.628	-470.349	166.898	320.518
26.43	-132501	-164600	-189465	-193652	-152907		26.4333	-455.515	-438.272	362.718	378.789
26.6	-136796	-168136	-188010	-190640	-149349		26.6	-413.914	-444.463	192.697	467.572
26.77	-140471	-171100	-186188	-187203	-145407		26.7667	-451.15	-433.06	176.11	333.143
26.93	-143674	-173712	-184057	-183442	-141162		26.9333	-384.755	-421.481	373.361	404.506
27.1	-146773	-176186	-181735	-179476	-136733		27.1	-362.792	-399.57	234.901	450.886
27.27	-149837	-178549	-179320	-175556	-132365		27.2667	-426.497	-408.516	212.436	356.204
27.43	-153005	-181036	-176917	-171733	-128173		27.4333	-340.319	-389.269	426.121	445.542
27.6	-156541	-183778	-174814	-168075	-124203		27.6	-323.717	-338.514	212.304	468.292
27.77	-160407	-186717	-172940	-164710	-120381		27.7667	-393.698	-366.561	162.918	376.511
27.93	-164603	-189979	-171207	-161487	-116723		27.9333	-325.368	-339.735	348.892	377.575
28.1	-169154	-193473	-169574	-158355	-113273		28.1	-324.829	-332.328	156.525	460.985
28.27	-173901	-197050	-167911	-155293	-110003		28.2667	-386.469	-320.196	108.493	317.474
28.43	-178713	-200765	-166098	-152095	-106890		28.4333	-343.672	-293.671	266.147	372.743
28.6	-183473	-204373	-163846	-148675	-103812		28.6	-367.776	-311.144	65.835	416.613
28.77	-187952	-207588	-161154	-145041	-100620		28.7667	-414.847	-332.508	70.576	283.211
28.93	-191949	-210411	-157935	-140974	-97184.4		28.9333	-338.727	-332.007	198.886	337.484
29.1	-195317	-212615	-153935	-136357	-93421.8		29.1	-358.636	-377.211	40.598	357.17
29.27	-197884	-213974	-149225	-131287	-89398.9		29.2667	-420.841	-342.904	13.963	278.084
29.43	-199623	-214627	-143712	-125674	-85151.4		29.4333	-366.819	-356.621	180.361	305.943
29.6	-200529	-214515	-137357	-119488	-80626.3		29.6	-344.219	-326.516	-9.183	336.099
29.77	-200492	-213540	-130391	-112844	-75863.1		29.7667	-402.649	-360.931	-6.229	272.796
29.93	-199638	-211955	-122902	-105780	-70896.2		29.9333	-343.833	-341.88	168.292	298.201
30.1	-198164	-209810	-115000	-98415.3	-65792.7		30.1	-329.061	-337.734	-13.826	293.431
30.27	-196081	-207150	-106938	-90879.9	-60782.9		30.2667	-345.109	-349.049	-22.114	213.743
30.43	-193591	-204338	-98860.4	-83305.2	-55991.9		30.4333	-309.764	-322.405	176.483	298.31
30.6	-191042	-201399	-90946	-75933.6	-51366.2		30.6	-273.453	-317.584	-15.26	315.323
30.77	-188468	-198358	-83392.3	-68860.8	-46989.1		30.7667	-326.669	-324.243	-69.464	215.719
30.93	-185982	-195547	-76339	-62099.8	-42991.4		30.9333	-292.488	-282.658	64.756	286.987
31.1	-183880	-192959	-70016.4	-55866.4	-39346.5		31.1	-310.303	-320.983	-66.192	289.79
31.27	-182108	-190571	-64493.3	-50229.2	-36177.3		31.2667	-341.749	-307.485	-97.385	195.812
31.43	-180662	-188622	-59670	-45058.3	-33597.2		31.4333	-271.242	-255.706	62.363	238.977
31.6	-179679	-187013	-55555.3	-40411.3	-31379		31.6	-278.229	-249.491	-52.422	270.95
31.77	-178908	-185455	-52033	-36289.1	-29381.9		31.7667	-284.82	-316.292	-65.427	152.344
31.93	-178164	-183969	-48808.3	-32452.7	-27567.4		31.9333	-256.378	-297.434	81.765	195.608
32.1	-177409	-182397	-45832.5	-28751.7	-25734.4		32.1	-233.406	-294.595	-119.923	263.487
32.27	-176371	-180414	-43000.7	-25113.1	-23842.4		32.2667	-304.706	-346.551	-110.837	146.636
32.43	-174917	-178092	-40032.7	-21353	-21883.6		32.4333	-254.591	-246.912	68.317	209.825
32.6	-172967	-175366	-36901.9	-17369.6	-19651		32.6	-208.925	-281.681	-84.338	235.285
32.77	-170363	-171948	-33591.2	-13116.9	-17093.9		32.7667	-252.006	-282.472	-68.779	166.859
32.93	-167144	-167929	-29999.5	-8576.92	-14199.4		32.9333	-191.297	-243.967	53.277	197.447
33.1	-163358	-163379	-26176	-3879.32	-10972.6		33.1	-179.014	-244.251	-101.719	273.441
33.27	-158979	-158280	-22242.5	922.954	-7683.09		33.2667	-217.997	-280.758	-106.061	146.313
33.43	-154165	-152924	-18271.5	5725.73	-4437.67		33.4333	-197.643	-238.404	36.221	152.694
33.6	-149158	-147488	-14388.8	10313.6	-1260.78		33.6	-174.994	-240.13	-108.907	268.67
33.77	-144011	-141957	-10794.9	14616.6	1623.88		33.7667	-214.509	-288.319	-131.932	158.788
33.93	-138909	-136536	-7611.95	18551.1	4147.11		33.9333	-160.845	-252.089	26.746	172.111
34.1	-134121	-131296	-4941.24	21959.5	6289.34		34.1	-145.617	-280.923	-135.874	238.699
34.27	-129641	-126255	-2898.55	24781.5	7818.21		34.2667	-185.694	-263.113	-131.946	135.075
34.43	-125538	-121645	-1518.94	26985.5	8675.32		34.4333	-160.204	-242.829	-8.507	152.847
34.6	-121902	-117448	-743.816	28521.7	9099.15		34.6	-106.099	-240.543	-171.647	203.212
34.77	-118587	-113580	-543.159	29450.9	9111.87		34.7667	-124.974	-264.112	-186.067	121.905
34.93	-115521	-110023	-795.227	29914	8799.63		34.9333	-81.389	-237.13	-64.331	108.077
35.1	-112672	-106554	-1224.41	30069	8400.77		35.1	-37.876	-222.651	-196.234	161.163
35.27	-109790	-102997	-1748.33	30056	7806.34		35.2667	-51.211	-227.826	-223.882	103.635
35.43	-106717	-99319.6	-2220.67	30081.4	7132.72		35.4333	-20.119	-211.092	-89.496	106.334
35.6	-103398	-95342.8	-2306.63	30386.9	6694.59		35.6	24.485	-171.321	-220.207	143.29
35.77	-99609.3	-90869.1	-1932.8	31022	6471.99		35.7667	-16.714	-202.435	-211.167	70.42
35.93	-95280.4	-85936.2	-1084.65	32076.9	6612.66		35.9333	56.917	-132.843	-77.632	116.615
36.1	-90468.2	-80491.6	410.675	33636.1	7283.24		36.1	91.593	-120.341	-218.337	173.037
36.27	-85074	-74473.9	2517.86	35599	8223.41		36.2667	37.68	-122.674	-252.359	75.492
36.43	-79177.1	-68076.1	5040.63	37908.1	9309.57		36.4333	83.357	-73.703	-100.273	99.417
36.6	-72968.8	-61380.2	7987.31	40477.3	10614.4		36.6	104.872	-82.955	-267.409	132.487
36.77	-66435.4	-54383.5	11252.3	43168.7	11960		36.7667	61.219	-94.423	-245.938	54.513
36.93	-59743.8	-47183.9	14587.8	45856.6	13253.6		36.9333	136.676	-90.082	-117.9	86.571
37.1	-53139.7	-39900	17914.2	48400.6	14529.3		37.1	144.943	-68.381	-283.37	77.164
37.27	-46632.8	-32674.8	21076.8	50692.9	15547.3		37.2667	70.043	-37.658	-268.897	33.448
37.43	-40413.4	-25616.8	23929.9	52609.6	16165.8		37.4333	143.516	-22.248	-143.314	48.71
37.6	-34645.2	-18745.1	26431.9	54096.2	16465.7		37.6	128.829	-22.337	-279.743	70.951
37.77	-29227.6	-12009.6	28499.2	55124.7	16410.8		37.7667	76.912	-25.13	-281.261	-13.043
37.93	-24248.3	-5350.27	30178.9	55659.3	16089.1		37.9333	111.618	51.539	-132.979	4.334
38.1	-19735.2	1336.56	31540	55810.8	15644		38.1	119.794	48.946	-283.994	42.831
38.27	-15438.1	8185.56	32627.6	55663	15024.5		38.2667	60.468	28.412	-297.007	-31.334
38.43	-11295.3	15122.8	33605.8	55347.3	14326.4		38.4333	159.647	102.339	-177.794	13.05
38.6	-7266.48	22071.5	34646.7	55047.1	13732.7		38.6	157.653	95.212	-302.234	52.414
38.77	-3051.07	29187.7	35909.4	54860.8	13301.6		38.7667	175.259	104.494	-335.187	-31.364
38.93	1447.9	36383	37523.9	54940.5	13184.5		38.9333	273.552	119.376	-224.687	1.004
39.1	6200.02	43585.2	39598.7	55359.9	13554.1		39.1	319.791	157.74	-349.78	27.789
39.27	11410.5	50958.2	42184.1	56140.7	14347.3		39.2667	295.504	180.376	-364.534	-38.849
39.43	17037.1	58320.9	45238.1	57329.2	15520.6		39.4333	420.573	216.092	-236.061	-27.825
39.6	22946.6	65572.4	48712.6	58873.8	17155.1		39.6	454.435	243.778	-342.314	-23.327
39.77	29268.5	72804	52542.3	60656.8	19105.6		39.7667	445.967	247.172	-348.71	-101.321
39.93	35847.2	79808.4	56632.2	62567.7	21244.2		39.9333	507.418	292.588	-225.598	-70.712
40.1	42481.5	86516.2	60842.1	64534.1	23521		40.1	552.514	279.473	-347.769	-42.654
40.27	49160.2	93001.7	64993.8	66395.9	25621.2		40.2667	524.448	287.279	-347.323	-126.736
40.43	55620.2	99030.7	68981.5	67959.2	27380.6		40.4333	607.462	345.948	-229.924	-120.254
40.6	61660.6	104419	72630.3	69140.1	28813.1		40.6	613.941	398.765	-357.162	-52.128
40.77	67273.6	109203	75759.2	69881.1	29790.7		40.7667	592.381	404.783	-358.007	-121.777
40.93	72269.8	113283	78369.1	70139	30354		40.9333	673.336	429.144	-241.567	-92.482
41.1	76638.2	116592	80450.4	69951.7	30590.8		41.1	713.358	437.221	-393.615	-80.033
41.27	80614.8	119294	82037.4	69437.4	30466.9		41.2667	666.8	477.55	-379.373	-108.187
41.43	84172	121499	83293.1	68715.1	30111.6		41.4333	733.404	509.051	-261.784	-69.491
41.6	87420.1	123336	84380.8	67887	29722.4		41.6	741.717	507.012	-374.535	-71.987
41.77	90682.2	125049	85426	67052.9	29399.3		41.7667	699.643	498.658	-353.771	-145.521
41.93	93947.5	126719	86543.4	66338.4	29245.7		41.9333	768.626	520.994	-303.132	-119.117
42.1	97251.6	128442	87837.6	65787.3	29416.2		42.1	789.859	539.27	-409.21	-104.501
42.27	100771	130342	89289.5	65392.2	29883.7		42.2667	737.722	548.645	-368.086	-179.375
42.43	104422	132347	90885.6	65210.6	30528.3		42.4333	772.352	510.017	-271.053	-143.483
42.6	108126	134432	92645.2	65174.2	31487.7		42.6	755.139	514.551	-395.946	-129.367
42.77	111949	136595	94386.8	65216.6	32695		42.7667	665.75	504.427	-416.021	-194.606
42.93	115788	138639	96029.8	65306.9	33968.3		42.9333	697.968	502.759	-308.045	-169.904
43.1	119464	140411	97579.6	65343.8	35420		43.1	687.987	537.424	-414.232	-169.71
43.27	122935	141913	98820.9	65248	36868.9		43.2667	604.55	511.5	-405.532	-214.429
43.43	126064	142988	99600.4	64930.8	38145.1		43.4333	603.808	509.601	-318.673	-214.102
43.6	128627	143466	99947.7	64321.5	39365.6		43.6	590.918	496.492	-404.417	-190.321
43.77	130623	143407	99807.6	63317.7	40411.2		43.7667	558.752	503.822	-400.455	-240.25
43.93	132038	142764	99095.3	61860.4	41264.2		43.9333	605.729	495.95	-298.723	-235.272
44.1	132783	141496	97902.9	60024.3	42001.5		44.1	589.008	526.454	-403.654	-221.309
44.27	133010	139818	96296.9	57861.9	42490.5		44.2667	528.657	514.426	-408.238	-275.264
44.43	132844	137881	94335.1	55393.1	42827		44.4333	591.642	499.073	-299.108	-249.881
44.6	132356	135746	92185.8	52790.2	43209.9		44.6	629.228	501.507	-407.108	-238.835
44.77	131787	133604	89933.9	50217.7	43578.3		44.7667	560.367	463.6	-398.396	-289.781
44.93	131249	131624	87656.3	47701.3	44077.3		44.9333	601.727	481.289	-304.814	-263.779
45.1	130768	129870	85489.5	45341.1	44921.3		45.1	620.597	491.398	-403.982	-254.283
45.27	130505	128411	83459.5	43174.6	45955.9		45.2667	572.557	465.116	-405.219	-291.177
45.43	130469	127266	81542.1	41213.5	47171.8		45.4333	579.279	481.907	-308.732	-275.5
45.6	130532	126404	79803.7	39478	48684.4		45.6	621.972	469.093	-411.154	-266.384
45.77	130742	125780	78215	37873.8	50303.8		45.7667	537.325	447.897	-418.604	-320.054
45.93	131026	125254	76606.9	36384.4	51973.5		45.9333	595.733	437.423	-309.982	-292.199
46.1	131181	124703	74935.7	34972.7	53786.2		46.1	554.778	425.382	-397.009	-274.176
46.27	131207	124054	73159.6	33537.3	55488.3		46.2667	502.599	419.639	-411.595	-327.83
46.43	131015	123166	71146.2	32000.5	56938.1		46.4333	502.18	404.269	-304.514	-329.104
46.6	130435	121972	68871	30299.1	58196.5		46.6	490.297	403.343	-393.824	-292.833
46.77	129532	120454	66361.5	28457.8	59078.4		46.7667	440.533	360.01	-395.064	-367.493
46.93	128319	118565	63621.5	26433.1	59559		46.9333	468.281	353.976	-327.15	-365.775
47.1	126691	116350	60679.2	24237.4	59784.6		47.1	416.755	353.369	-373.968	-323.04
47.27	124821	113905	57568.1	21974	59703.9		47.2667	371.372	331.116	-386.068	-385.392
47.43	122816	111369	54391.2	19637.8	59364.2		47.4333	367.518	311.635	-293.203	-363.38
47.6	120659	108859	51269	17328.6	58921.4		47.6	364.224	331.009	-379.376	-318.454
47.77	118584	106405	48189.5	15104	58305		47.7667	288.481	305.307	-393.773	-387.08
47.93	116638	104097	45205.7	12975.8	57557.1		47.9333	310.385	292.686	-299.283	-360.36
48.1	114737	101928	42378.3	11064.1	56895.8		48.1	281.384	266.605	-380.871	-341.794
48.27	112991	99838.9	39661.9	9370.81	56221.5		48.2667	218.956	257.914	-383.394	-403.873
48.43	111366	97881.8	37077.9	7880.14	55546.1		48.4333	220.755	262.806	-290.563	-370.872
48.6	109735	95999.1	34618.9	6611.24	55058.4		48.6	224.098	256.893	-347.917	-373.322
48.77	108129	94121.6	32216.4	5509.41	54587.6		48.7667	157.482	230.148	-364.355	-412.921
48.93	106503	92187.6	29793.2	4487.97	54066.8		48.9333	169.835	233.29	-252.168	-388.651
49.1	104686	90094.4	27292.8	3502.29	53581.3		49.1	140.82	218.545	-338.961	-378.439
49.27	102646	87746.7	24652	2489.06	52896.1		49.2667	105.085	186.07	-336.783	-416.196
49.43	100303	85029.1	21832.4	1362.24	51859.8		49.4333	101.704	212.705	-265.071	-401.356
49.6	97540.2	81957.1	18877.3	76.107	50580.8		49.6	86.338	192.014	-327.384	-396.609
49.77	94435.4	78582.7	15805.2	-1397.82	48963.9		49.7667	45.94	166.428	-324.629	-442.182
49.93	91003.2	74894.2	12666.9	-2980.56	47024.2		49.9333	52.797	171.869	-244.066	-423.969
50.1	87248.6	70995.1	9516.43	-4605.09	45030.4		50.1	26.432	140.281	-302.222	-400.885
50.27	83320.9	67012.2	6347.24	-6268.98	42956.2		50.2667	-9.211	115.18	-300.523	-437.439
50.43	79316.2	62983	3212.52	-7858.38	40798.3		50.4333	2.429	134.2	-210.138	-414.517
50.6	75243.6	58966.8	156.858	-9258.29	38745.3		50.6	-2.7	120.573	-296.566	-394.746
50.77	71234.8	55061.3	-2837.43	-10491.3	36765.1		50.7667	-64.591	85.557	-284.512	-421.322
50.93	67375.9	51328.7	-5693.85	-11538.7	34816.3		50.9333	-55.877	76.175	-197.333	-426.088
51.1	63586.2	47726.2	-8378.93	-12304.3	33006.7		51.1	-53.632	75.658	-267.308	-392.391
51.27	59928	44237.6	-10941.1	-12879.9	31309.1		51.2667	-110.51	64.395	-260.025	-442.616
51.43	56382.1	40866.9	-13307.7	-13302.8	29664.2		51.4333	-85.323	55.494	-196.061	-407.509
51.6	52855.4	37507.7	-15532.8	-13507.9	28127.2		51.6	-98.142	56.499	-243.991	-385.149
51.77	49388.9	34078.5	-17708.1	-13626.3	26663.5		51.7667	-147.98	39.819	-239.802	-411.925
51.93	45873.4	30535	-19749.2	-13694.6	25206.3		51.9333	-107.101	63.392	-149.709	-419.964
52.1	42191.7	26796.6	-21747.1	-13700.4	23729.2		52.1	-136.88	30.178	-198.393	-388.103
52.27	38372.9	22810.4	-23780.2	-13763.6	22177.6		52.2667	-191.021	12.251	-198.876	-412.11
52.43	34351	18561	-25811.4	-13935.9	20493		52.4333	-168.608	-2.745	-144.233	-406.968
52.6	30020.9	14030.4	-27938.8	-14194	18618		52.6	-205.45	-10.168	-193.49	-392.539
52.77	25474.2	9250.08	-30158.7	-14583.4	16536.3		52.7667	-238.005	-23.156	-195.939	-422.587
52.93	20735.4	4294.48	-32423	-15149.3	14298.5		52.9333	-219.263	-42.041	-111.594	-412.948
53.1	15756.8	-775.963	-34767.1	-15828.6	11919.7		53.1	-255.093	-42.038	-159.717	-393.368
53.27	10732.7	-5906	-37110.6	-16629.6	9371.43		53.2667	-254.848	-61.897	-148.608	-415.452
53.43	5772.92	-11014.2	-39346.6	-17500.9	6720.15		53.4333	-254.906	-74.362	-79.572	-392.908
53.6	848.641	-16014.4	-41416.9	-18270.2	4009.66		53.6	-248.097	-81.207	-145.893	-373.203
53.77	-3890.86	-20864.3	-43289.7	-18896.8	1215.76		53.7667	-299.37	-102.529	-149.029	-414.798
53.93	-8367.03	-25523.6	-44939.1	-19318.2	-1539.6		53.9333	-288.006	-89.672	-47.28	-377.977
54.1	-12697.6	-29919	-46309.2	-19449.1	-4128.32		54.1	-269.958	-85.33	-119.069	-356.269
54.27	-16872.8	-34046.3	-47483.8	-19338	-6601.46		54.2667	-306.61	-133.95	-111.926	-390.455
54.43	-20919.8	-37991	-48508.9	-19028.7	-8968.07		54.4333	-291.031	-120.522	-22.414	-358.551
54.6	-24998.4	-41772.2	-49343.1	-18559.3	-11179.4		54.6	-297.803	-142.921	-83.855	-350.365
54.77	-29057.2	-45437.8	-50098.3	-18026.1	-13378.8		54.7667	-314.522	-142.038	-75.788	-372.773
54.93	-33126	-49123.7	-50778.8	-17544.6	-15671.8		54.9333	-303.157	-133.772	-6.951	-347.993
55.1	-37331.7	-52835.2	-51377.5	-17199.1	-17975		55.1	-298.63	-151.964	-59.611	-324.602
55.27	-41568.6	-56582.9	-52002.5	-17023.9	-20334.7		55.2667	-325.355	-159.51	-56.98	-360.414
55.43	-45887	-60403.3	-52589.3	-17068.1	-22815.2		55.4333	-312.002	-162.226	12.69	-335.283
55.6	-50325.1	-64199	-53127.5	-17311.1	-25361.5		55.6	-304.576	-164.039	-37.302	-312.234
55.77	-54694.1	-67905.5	-53720	-17674	-28001.2		55.7667	-326.558	-156.761	-40.923	-330.673
55.93	-58976.9	-71445	-54295.9	-18149.9	-30740.6		55.9333	-329.722	-156.822	41.41	-314.431
56.1	-63155.2	-74752.2	-54796.3	-18704.3	-33530.5		56.1	-327.416	-169.928	-15.747	-303.692
56.27	-67100.3	-77806.3	-55299.5	-19283.2	-36332.5		56.2667	-361.142	-179.316	-17.957	-308.542
56.43	-70802.4	-80548.8	-55706.9	-19832.6	-38987.3		56.4333	-333.193	-178.729	55.408	-298.429
56.6	-74325	-83024.9	-55866.4	-20256.2	-41429.8		56.6	-356.949	-175.245	12.505	-270.965
56.77	-77636.4	-85237.3	-55834.4	-20537.6	-43712.6		56.7667	-370.639	-209.36	20.14	-312.949
56.93	-80723.4	-87149.1	-55602	-20693.3	-45774.6		56.9333	-377.798	-202.72	90.053	-273.86
57.1	-83660.4	-88821.1	-55114.6	-20732.7	-47619.6		57.1	-366.668	-198.455	26.441	-258.206
57.27	-86437.9	-90268.9	-54477.5	-20733.7	-49334.4		57.2667	-394.101	-210.669	31.933	-274.325
57.43	-89086.1	-91538.8	-53781.3	-20812.3	-50941.6		57.4333	-374.22	-208.79	97.116	-247.128
57.6	-91639.6	-92743.6	-53038.8	-21040	-52435.1		57.6	-396.518	-221.041	53.317	-234.217
57.77	-94057.1	-93930	-52296.6	-21403.2	-53894.4		57.7667	-400.664	-233.598	58.709	-262.521
57.93	-96439.7	-95126.1	-51600.8	-21913.1	-55399.5		57.9333	-359.11	-233.501	115.14	-235.424
58.1	-98791.9	-96357.1	-50933.9	-22597	-56945.2		58.1	-357.516	-228.81	80.57	-223.013
58.27	-101010	-97602.6	-50289.5	-23398.6	-58586.7		58.2667	-370.403	-215.241	73.892	-225.793
58.43	-103185	-98830	-49654.7	-24322.3	-60327.6		58.4333	-339.522	-215.082	155.844	-213.104
58.6	-105293	-99982.3	-48972.9	-25401	-62065.8		58.6	-342.082	-241.202	96.572	-190.383
58.77	-107197	-101015	-48228.7	-26522.7	-63751.3		58.7667	-349.647	-254.918	91.901	-193.23
58.93	-108903	-101926	-47395.4	-27640.8	-65304.6		58.9333	-327.51	-257.105	167.17	-192.698
59.1	-110362	-102684	-46413.5	-28764.1	-66588.1		59.1	-312.307	-249.37	108.406	-166.127
59.27	-111483	-103200	-45294.5	-29786.2	-67573.6		59.2667	-328.793	-249.993	111.838	-188.206
59.43	-112297	-103447	-44014.8	-30706.5	-68253.5		59.4333	-300.534	-243.667	176.096	-172.414
59.6	-112852	-103443	-42520.2	-31555.7	-68586		59.6	-284.027	-235.213	114.528	-139.669
59.77	-113082	-103113	-40831	-32237.6	-68604.7		59.7667	-295.313	-253.15	123.334	-168.614
59.93	-113028	-102450	-38904	-32767.8	-68343.6		59.9333	-273.488	-247.04	187.66	-145.213
60.1	-112743	-101558	-36741.8	-33171.2	-67794		60.1	-278.088	-254.767	139.417	-123.333
60.27	-112120	-100432	-34438.5	-33420.5	-66936.2		60.2667	-276.725	-258.007	141.534	-142.814
60.43	-111240	-99060.4	-32041.1	-33631.7	-65852.8		60.4333	-276.427	-249.142	191.757	-107.022
60.6	-110201	-97555.2	-29647.3	-33814.7	-64617		60.6	-280.93	-230.184	160.56	-112.542
60.77	-108923	-95913	-27341.7	-33915.3	-63196.7		60.7667	-265.901	-262.762	153.956	-125.002
60.93	-107502	-94101.9	-25108.6	-33997.8	-61660.2		60.9333	-254.495	-253.284	212.876	-99.425
61.1	-106018	-92177.9	-22930.8	-33994.9	-60036.7		61.1	-252.334	-247.557	165.638	-77.838
61.27	-104322	-90071.6	-20768.7	-33870.3	-58264.9		61.2667	-257.25	-248.968	176.713	-79.601
61.43	-102389	-87750.9	-18547.5	-33667.5	-56361.9		61.4333	-239.37	-232.718	236.442	-73.154
61.6	-100259	-85247.8	-16265.1	-33322.1	-54283.4		61.6	-240.678	-235.917	185.303	-43.652
61.77	-97779.2	-82428.8	-13963	-32853.1	-51991.5		61.7667	-242.038	-235.992	202.572	-73.003
61.93	-94872.8	-79267.4	-11639.1	-32276	-49474		61.9333	-252.446	-211.357	243.448	-46.373
62.1	-91595.4	-75824.1	-9310.54	-31532.8	-46628.2		62.1	-241.736	-206.249	218.808	-25.294
62.27	-87867.3	-72006.3	-7004.12	-30650.8	-43468.6		62.2667	-246.989	-191.343	207.577	-19.268
62.43	-83642.6	-67804.7	-4664.5	-29645.7	-40058.5		62.4333	-220.264	-192.472	271.085	-7.61
62.6	-79001.5	-63251.4	-2247.2	-28416.6	-36399.9		62.6	-236.53	-200.6	221.957	19.811
62.77	-73902.6	-58332.1	225.081	-26954	-32549.8		62.7667	-241.018	-192.708	216.43	4.614
62.93	-68297.4	-53055.4	2754.98	-25309.9	-28533.4		62.9333	-249.171	-190.763	277.894	9.74
63.1	-62269.2	-47428.1	5309.48	-23386.9	-24354.2		63.1	-242.425	-180.626	245.926	29.196
63.27	-55799.9	-41446.6	7823.03	-21203.7	-20047.8		63.2667	-247.545	-202.195	225.212	13.184
63.43	-48862.9	-35143.9	10282.4	-18848.2	-15600.7		63.4333	-214.315	-150.987	274.147	39.607
63.6	-41513.2	-28569.3	12671.3	-16290.6	-10993.6		63.6	-223.734	-162.465	242.436	48.233
63.77	-33683.8	-21690.4	14985.5	-13566.5	-6257.92		63.7667	-198.036	-165.904	243.778	47.475
63.93	-25350.8	-14522	17257.7	-10705.9	-1384.23		63.9333	-200.686	-157.723	286.185	50.49
64.1	-16587.2	-7066.74	19474.7	-7665.71	3621.38		64.1	-169.614	-170.123	234.927	79.289
64.27	-7374.29	767.416	21627.7	-4418.56	8674.11		64.2667	-181.768	-173.194	231.302	57.97
64.43	2287.36	9035.41	23751.2	-910.603	13766.8		64.4333	-150.251	-167.412	283.97	80.994
64.6	12357.2	17785.8	25821.7	2911.39	18900.8		64.6	-130.648	-158.725	237.665	96.455
64.77	22899.4	27029.8	27836.4	7021.2	24018		64.7667	-124.034	-157.711	244.826	74.272
64.93	33954.8	36738.3	29816.7	11409.8	29169.3		64.9333	-105.225	-134.98	274.816	110.569
65.1	45549.6	46904.8	31725.8	16074.5	34437.2		65.1	-85.522	-153.183	232.01	102.592
65.27	57758.8	57525.8	33552.9	20958.3	39787.2		65.2667	-89.623	-166.553	242.7	94.28
65.43	70566.5	68632.3	35310.3	26056.5	45228.1		65.4333	-71.852	-147.35	276.311	98.513
65.6	83972.2	80254.9	36973.8	31399.5	50790.5		65.6	-66.492	-124.391	222.55	124.633
65.77	98013.2	92372.5	38527.9	36996.7	56376.8		65.7667	-67.186	-128.904	234.802	112.076
65.93	112645	104970	39981.4	42863.9	61954.9		65.9333	-52.15	-113.917	271.587	131.459
66.1	127886	118006	41315.7	49017.2	67566		66.1	-47.914	-129.157	222.383	145.87
66.27	143800	131449	42495.1	55439	73162.9		66.2667	-33.545	-119.169	236.224	134.061
66.43	160311	145312	43485.6	62089.9	78713.8		66.4333	-47.597	-109.311	262.927	144.618
66.6	177409	159598	44272.3	68961.4	84228.1		66.6	-34.43	-103.108	216.456	161.734
66.77	195387	174544	44946.3	76212.5	89871		66.7667	-31.889	-94.806	224.062	140.134
66.93	210932	187482	45509.9	82550.6	94740.7		66.9333	-30.893	-83.326	267.148	164.212
							67.1	-20.072	-74.717	219.069	184.966
							67.2667	-9.762	-88.474	215.427	173.183
							67.4333	1.203	-74.478	257.957	187.922
							67.6	-2.573	-71.404	226.686	196.012
							67.7667	13.599	-85.177	208.81	177.456
			Period		Amplitude		67.9333	-1.277	-49.142	249.392	202.991
							68.1	15.626	-72.182	208.831	211.764
							68.2667	-3.595	-67.694	206.222	207.984
							68.4333	16.574	-41.213	240.302	216.354
							68.6	0.794	-46.322	205.944	229.871
							68.7667	4.649	-24.577	200.853	223.644
							68.9333	9.955	-33.966	237.323	230.021
							69.1	23.463	-27.511	187.853	241.674
							69.2667	22.441	-31.044	182.936	247.272
							69.4333	44.335	-19.445	212.226	248.87
							69.6	50.507	-7.021	186.771	267.742
							69.7667	42.325	-15.003	183.19	243.214
							69.9333	53.904	-17.056	208.242	261.224
							70.1	59.934	-0.321	169.402	273.958
							70.2667	68.527	12.554	165.244	270.13
							70.4333	90.601	23.82	199.877	265.408
							70.6	96.574	27.808	178.805	283.311
							70.7667	102.267	27.766	158.79	277.673
							70.9333	98.962	49.191	186.26	290.24
							71.1	109.364	44.149	149.783	295.172
							71.2667	131.836	54.006	139.114	280.252
							71.4333	131.487	55.158	176.232	288.684
							71.6	139.907	70.387	143.779	301.717
							71.7667	136.688	58.045	132.974	287.112
							71.9333	151.425	85.707	146.903	300.114
							72.1	141.143	69.639	123.168	303.752
							72.2667	155.706	70.07	126.871	284.617
							72.4333	155.435	81.728	139.484	293.248
							72.6	171.716	91.741	108.081	305.121
							72.7667	171.938	78.525	108.693	302.105
							72.9333	163.313	84.8	118.924	303.645
							73.1	169.58	82.323	98.185	314.732
							73.2667	162.114	83.143	87.539	310.344
							73.4333	169.187	89.895	110.578	317.511
							73.6	169.808	99.111	83.131	318.826
							73.7667	165.888	89.156	66.096	313.174
							73.9333	176.48	109.881	92.973	308.119
							74.1	167.335	112.912	67.467	314.471
							74.2667	169.267	122.322	55.39	299.906
							74.4333	158.961	126.405	68.23	298.007
							74.6	157.178	130.441	39.408	319.768
							74.7667	161.12	106.982	26.203	304.57
							74.9333	163.829	110.077	41.902	302.207
							75.1	170.903	129.294	25.64	313.018
							75.2667	166.387	126.755	27.564	299.721
							75.4333	159.419	133.472	37.199	295.96
							75.6	173.281	129.396	2.35	309.278
							75.7667	176.469	130.393	-3.896	292.937
							75.9333	157.397	130.118	13.723	288.723
							76.1	167.83	117.835	-7.889	297.748
							76.2667	168.211	119.77	-16.199	279.006
							76.4333	161.975	133.807	9.364	284.757
							76.6	163.805	131.236	-31.919	292.251
							76.7667	166.574	135.703	-34.451	274.012
							76.9333	171.414	136.599	-18.496	283.89
							77.1	149.313	132.225	-32.472	276.767
							77.2667	155.369	119.175	-46.752	257.06
							77.4333	137.911	132.605	-27.264	262.866
							77.6	136.507	121.088	-61.442	262.215
							77.7667	143.274	99.66	-63.288	247.417
							77.9333	128.079	130.106	-45.585	250.591
							78.1	129.308	101.69	-72.299	243.132
							78.2667	133.691	104.094	-79.026	237.862
							78.4333	121.971	115.873	-55.212	228.458
							78.6	121.986	111.034	-80.388	242.691
							78.7667	118.395	109.634	-86.393	216.263
							78.9333	104.164	94.031	-77.607	216.75
							79.1	99.505	105.351	-102.087	211.992
							79.2667	101.064	98.895	-99.735	194.166
							79.4333	73.564	98.769	-76.21	200.855
							79.6	75.026	99.002	-110.927	188.79
							79.7667	95.991	83.273	-122.457	176.222
							79.9333	69.953	94.451	-91.426	176.988
							80.1	65.477	92.708	-116.561	172.301
							80.2667	76.796	81.946	-117.986	154.305
							80.4333	72.029	82.347	-100.679	153.478
							80.6	49.411	78.072	-122.887	144.2
							80.7667	58.788	79.933	-128.542	120.761
							80.9333	54.335	70.296	-116.593	115.431
							81.1	56.997	55.823	-137.343	119.677
							81.2667	58.829	49.585	-133.78	95.978
							81.4333	44.791	58.496	-125.791	101.406
							81.6	44.333	52.823	-131.115	83.331
							81.7667	28.937	38.403	-141.5	62.543
							81.9333	26.793	44.128	-119.427	61.124
							82.1	14.266	28.749	-135.188	61.426
							82.2667	23.935	24.321	-133.084	35.439
							82.4333	9.523	17.58	-125.366	35.652
							82.6	-2.594	22.814	-138.294	26.202
							82.7667	6.089	25.772	-140.738	16.856
							82.9333	-1.541	13.855	-117.967	2.808
							83.1	-4.547	24.582	-138.197	-7.222
							83.2667	-23.782	25.819	-139.331	-36.247
							83.4333	-33.716	10.625	-115.215	-31.815
							83.6	-50.472	18.872	-135.429	-37.348
							83.7667	-43.911	-0.621	-125.018	-60.413
							83.9333	-55.19	2.352	-116.396	-62.76
							84.1	-61.059	-5.763	-120.154	-75.984
							84.2667	-79.101	-17.249	-128.234	-96.025
							84.4333	-88.695	-20.669	-108.547	-107.547
							84.6	-82.296	-11.827	-111.404	-114.916
							84.7667	-95.189	-27.794	-113.548	-133.452
							84.9333	-88.467	-26.256	-91.749	-146.491
							85.1	-98.718	-43.115	-102.869	-159.102
							85.2667	-105.278	-54.898	-95.638	-173.342
							85.4333	-100.29	-37.865	-79.156	-185.832
							85.6	-95.231	-51.366	-81.6	-197.778
							85.7667	-83.443	-62.846	-80.46	-218.594
							85.9333	-85.949	-59.354	-55.833	-235.647
							86.1	-93.756	-73.456	-60.609	-241.384
							86.2667	-98.006	-80.615	-49.9	-258.456
							86.4333	-94.863	-70.564	-31.134	-277.408
							86.6	-87.052	-59.543	-34.418	-296.005
							86.7667	-81.348	-57.377	-22.393	-308.795
							86.9333	-82.842	-68.198	-1.701	-324.08
							87.1	-76.323	-74.667	0.405	-332.641
							87.2667	-70.096	-76.221	5.55	-354.713
							87.4333	-81.666	-79.548	27.322	-370.801
							87.6	-73.581	-86.775	31.552	-375.963
							87.7667	-67.683	-85.025	40.694	-400.594
							87.9333	-63.613	-87.693	68.134	-419.014
							88.1	-54.082	-90.075	71.218	-429.669
							88.2667	-58.556	-85.546	80.981	-449.979
							88.4333	-61.931	-91.365	105.242	-469.955
							88.6	-44.543	-76.471	106.415	-483.347
							88.7667	-49.858	-89.984		-506.93

## Sheet: Supp. Figure 4
Supplementary Figure 4
MYCN CHIP - Enrichment of MYCN at REV-ERBa, RORa and BMAL1 promoters in IMR32 cells
IMR32	EXP 1	EXP 2	EXP 3	Averages	IMR32	EXP 1	EXP 2	EXP 3	Averages
INPUT					MYCN CHIP
REV-ERBa	1	1	1	1	REV-ERBa	40.6112	33.5	36.4	36.8371
RORa-1	1	1	1	1	RORa-1	4.1	3.2	4.4	3.9
RORa-4	1	1	1	1	RORa-4	4.8	5.3	3.9	4.66667
BMAL1 -TSS MIZ_bs	1	1	1	1	BMAL1 -TSS MIZ_bs	3.3	3.2	3.8	3.43333
BMAL1 - upstream MIZ1 bs	1	1	1	1	BMAL1 - upstream MIZ1 bs	1.5	1.1	1.2	1.26667
RORc	1	1	1	1	RORc	1.1619	1.04	1.3	1.1673

## Sheet: Supp. Figure 5
Supplementary Figure 5A
Sh MIZ1 Characterization
mRNA (FC)
MIZ1	EXP1	EXP 2	EXP 3
sh_NS	1	1	1
sh_53	0.22916	0.25	0.2
sh_54	0.25707	0.27	0.23
sh_55	0.29463	0.31	0.27
BMAL1
sh_NS	1	1	1
sh_53	0.90194	0.92	0.88
sh_54	0.97422	0.99	0.95
sh_55	0.15016	0.17	0.13
Supplementary Figure 5B
MIZ1 and MYCN protein quantification
GAPDH for MIZ													MIZ
Lane	Band No.	Band Label	Mol. Wt. (KDa)	Relative Front	Adj. Volume (Int)	Volume (Int)	Abs. Quant.	Rel. Quant.	Band %	Lane %			Lane	Band No.	Band Label	Mol. Wt. (KDa)	Relative Front	Adj. Volume (Int)	Volume (Int)	Abs. Quant.	Rel. Quant.	Band %	Lane %	RatioMIZ/GAPDH
1	1		N/A	0.522727	46364043	66928188	N/A	1	100	86.2835			1	sh_NS		N/A	0.590909	4131246	32123091	N/A	1	100	98.9339	1
Lane	Band No.	Band Label	Mol. Wt. (KDa)	Relative Front	Adj. Volume (Int)	Volume (Int)	Abs. Quant.	Rel. Quant.	Band %	Lane %			Lane	Band No.	Band Label	Mol. Wt. (KDa)	Relative Front	Adj. Volume (Int)	Volume (Int)	Abs. Quant.	Rel. Quant.	Band %	Lane %
2	1		N/A	0.409091	52346008	66581944	N/A	1.12902	100	92.7497			2	sh_53		N/A	0.545455	2141710	35665480	N/A	0.518417	100	98.6291	0.459174
Lane	Band No.	Band Label	Mol. Wt. (KDa)	Relative Front	Adj. Volume (Int)	Volume (Int)	Abs. Quant.	Rel. Quant.	Band %	Lane %			Lane	Band No.	Band Label	Mol. Wt. (KDa)	Relative Front	Adj. Volume (Int)	Volume (Int)	Abs. Quant.	Rel. Quant.	Band %	Lane %
3	1		N/A	0.318182	70392860	82936520	N/A	1.51826	100	99.246			3	sh_54		N/A	0.5	2705932	35881816	N/A	0.654992	100	98.5884	0.431409
Lane	Band No.	Band Label	Mol. Wt. (KDa)	Relative Front	Adj. Volume (Int)	Volume (Int)	Abs. Quant.	Rel. Quant.	Band %	Lane %			Lane	Band No.	Band Label	Mol. Wt. (KDa)	Relative Front	Adj. Volume (Int)	Volume (Int)	Abs. Quant.	Rel. Quant.	Band %	Lane %
4	1		N/A	0.295455	77098461	85406901	N/A	1.66289	100	99.2231			4	sh_55		N/A	0.454545	2164792	21718680	N/A	0.524005	100	86.4702	0.315116
GAPDH for MYC													MYCN
Lane	Band No.	Band Label	Mol. Wt. (KDa)	Relative Front	Adj. Volume (Int)	Volume (Int)	Abs. Quant.	Rel. Quant.	Band %	Lane %			Lane	Band No.	Band Label	Mol. Wt. (KDa)	Relative Front	Adj. Volume (Int)	Volume (Int)	Abs. Quant.	Rel. Quant.	Band %	Lane %	RatioMYCN/GAPDH
1	1		N/A	0.454545	4029929	5090756	N/A	1	100	99.8762			1	sh_NS		N/A	0.541667	5518323	6253067	N/A	1	100	100	1
Lane	Band No.	Band Label	Mol. Wt. (KDa)	Relative Front	Adj. Volume (Int)	Volume (Int)	Abs. Quant.	Rel. Quant.	Band %	Lane %			Lane	Band No.	Band Label	Mol. Wt. (KDa)	Relative Front	Adj. Volume (Int)	Volume (Int)	Abs. Quant.	Rel. Quant.	Band %	Lane %
2	1		N/A	0.5	3967230	4626180	N/A	0.984442	100	99.7518			2	sh_53		N/A	0.541667	5123272	5961452	N/A	0.928411	100	100	0.943083
Lane	Band No.	Band Label	Mol. Wt. (KDa)	Relative Front	Adj. Volume (Int)	Volume (Int)	Abs. Quant.	Rel. Quant.	Band %	Lane %			Lane	Band No.	Band Label	Mol. Wt. (KDa)	Relative Front	Adj. Volume (Int)	Volume (Int)	Abs. Quant.	Rel. Quant.	Band %	Lane %
3	1		N/A	0.545455	4052640	4503328	N/A	1.00564	100	99.8998			3	sh_54		N/A	0.5	4664534	5523311	N/A	0.845281	100	100	0.840544
Lane	Band No.	Band Label	Mol. Wt. (KDa)	Relative Front	Adj. Volume (Int)	Volume (Int)	Abs. Quant.	Rel. Quant.	Band %	Lane %			Lane	Band No.	Band Label	Mol. Wt. (KDa)	Relative Front	Adj. Volume (Int)	Volume (Int)	Abs. Quant.	Rel. Quant.	Band %	Lane %
4	1		N/A	0.590909	3900120	4284952	N/A	0.967789	100	99.8301			4	sh_55		N/A	0.458333	3989520	4848420	N/A	0.722959	100	99.9797	0.747021
Supplementary Figure 5C
mRNA expression of different genes
MIZ1	EXP1	EXP 2	EXP 3	EXP 4		REV-ERBα	EXP1	EXP 2	EXP 3		RORα-1	EXP1	EXP 2	EXP 3		RORc	EXP1	EXP 2	EXP 3
sh_NS	1	1	1	1		sh_NS	1	1	1		sh_NS	1	1	1		sh_NS	1	1	1
sh_MIZ1	0.29463	0.47718	0.37407	0.52372		sh_MIZ1	1.1309	1.05	1.1035		sh_MIZ1	0.4361	0.5135	0.4952		sh_MIZ1	0.58166	0.60011	0.577
BMAL1	EXP1	EXP 2	EXP 3	EXP 4		p21					RORα-4
sh_NS	1	1	1	1		sh_NS	1	1	1		sh_NS	1	1	1
sh_MIZ1	0.15016	0.69099	0.79272	0.68089		sh_MIZ1	0.49842	0.60423	0.54098		sh_MIZ1	0.52003	0.51512	0.5099
Supplementary Figure 5D
CHIP Sh MIZ1 of different genes
BMAL1_TSS					REV-ERBα					p21					RORα-1					RORα-4					RORc
	EXP1	EXP 2	EXP 3			EXP1	EXP 2	EXP 3			EXP1	EXP 2	EXP 3			EXP1	EXP 2	EXP 3			EXP1	EXP 2	EXP 3			EXP1	EXP 2	EXP 3
Input	1	1	1		Input	1	1	1		Input	1	1	1		Input	1	1	1		Input	1	1	1		Input	1	1	1
CHIP sh_NS	43.635	27.6791	34.0708		CHIP sh_NS	5.6648	9.71796	4.71457		CHIP sh_NS	14.3383	12.2302	13.8392		CHIP sh_NS	14.7526	29.9357	8.59886		CHIP sh_NS	24.3496	14.5322	20.1807		CHIP sh_NS	1.70848	1.47917	0.70593
CHIP sh_MIZ1	27.3305	0.5076	12.3248		CHIP sh_MIZ1	2.41849	2.17604	2.18718		CHIP sh_MIZ1	5.16844	2.90371	3.89432		CHIP sh_MIZ1	3.59836	2.08364	3.48102		CHIP sh_MIZ1	5.99688	7.18075	7.85381		CHIP sh_MIZ1	2.14655	2.23433	2.13356

[truncated: 10 more sheets: Supp. Figure 6, Supp. Figure 7, Supp. Figure 9, Sup. Figure 10, Supp. Figure 11, Supp. Figure 12, Supp. Figure 13, Supp. Figure 14, Supp. Figure 16, Supp. Figure 17]
